# Supplementary material for: Multiattribute Glycan Identification and FDR Control for Glycoproteomics
Source: Mol Cell Proteomics. 2022 Jan 26;21(3):100205. doi: 10.1016/j.mcpro.2022.100205 (PMC8933705; doi:10.1016/j.mcpro.2022.100205)
Supplement: Supplemental Data S1 [file mmc1.xlsx]

## Sheet: Summary
Sheet Name	Associated Figures/Tables	Other information
Yeast 17	Fig. 2 Table 1
Yeast + mouse 1670	Fig. 2,3,5 Table 1,2,3	Equivalent to pGlyco-N-mouse-large glycan list. Used to search yeast (as entrapment) and mouse 5-tissue (as non-entrapment)
Mouse 182	Fig. 4	MSFragger search list for Fig. 4 data (same glycan list as used in original analysis by Riley et al.)
Riley	Fig. 4	O-glycans (including sulfate-containing) added to the PTM-Shepherd default internal N-glycan list to make this list, used to search Riley et al. HCD/AI-ETD data
Mouse-entrapment	Table 4	Entrapment glycans added to the "full-list 1670" to create this list.
PTM-Shepherd default internal	n/a	Default PTM-Shepherd list of N-glycans (internal)

## Sheet: yeast17
Composition	Mass
HexNAc-2_Hex-4	1054.37
HexNAc-2_Hex-5	1216.42
HexNAc-2_Hex-6	1378.48
HexNAc-2_Hex-7	1540.53
HexNAc-2_Hex-8	1702.58
HexNAc-2_Hex-9	1864.63
HexNAc-2_Hex-10	2026.69
HexNAc-2_Hex-11	2188.74
HexNAc-2_Hex-12	2350.79
HexNAc-2_Hex-13	2512.85
HexNAc-2_Hex-14	2674.9
HexNAc-2_Hex-15	2836.95
HexNAc-2_Hex-16	2999
HexNAc-2_Hex-17	3161.06
HexNAc-2_Hex-18	3323.11
HexNAc-2_Hex-19	3485.16
HexNAc-2_Hex-20	3647.22

## Sheet: yeast+mouse1670
Composition	Mass
HexNAc-1	203.079
HexNAc-1_Fuc-1	349.137
HexNAc-2	406.159
HexNAc-2_Fuc-1	552.217
HexNAc-2_Hex-1	568.212
HexNAc-2_Hex-1_Fuc-1	714.269
HexNAc-2_Hex-2	730.264
HexNAc-3_Hex-1	771.291
HexNAc-2_Hex-2_Fuc-1	876.322
HexNAc-2_Hex-3	892.317
HexNAc-3_Hex-1_Fuc-1	917.349
HexNAc-3_Hex-2	933.344
HexNAc-2_Hex-3_Fuc-1	1038.38
HexNAc-2_Hex-4	1054.37
HexNAc-3_Hex-2_Fuc-1	1079.4
HexNAc-3_Hex-3	1095.4
HexNAc-4_Hex-2	1136.42
HexNAc-2_Hex-4_Fuc-1	1200.43
HexNAc-2_Hex-5	1216.42
HexNAc-3_Hex-2_Fuc-2	1225.46
HexNAc-3_Hex-3_Fuc-1	1241.45
HexNAc-3_Hex-4	1257.45
HexNAc-4_Hex-2_Fuc-1	1282.48
HexNAc-4_Hex-3	1298.48
HexNAc-5_Hex-2	1339.5
HexNAc-2_Hex-5_Fuc-1	1362.48
HexNAc-2_Hex-6	1378.48
HexNAc-3_Hex-3_NeuAc-1	1386.49
HexNAc-3_Hex-3_Fuc-2	1387.51
HexNAc-3_Hex-3_NeuGc-1	1402.49
HexNAc-3_Hex-4_Fuc-1	1403.51
HexNAc-3_Hex-5	1419.5
HexNAc-4_Hex-2_Fuc-2	1428.54
HexNAc-4_Hex-3_Fuc-1	1444.53
HexNAc-4_Hex-4	1460.53
HexNAc-5_Hex-2_Fuc-1	1485.56
HexNAc-5_Hex-3	1501.56
HexNAc-2_Hex-5_Fuc-2	1508.54
HexNAc-2_Hex-6_Fuc-1	1524.53
HexNAc-3_Hex-3_NeuAc-1_Fuc-1	1532.55
HexNAc-2_Hex-7	1540.53
HexNAc-3_Hex-4_NeuAc-1	1548.54
HexNAc-3_Hex-3_NeuGc-1_Fuc-1	1548.54
HexNAc-3_Hex-4_Fuc-2	1549.57
HexNAc-3_Hex-4_NeuGc-1	1564.54
HexNAc-3_Hex-5_Fuc-1	1565.56
HexNAc-4_Hex-2_Fuc-3	1574.6
HexNAc-3_Hex-6	1581.56
HexNAc-4_Hex-3_NeuAc-1	1589.57
HexNAc-4_Hex-3_Fuc-2	1590.59
HexNAc-4_Hex-3_NeuGc-1	1605.57
HexNAc-4_Hex-4_Fuc-1	1606.59
HexNAc-4_Hex-5	1622.58
HexNAc-5_Hex-2_Fuc-2	1631.62
HexNAc-5_Hex-3_Fuc-1	1647.61
HexNAc-5_Hex-4	1663.61
HexNAc-3_Hex-3_NeuAc-1_Fuc-2	1678.61
HexNAc-2_Hex-7_Fuc-1	1686.59
HexNAc-3_Hex-4_NeuAc-1_Fuc-1	1694.6
HexNAc-3_Hex-3_NeuGc-1_Fuc-2	1694.6
HexNAc-3_Hex-4_Fuc-3	1695.62
HexNAc-2_Hex-8	1702.58
HexNAc-6_Hex-3	1704.63
HexNAc-3_Hex-5_NeuAc-1	1710.6
HexNAc-3_Hex-4_NeuGc-1_Fuc-1	1710.6
HexNAc-3_Hex-5_Fuc-2	1711.62
HexNAc-3_Hex-5_NeuGc-1	1726.59
HexNAc-3_Hex-6_Fuc-1	1727.61
HexNAc-4_Hex-3_NeuAc-1_Fuc-1	1735.63
HexNAc-4_Hex-3_Fuc-3	1736.65
HexNAc-3_Hex-7	1743.61
HexNAc-4_Hex-4_NeuAc-1	1751.62
HexNAc-4_Hex-3_NeuGc-1_Fuc-1	1751.62
HexNAc-4_Hex-4_Fuc-2	1752.64
HexNAc-4_Hex-4_NeuGc-1	1767.62
HexNAc-4_Hex-5_Fuc-1	1768.64
HexNAc-5_Hex-2_Fuc-3	1777.68
HexNAc-4_Hex-6	1784.63
HexNAc-5_Hex-3_NeuAc-1	1792.65
HexNAc-5_Hex-3_Fuc-2	1793.67
HexNAc-5_Hex-3_NeuGc-1	1808.65
HexNAc-5_Hex-4_Fuc-1	1809.67
HexNAc-5_Hex-5	1825.66
HexNAc-3_Hex-4_NeuAc-2	1839.64
HexNAc-3_Hex-4_NeuAc-1_Fuc-2	1840.66
HexNAc-2_Hex-8_Fuc-1	1848.64
HexNAc-6_Hex-3_Fuc-1	1850.69
HexNAc-3_Hex-4_NeuAc-1_NeuGc-1	1855.64
HexNAc-3_Hex-5_NeuAc-1_Fuc-1	1856.66
HexNAc-3_Hex-4_NeuGc-1_Fuc-2	1856.66
HexNAc-3_Hex-5_Fuc-3	1857.68
HexNAc-2_Hex-9	1864.63
HexNAc-6_Hex-4	1866.69
HexNAc-3_Hex-4_NeuGc-2	1871.63
HexNAc-3_Hex-6_NeuAc-1	1872.65
HexNAc-3_Hex-5_NeuGc-1_Fuc-1	1872.65
HexNAc-3_Hex-6_Fuc-2	1873.67
HexNAc-4_Hex-3_NeuAc-2	1880.67
HexNAc-4_Hex-3_NeuAc-1_Fuc-2	1881.69
HexNAc-3_Hex-6_NeuGc-1	1888.65
HexNAc-3_Hex-7_Fuc-1	1889.67
HexNAc-4_Hex-3_NeuAc-1_NeuGc-1	1896.66
HexNAc-4_Hex-4_NeuAc-1_Fuc-1	1897.68
HexNAc-4_Hex-3_NeuGc-1_Fuc-2	1897.68
HexNAc-4_Hex-4_Fuc-3	1898.7
HexNAc-3_Hex-8	1905.66
HexNAc-7_Hex-3	1907.71
HexNAc-4_Hex-3_NeuGc-2	1912.66
HexNAc-4_Hex-5_NeuAc-1	1913.68
HexNAc-4_Hex-4_NeuGc-1_Fuc-1	1913.68
HexNAc-4_Hex-5_Fuc-2	1914.7
HexNAc-4_Hex-5_NeuGc-1	1929.67
HexNAc-4_Hex-6_Fuc-1	1930.69
HexNAc-5_Hex-3_NeuAc-1_Fuc-1	1938.71
HexNAc-5_Hex-3_Fuc-3	1939.73
HexNAc-4_Hex-7	1946.69
HexNAc-5_Hex-4_NeuAc-1	1954.7
HexNAc-5_Hex-3_NeuGc-1_Fuc-1	1954.7
HexNAc-5_Hex-4_Fuc-2	1955.72
HexNAc-5_Hex-4_NeuGc-1	1970.7
HexNAc-5_Hex-5_Fuc-1	1971.72
HexNAc-3_Hex-4_NeuAc-2_Fuc-1	1985.7
HexNAc-5_Hex-6	1987.71
HexNAc-6_Hex-3_Fuc-2	1996.75
HexNAc-3_Hex-5_NeuAc-2	2001.69
HexNAc-3_Hex-4_NeuAc-1_NeuGc-1_Fuc-1	2001.69
HexNAc-3_Hex-5_NeuAc-1_Fuc-2	2002.71
HexNAc-2_Hex-9_Fuc-1	2010.69
HexNAc-6_Hex-4_Fuc-1	2012.75
HexNAc-3_Hex-5_NeuAc-1_NeuGc-1	2017.69
HexNAc-3_Hex-4_NeuGc-2_Fuc-1	2017.69
HexNAc-3_Hex-6_NeuAc-1_Fuc-1	2018.71
HexNAc-3_Hex-5_NeuGc-1_Fuc-2	2018.71
HexNAc-3_Hex-6_Fuc-3	2019.73
HexNAc-2_Hex-10	2026.69
HexNAc-4_Hex-3_NeuAc-1_Fuc-3	2027.75
HexNAc-6_Hex-5	2028.74
HexNAc-3_Hex-5_NeuGc-2	2033.68
HexNAc-3_Hex-6_NeuGc-1_Fuc-1	2034.7
HexNAc-4_Hex-4_NeuAc-2	2042.72
HexNAc-4_Hex-4_NeuAc-1_Fuc-2	2043.74
HexNAc-4_Hex-3_NeuGc-1_Fuc-3	2043.74
HexNAc-4_Hex-4_Fuc-4	2044.76
HexNAc-7_Hex-3_Fuc-1	2053.77
HexNAc-4_Hex-4_NeuAc-1_NeuGc-1	2058.71
HexNAc-4_Hex-5_NeuAc-1_Fuc-1	2059.73
HexNAc-4_Hex-4_NeuGc-1_Fuc-2	2059.73
HexNAc-4_Hex-5_Fuc-3	2060.76
HexNAc-3_Hex-9	2067.71
HexNAc-7_Hex-4	2069.77
HexNAc-4_Hex-4_NeuGc-2	2074.71
HexNAc-4_Hex-6_NeuAc-1	2075.73
HexNAc-4_Hex-5_NeuGc-1_Fuc-1	2075.73
HexNAc-4_Hex-6_Fuc-2	2076.75
HexNAc-5_Hex-3_NeuAc-1_Fuc-2	2084.77
HexNAc-5_Hex-3_Fuc-4	2085.79
HexNAc-4_Hex-6_NeuGc-1	2091.72
HexNAc-4_Hex-7_Fuc-1	2092.75
HexNAc-5_Hex-4_NeuAc-1_Fuc-1	2100.76
HexNAc-5_Hex-3_NeuGc-1_Fuc-2	2100.76
HexNAc-5_Hex-4_Fuc-3	2101.78
HexNAc-8_Hex-3	2110.79
HexNAc-5_Hex-5_NeuAc-1	2116.76
HexNAc-5_Hex-4_NeuGc-1_Fuc-1	2116.76
HexNAc-5_Hex-5_Fuc-2	2117.78
HexNAc-3_Hex-4_NeuAc-2_Fuc-2	2131.76
HexNAc-5_Hex-5_NeuGc-1	2132.75
HexNAc-5_Hex-6_Fuc-1	2133.77
HexNAc-6_Hex-3_Fuc-3	2142.81
HexNAc-3_Hex-5_NeuAc-2_Fuc-1	2147.75
HexNAc-3_Hex-4_NeuAc-1_NeuGc-1_Fuc-2	2147.75
HexNAc-5_Hex-7	2149.77
HexNAc-6_Hex-4_NeuAc-1	2157.78
HexNAc-6_Hex-4_Fuc-2	2158.8
HexNAc-3_Hex-6_NeuAc-2	2163.75
HexNAc-3_Hex-5_NeuAc-1_NeuGc-1_Fuc-1	2163.75
HexNAc-3_Hex-4_NeuGc-2_Fuc-2	2163.75
HexNAc-3_Hex-6_NeuAc-1_Fuc-2	2164.77
HexNAc-6_Hex-4_NeuGc-1	2173.78
HexNAc-6_Hex-5_Fuc-1	2174.8
HexNAc-3_Hex-6_NeuAc-1_NeuGc-1	2179.74
HexNAc-3_Hex-5_NeuGc-2_Fuc-1	2179.74
HexNAc-3_Hex-6_NeuGc-1_Fuc-2	2180.76
HexNAc-2_Hex-11	2188.74
HexNAc-4_Hex-4_NeuAc-2_Fuc-1	2188.78
HexNAc-4_Hex-4_NeuAc-1_Fuc-3	2189.8
HexNAc-6_Hex-6	2190.79
HexNAc-3_Hex-6_NeuGc-2	2195.74
HexNAc-7_Hex-3_Fuc-2	2199.83
HexNAc-4_Hex-5_NeuAc-2	2204.77
HexNAc-4_Hex-4_NeuAc-1_NeuGc-1_Fuc-1	2204.77
HexNAc-4_Hex-5_NeuAc-1_Fuc-2	2205.79
HexNAc-4_Hex-4_NeuGc-1_Fuc-3	2205.79
HexNAc-4_Hex-5_Fuc-4	2206.81
HexNAc-7_Hex-4_Fuc-1	2215.82
HexNAc-4_Hex-5_NeuAc-1_NeuGc-1	2220.77
HexNAc-4_Hex-4_NeuGc-2_Fuc-1	2220.77
HexNAc-4_Hex-6_NeuAc-1_Fuc-1	2221.79
HexNAc-4_Hex-5_NeuGc-1_Fuc-2	2221.79
HexNAc-4_Hex-6_Fuc-3	2222.81
HexNAc-5_Hex-3_NeuAc-1_Fuc-3	2230.82
HexNAc-7_Hex-5	2231.82
HexNAc-4_Hex-5_NeuGc-2	2236.76
HexNAc-4_Hex-7_NeuAc-1	2237.78
HexNAc-4_Hex-6_NeuGc-1_Fuc-1	2237.78
HexNAc-4_Hex-7_Fuc-2	2238.8
HexNAc-5_Hex-4_NeuAc-2	2245.8
HexNAc-5_Hex-4_NeuAc-1_Fuc-2	2246.82
HexNAc-5_Hex-3_NeuGc-1_Fuc-3	2246.82
HexNAc-5_Hex-4_Fuc-4	2247.84
HexNAc-4_Hex-7_NeuGc-1	2253.78
HexNAc-5_Hex-4_NeuAc-1_NeuGc-1	2261.79
HexNAc-5_Hex-5_NeuAc-1_Fuc-1	2262.81
HexNAc-5_Hex-4_NeuGc-1_Fuc-2	2262.81
HexNAc-5_Hex-5_Fuc-3	2263.83
HexNAc-4_Hex-9	2270.79
HexNAc-8_Hex-4	2272.85
HexNAc-5_Hex-4_NeuGc-2	2277.79
HexNAc-5_Hex-6_NeuAc-1	2278.81
HexNAc-5_Hex-5_NeuGc-1_Fuc-1	2278.81
HexNAc-5_Hex-6_Fuc-2	2279.83
HexNAc-6_Hex-3_Fuc-4	2288.87
HexNAc-3_Hex-5_NeuAc-2_Fuc-2	2293.81
HexNAc-5_Hex-6_NeuGc-1	2294.8
HexNAc-5_Hex-7_Fuc-1	2295.82
HexNAc-6_Hex-4_NeuAc-1_Fuc-1	2303.84
HexNAc-6_Hex-4_Fuc-3	2304.86
HexNAc-3_Hex-6_NeuAc-2_Fuc-1	2309.8
HexNAc-3_Hex-5_NeuAc-1_NeuGc-1_Fuc-2	2309.8
HexNAc-5_Hex-8	2311.82
HexNAc-6_Hex-5_NeuAc-1	2319.84
HexNAc-6_Hex-4_NeuGc-1_Fuc-1	2319.84
HexNAc-6_Hex-5_Fuc-2	2320.86
HexNAc-3_Hex-6_NeuAc-1_NeuGc-1_Fuc-1	2325.8
HexNAc-3_Hex-5_NeuGc-2_Fuc-2	2325.8
HexNAc-4_Hex-4_NeuAc-2_Fuc-2	2334.84
HexNAc-6_Hex-5_NeuGc-1	2335.83
HexNAc-6_Hex-6_Fuc-1	2336.85
HexNAc-3_Hex-6_NeuGc-2_Fuc-1	2341.79
HexNAc-7_Hex-3_Fuc-3	2345.89
HexNAc-2_Hex-12	2350.79
HexNAc-4_Hex-5_NeuAc-2_Fuc-1	2350.83
HexNAc-4_Hex-4_NeuAc-1_NeuGc-1_Fuc-2	2350.83
HexNAc-4_Hex-5_NeuAc-1_Fuc-3	2351.85
HexNAc-6_Hex-7	2352.85
HexNAc-4_Hex-5_Fuc-5	2352.87
HexNAc-7_Hex-4_NeuAc-1	2360.86
HexNAc-7_Hex-4_Fuc-2	2361.88
HexNAc-4_Hex-6_NeuAc-2	2366.83
HexNAc-4_Hex-5_NeuAc-1_NeuGc-1_Fuc-1	2366.83
HexNAc-4_Hex-4_NeuGc-2_Fuc-2	2366.83
HexNAc-4_Hex-6_NeuAc-1_Fuc-2	2367.85
HexNAc-4_Hex-5_NeuGc-1_Fuc-3	2367.85
HexNAc-7_Hex-4_NeuGc-1	2376.86
HexNAc-7_Hex-5_Fuc-1	2377.88
HexNAc-4_Hex-6_NeuAc-1_NeuGc-1	2382.82
HexNAc-4_Hex-5_NeuGc-2_Fuc-1	2382.82
HexNAc-4_Hex-7_NeuAc-1_Fuc-1	2383.84
HexNAc-4_Hex-6_NeuGc-1_Fuc-2	2383.84
HexNAc-4_Hex-7_Fuc-3	2384.86
HexNAc-5_Hex-4_NeuAc-2_Fuc-1	2391.86
HexNAc-5_Hex-4_NeuAc-1_Fuc-3	2392.88
HexNAc-7_Hex-6	2393.87
HexNAc-4_Hex-6_NeuGc-2	2398.82
HexNAc-4_Hex-8_NeuAc-1	2399.84
HexNAc-4_Hex-7_NeuGc-1_Fuc-1	2399.84
HexNAc-5_Hex-5_NeuAc-2	2407.85
HexNAc-5_Hex-4_NeuAc-1_NeuGc-1_Fuc-1	2407.85
HexNAc-5_Hex-5_NeuAc-1_Fuc-2	2408.87
HexNAc-5_Hex-4_NeuGc-1_Fuc-3	2408.87
HexNAc-5_Hex-5_Fuc-4	2409.89
HexNAc-4_Hex-8_NeuGc-1	2415.83
HexNAc-4_Hex-9_Fuc-1	2416.85
HexNAc-5_Hex-5_NeuAc-1_NeuGc-1	2423.85
HexNAc-5_Hex-4_NeuGc-2_Fuc-1	2423.85
HexNAc-5_Hex-6_NeuAc-1_Fuc-1	2424.87
HexNAc-5_Hex-5_NeuGc-1_Fuc-2	2424.87
HexNAc-5_Hex-6_Fuc-3	2425.89
HexNAc-8_Hex-5	2434.9
HexNAc-6_Hex-3_Fuc-5	2434.92
HexNAc-5_Hex-5_NeuGc-2	2439.84
HexNAc-5_Hex-7_NeuAc-1	2440.86
HexNAc-5_Hex-6_NeuGc-1_Fuc-1	2440.86
HexNAc-5_Hex-7_Fuc-2	2441.88
HexNAc-6_Hex-4_NeuAc-2	2448.88
HexNAc-6_Hex-4_NeuAc-1_Fuc-2	2449.9
HexNAc-6_Hex-4_Fuc-4	2450.92
HexNAc-3_Hex-6_NeuAc-2_Fuc-2	2455.86
HexNAc-5_Hex-7_NeuGc-1	2456.86
HexNAc-5_Hex-8_Fuc-1	2457.88
HexNAc-6_Hex-4_NeuAc-1_NeuGc-1	2464.87
HexNAc-6_Hex-5_NeuAc-1_Fuc-1	2465.89
HexNAc-6_Hex-4_NeuGc-1_Fuc-2	2465.89
HexNAc-6_Hex-5_Fuc-3	2466.91
HexNAc-3_Hex-6_NeuAc-1_NeuGc-1_Fuc-2	2471.86
HexNAc-5_Hex-9	2473.87
HexNAc-6_Hex-4_NeuGc-2	2480.87
HexNAc-4_Hex-4_NeuAc-2_Fuc-3	2480.89
HexNAc-6_Hex-6_NeuAc-1	2481.89
HexNAc-6_Hex-5_NeuGc-1_Fuc-1	2481.89
HexNAc-6_Hex-6_Fuc-2	2482.91
HexNAc-3_Hex-6_NeuGc-2_Fuc-2	2487.85
HexNAc-7_Hex-3_Fuc-4	2491.95
HexNAc-4_Hex-5_NeuAc-3	2495.87
HexNAc-4_Hex-5_NeuAc-2_Fuc-2	2496.89
HexNAc-4_Hex-4_NeuAc-1_NeuGc-1_Fuc-3	2496.89
HexNAc-6_Hex-6_NeuGc-1	2497.88
HexNAc-4_Hex-5_NeuAc-1_Fuc-4	2497.91
HexNAc-6_Hex-7_Fuc-1	2498.9
HexNAc-7_Hex-4_NeuAc-1_Fuc-1	2506.92
HexNAc-7_Hex-4_Fuc-3	2507.94
HexNAc-4_Hex-5_NeuAc-2_NeuGc-1	2511.86
HexNAc-2_Hex-13	2512.85
HexNAc-4_Hex-6_NeuAc-2_Fuc-1	2512.88
HexNAc-4_Hex-5_NeuAc-1_NeuGc-1_Fuc-2	2512.88
HexNAc-4_Hex-4_NeuGc-2_Fuc-3	2512.88
HexNAc-4_Hex-6_NeuAc-1_Fuc-3	2513.9
HexNAc-4_Hex-5_NeuGc-1_Fuc-4	2513.9
HexNAc-6_Hex-8	2514.9
HexNAc-7_Hex-5_NeuAc-1	2522.92
HexNAc-7_Hex-4_NeuGc-1_Fuc-1	2522.92
HexNAc-7_Hex-5_Fuc-2	2523.94
HexNAc-4_Hex-5_NeuAc-1_NeuGc-2	2527.86
HexNAc-4_Hex-7_NeuAc-2	2528.88
HexNAc-4_Hex-6_NeuAc-1_NeuGc-1_Fuc-1	2528.88
HexNAc-4_Hex-5_NeuGc-2_Fuc-2	2528.88
HexNAc-4_Hex-7_NeuAc-1_Fuc-2	2529.9
HexNAc-4_Hex-6_NeuGc-1_Fuc-3	2529.9
HexNAc-5_Hex-4_NeuAc-2_Fuc-2	2537.91
HexNAc-7_Hex-5_NeuGc-1	2538.91
HexNAc-5_Hex-4_NeuAc-1_Fuc-4	2538.94
HexNAc-7_Hex-6_Fuc-1	2539.93
HexNAc-4_Hex-5_NeuGc-3	2543.85
HexNAc-4_Hex-7_NeuAc-1_NeuGc-1	2544.87
HexNAc-4_Hex-6_NeuGc-2_Fuc-1	2544.87
HexNAc-4_Hex-8_NeuAc-1_Fuc-1	2545.89
HexNAc-4_Hex-7_NeuGc-1_Fuc-2	2545.89
HexNAc-5_Hex-5_NeuAc-2_Fuc-1	2553.91
HexNAc-5_Hex-4_NeuAc-1_NeuGc-1_Fuc-2	2553.91
HexNAc-5_Hex-5_NeuAc-1_Fuc-3	2554.93
HexNAc-5_Hex-4_NeuGc-1_Fuc-4	2554.93
HexNAc-7_Hex-7	2555.93
HexNAc-5_Hex-5_Fuc-5	2555.95
HexNAc-4_Hex-7_NeuGc-2	2560.87
HexNAc-4_Hex-8_NeuGc-1_Fuc-1	2561.89
HexNAc-5_Hex-6_NeuAc-2	2569.9
HexNAc-5_Hex-5_NeuAc-1_NeuGc-1_Fuc-1	2569.9
HexNAc-5_Hex-4_NeuGc-2_Fuc-2	2569.9
HexNAc-5_Hex-6_NeuAc-1_Fuc-2	2570.93
HexNAc-5_Hex-5_NeuGc-1_Fuc-3	2570.93
HexNAc-5_Hex-6_Fuc-4	2571.95
HexNAc-8_Hex-5_Fuc-1	2580.96
HexNAc-5_Hex-6_NeuAc-1_NeuGc-1	2585.9
HexNAc-5_Hex-5_NeuGc-2_Fuc-1	2585.9
HexNAc-5_Hex-7_NeuAc-1_Fuc-1	2586.92
HexNAc-5_Hex-6_NeuGc-1_Fuc-2	2586.92
HexNAc-5_Hex-7_Fuc-3	2587.94
HexNAc-6_Hex-4_NeuAc-2_Fuc-1	2594.94
HexNAc-6_Hex-4_NeuAc-1_Fuc-3	2595.96
HexNAc-8_Hex-6	2596.95
HexNAc-6_Hex-4_Fuc-5	2596.98
HexNAc-5_Hex-6_NeuGc-2	2601.89
HexNAc-5_Hex-8_NeuAc-1	2602.91
HexNAc-5_Hex-7_NeuGc-1_Fuc-1	2602.91
HexNAc-6_Hex-5_NeuAc-2	2610.93
HexNAc-6_Hex-4_NeuAc-1_NeuGc-1_Fuc-1	2610.93
HexNAc-6_Hex-5_NeuAc-1_Fuc-2	2611.95
HexNAc-6_Hex-4_NeuGc-1_Fuc-3	2611.95
HexNAc-6_Hex-5_Fuc-4	2612.97
HexNAc-5_Hex-8_NeuGc-1	2618.91
HexNAc-5_Hex-9_Fuc-1	2619.93
HexNAc-6_Hex-5_NeuAc-1_NeuGc-1	2626.93
HexNAc-6_Hex-4_NeuGc-2_Fuc-1	2626.93
HexNAc-6_Hex-6_NeuAc-1_Fuc-1	2627.95
HexNAc-6_Hex-5_NeuGc-1_Fuc-2	2627.95
HexNAc-6_Hex-6_Fuc-3	2628.97
HexNAc-7_Hex-3_Fuc-5	2638
HexNAc-4_Hex-5_NeuAc-3_Fuc-1	2641.93
HexNAc-6_Hex-5_NeuGc-2	2642.92
HexNAc-4_Hex-5_NeuAc-2_Fuc-3	2642.95
HexNAc-6_Hex-7_NeuAc-1	2643.94
HexNAc-6_Hex-6_NeuGc-1_Fuc-1	2643.94
HexNAc-6_Hex-7_Fuc-2	2644.96
HexNAc-7_Hex-4_NeuAc-2	2651.96
HexNAc-7_Hex-4_NeuAc-1_Fuc-2	2652.98
HexNAc-7_Hex-4_Fuc-4	2654
HexNAc-4_Hex-5_NeuAc-2_NeuGc-1_Fuc-1	2657.92
HexNAc-4_Hex-6_NeuAc-2_Fuc-2	2658.94
HexNAc-4_Hex-5_NeuAc-1_NeuGc-1_Fuc-3	2658.94
HexNAc-6_Hex-7_NeuGc-1	2659.94
HexNAc-4_Hex-6_NeuAc-1_Fuc-4	2659.96
HexNAc-6_Hex-8_Fuc-1	2660.96
HexNAc-7_Hex-4_NeuAc-1_NeuGc-1	2667.95
HexNAc-7_Hex-5_NeuAc-1_Fuc-1	2668.97
HexNAc-7_Hex-4_NeuGc-1_Fuc-2	2668.97
HexNAc-7_Hex-5_Fuc-3	2669.99
HexNAc-4_Hex-5_NeuAc-1_NeuGc-2_Fuc-1	2673.92
HexNAc-2_Hex-14	2674.9
HexNAc-4_Hex-7_NeuAc-2_Fuc-1	2674.94
HexNAc-4_Hex-6_NeuAc-1_NeuGc-1_Fuc-2	2674.94
HexNAc-4_Hex-5_NeuGc-2_Fuc-3	2674.94
HexNAc-4_Hex-7_NeuAc-1_Fuc-3	2675.96
HexNAc-4_Hex-6_NeuGc-1_Fuc-4	2675.96
HexNAc-6_Hex-9	2676.95
HexNAc-7_Hex-4_NeuGc-2	2683.95
HexNAc-5_Hex-4_NeuAc-2_Fuc-3	2683.97
HexNAc-7_Hex-6_NeuAc-1	2684.97
HexNAc-7_Hex-5_NeuGc-1_Fuc-1	2684.97
HexNAc-7_Hex-6_Fuc-2	2685.99
HexNAc-4_Hex-5_NeuGc-3_Fuc-1	2689.91
HexNAc-4_Hex-7_NeuAc-1_NeuGc-1_Fuc-1	2690.93
HexNAc-4_Hex-6_NeuGc-2_Fuc-2	2690.93
HexNAc-4_Hex-8_NeuAc-1_Fuc-2	2691.95
HexNAc-4_Hex-7_NeuGc-1_Fuc-3	2691.95
HexNAc-5_Hex-5_NeuAc-3	2698.95
HexNAc-5_Hex-5_NeuAc-2_Fuc-2	2699.97
HexNAc-5_Hex-4_NeuAc-1_NeuGc-1_Fuc-3	2699.97
HexNAc-7_Hex-6_NeuGc-1	2700.96
HexNAc-5_Hex-5_NeuAc-1_Fuc-4	2700.99
HexNAc-7_Hex-7_Fuc-1	2701.98
HexNAc-4_Hex-7_NeuGc-2_Fuc-1	2706.93
HexNAc-4_Hex-8_NeuGc-1_Fuc-2	2707.95
HexNAc-5_Hex-5_NeuAc-2_NeuGc-1	2714.94
HexNAc-5_Hex-6_NeuAc-2_Fuc-1	2715.96
HexNAc-5_Hex-5_NeuAc-1_NeuGc-1_Fuc-2	2715.96
HexNAc-5_Hex-4_NeuGc-2_Fuc-3	2715.96
HexNAc-5_Hex-6_NeuAc-1_Fuc-3	2716.98
HexNAc-5_Hex-5_NeuGc-1_Fuc-4	2716.98
HexNAc-7_Hex-8	2717.98
HexNAc-5_Hex-5_NeuAc-1_NeuGc-2	2730.94
HexNAc-5_Hex-7_NeuAc-2	2731.96
HexNAc-5_Hex-6_NeuAc-1_NeuGc-1_Fuc-1	2731.96
HexNAc-5_Hex-5_NeuGc-2_Fuc-2	2731.96
HexNAc-5_Hex-7_NeuAc-1_Fuc-2	2732.98
HexNAc-5_Hex-6_NeuGc-1_Fuc-3	2732.98
HexNAc-6_Hex-4_NeuAc-2_Fuc-2	2740.99
HexNAc-6_Hex-4_NeuAc-1_Fuc-4	2742.01
HexNAc-8_Hex-6_Fuc-1	2743.01
HexNAc-5_Hex-5_NeuGc-3	2746.93
HexNAc-5_Hex-7_NeuAc-1_NeuGc-1	2747.95
HexNAc-5_Hex-6_NeuGc-2_Fuc-1	2747.95
HexNAc-5_Hex-8_NeuAc-1_Fuc-1	2748.97
HexNAc-5_Hex-7_NeuGc-1_Fuc-2	2748.97
HexNAc-6_Hex-5_NeuAc-2_Fuc-1	2756.99
HexNAc-6_Hex-4_NeuAc-1_NeuGc-1_Fuc-2	2756.99
HexNAc-6_Hex-5_NeuAc-1_Fuc-3	2758.01
HexNAc-6_Hex-4_NeuGc-1_Fuc-4	2758.01
HexNAc-8_Hex-7	2759
HexNAc-6_Hex-5_Fuc-5	2759.03
HexNAc-5_Hex-7_NeuGc-2	2763.95
HexNAc-5_Hex-9_NeuAc-1	2764.97
HexNAc-5_Hex-8_NeuGc-1_Fuc-1	2764.97
HexNAc-6_Hex-6_NeuAc-2	2772.98
HexNAc-6_Hex-5_NeuAc-1_NeuGc-1_Fuc-1	2772.98
HexNAc-6_Hex-4_NeuGc-2_Fuc-2	2772.98
HexNAc-6_Hex-6_NeuAc-1_Fuc-2	2774
HexNAc-6_Hex-5_NeuGc-1_Fuc-3	2774
HexNAc-6_Hex-6_Fuc-4	2775.02
HexNAc-5_Hex-9_NeuGc-1	2780.96
HexNAc-4_Hex-5_NeuAc-4	2786.96
HexNAc-4_Hex-5_NeuAc-3_Fuc-2	2787.98
HexNAc-6_Hex-6_NeuAc-1_NeuGc-1	2788.98
HexNAc-6_Hex-5_NeuGc-2_Fuc-1	2788.98
HexNAc-4_Hex-5_NeuAc-2_Fuc-4	2789
HexNAc-6_Hex-7_NeuAc-1_Fuc-1	2790
HexNAc-6_Hex-6_NeuGc-1_Fuc-2	2790
HexNAc-6_Hex-7_Fuc-3	2791.02
HexNAc-7_Hex-4_NeuAc-2_Fuc-1	2798.02
HexNAc-7_Hex-4_NeuAc-1_Fuc-3	2799.04
HexNAc-9_Hex-6	2800.03
HexNAc-7_Hex-4_Fuc-5	2800.06
HexNAc-4_Hex-5_NeuAc-3_NeuGc-1	2802.96
HexNAc-4_Hex-5_NeuAc-2_NeuGc-1_Fuc-2	2803.98
HexNAc-6_Hex-6_NeuGc-2	2804.97
HexNAc-4_Hex-6_NeuAc-2_Fuc-3	2805
HexNAc-4_Hex-5_NeuAc-1_NeuGc-1_Fuc-4	2805
HexNAc-6_Hex-8_NeuAc-1	2805.99
HexNAc-6_Hex-7_NeuGc-1_Fuc-1	2805.99
HexNAc-6_Hex-8_Fuc-2	2807.01
HexNAc-7_Hex-5_NeuAc-2	2814.01
HexNAc-7_Hex-4_NeuAc-1_NeuGc-1_Fuc-1	2814.01
HexNAc-7_Hex-5_NeuAc-1_Fuc-2	2815.03
HexNAc-7_Hex-4_NeuGc-1_Fuc-3	2815.03
HexNAc-7_Hex-5_Fuc-4	2816.05
HexNAc-4_Hex-5_NeuAc-2_NeuGc-2	2818.95
HexNAc-4_Hex-5_NeuAc-1_NeuGc-2_Fuc-2	2819.97
HexNAc-4_Hex-7_NeuAc-2_Fuc-2	2820.99
HexNAc-4_Hex-6_NeuAc-1_NeuGc-1_Fuc-3	2820.99
HexNAc-4_Hex-5_NeuGc-2_Fuc-4	2820.99
HexNAc-6_Hex-8_NeuGc-1	2821.99
HexNAc-6_Hex-9_Fuc-1	2823.01
HexNAc-7_Hex-5_NeuAc-1_NeuGc-1	2830.01
HexNAc-7_Hex-4_NeuGc-2_Fuc-1	2830.01
HexNAc-7_Hex-6_NeuAc-1_Fuc-1	2831.03
HexNAc-7_Hex-5_NeuGc-1_Fuc-2	2831.03
HexNAc-7_Hex-6_Fuc-3	2832.05
HexNAc-4_Hex-5_NeuAc-1_NeuGc-3	2834.95
HexNAc-4_Hex-5_NeuGc-3_Fuc-2	2835.97
HexNAc-2_Hex-15	2836.95
HexNAc-4_Hex-7_NeuAc-1_NeuGc-1_Fuc-2	2836.99
HexNAc-4_Hex-6_NeuGc-2_Fuc-3	2836.99
HexNAc-6_Hex-10	2839
HexNAc-5_Hex-5_NeuAc-3_Fuc-1	2845.01
HexNAc-7_Hex-5_NeuGc-2	2846
HexNAc-5_Hex-5_NeuAc-2_Fuc-3	2846.03
HexNAc-7_Hex-7_NeuAc-1	2847.02
HexNAc-7_Hex-6_NeuGc-1_Fuc-1	2847.02
HexNAc-7_Hex-7_Fuc-2	2848.04
HexNAc-4_Hex-5_NeuGc-4	2850.94
HexNAc-4_Hex-7_NeuGc-2_Fuc-2	2852.98
HexNAc-5_Hex-6_NeuAc-3	2861
HexNAc-5_Hex-5_NeuAc-2_NeuGc-1_Fuc-1	2861
HexNAc-5_Hex-6_NeuAc-2_Fuc-2	2862.02
HexNAc-5_Hex-5_NeuAc-1_NeuGc-1_Fuc-3	2862.02
HexNAc-7_Hex-7_NeuGc-1	2863.02
HexNAc-5_Hex-6_NeuAc-1_Fuc-4	2863.04
HexNAc-7_Hex-8_Fuc-1	2864.04
HexNAc-5_Hex-6_NeuAc-2_NeuGc-1	2876.99
HexNAc-5_Hex-5_NeuAc-1_NeuGc-2_Fuc-1	2876.99
HexNAc-5_Hex-7_NeuAc-2_Fuc-1	2878.02
HexNAc-5_Hex-6_NeuAc-1_NeuGc-1_Fuc-2	2878.02
HexNAc-5_Hex-5_NeuGc-2_Fuc-3	2878.02
HexNAc-5_Hex-7_NeuAc-1_Fuc-3	2879.04
HexNAc-5_Hex-6_NeuGc-1_Fuc-4	2879.04
HexNAc-7_Hex-9	2880.03
HexNAc-6_Hex-4_NeuAc-2_Fuc-3	2887.05
HexNAc-6_Hex-4_NeuAc-1_Fuc-5	2888.07
HexNAc-5_Hex-6_NeuAc-1_NeuGc-2	2892.99
HexNAc-5_Hex-5_NeuGc-3_Fuc-1	2892.99
HexNAc-5_Hex-7_NeuAc-1_NeuGc-1_Fuc-1	2894.01
HexNAc-5_Hex-6_NeuGc-2_Fuc-2	2894.01
HexNAc-5_Hex-8_NeuAc-1_Fuc-2	2895.03
HexNAc-5_Hex-7_NeuGc-1_Fuc-3	2895.03
HexNAc-5_Hex-8_Fuc-4	2896.05
HexNAc-6_Hex-5_NeuAc-2_Fuc-2	2903.05
HexNAc-6_Hex-4_NeuAc-1_NeuGc-1_Fuc-3	2903.05
HexNAc-6_Hex-5_NeuAc-1_Fuc-4	2904.07
HexNAc-6_Hex-4_NeuGc-1_Fuc-5	2904.07
HexNAc-8_Hex-7_Fuc-1	2905.06
HexNAc-5_Hex-6_NeuGc-3	2908.98
HexNAc-5_Hex-7_NeuGc-2_Fuc-1	2910.01
HexNAc-5_Hex-9_NeuAc-1_Fuc-1	2911.03
HexNAc-5_Hex-8_NeuGc-1_Fuc-2	2911.03
HexNAc-6_Hex-6_NeuAc-2_Fuc-1	2919.04
HexNAc-6_Hex-5_NeuAc-1_NeuGc-1_Fuc-2	2919.04
HexNAc-6_Hex-4_NeuGc-2_Fuc-3	2919.04
HexNAc-6_Hex-6_NeuAc-1_Fuc-3	2920.06
HexNAc-6_Hex-5_NeuGc-1_Fuc-4	2920.06
HexNAc-8_Hex-8	2921.06
HexNAc-6_Hex-6_Fuc-5	2921.08
HexNAc-5_Hex-9_NeuGc-1_Fuc-1	2927.02
HexNAc-4_Hex-5_NeuAc-4_Fuc-1	2933.02
HexNAc-4_Hex-5_NeuAc-3_Fuc-3	2934.04
HexNAc-6_Hex-7_NeuAc-2	2935.04
HexNAc-6_Hex-6_NeuAc-1_NeuGc-1_Fuc-1	2935.04
HexNAc-6_Hex-5_NeuGc-2_Fuc-2	2935.04
HexNAc-6_Hex-7_NeuAc-1_Fuc-2	2936.06
HexNAc-6_Hex-6_NeuGc-1_Fuc-3	2936.06
HexNAc-6_Hex-7_Fuc-4	2937.08
HexNAc-7_Hex-4_NeuAc-2_Fuc-2	2944.07
HexNAc-7_Hex-4_NeuAc-1_Fuc-4	2945.09
HexNAc-9_Hex-6_Fuc-1	2946.09
HexNAc-4_Hex-5_NeuAc-3_NeuGc-1_Fuc-1	2949.02
HexNAc-4_Hex-6_NeuAc-3_Fuc-2	2950.04
HexNAc-4_Hex-5_NeuAc-2_NeuGc-1_Fuc-3	2950.04
HexNAc-6_Hex-7_NeuAc-1_NeuGc-1	2951.03
HexNAc-6_Hex-6_NeuGc-2_Fuc-1	2951.03
HexNAc-4_Hex-6_NeuAc-2_Fuc-4	2951.06
HexNAc-6_Hex-8_NeuAc-1_Fuc-1	2952.05
HexNAc-6_Hex-7_NeuGc-1_Fuc-2	2952.05
HexNAc-6_Hex-8_Fuc-3	2953.07
HexNAc-7_Hex-5_NeuAc-2_Fuc-1	2960.07
HexNAc-7_Hex-4_NeuAc-1_NeuGc-1_Fuc-2	2960.07
HexNAc-7_Hex-5_NeuAc-1_Fuc-3	2961.09
HexNAc-7_Hex-4_NeuGc-1_Fuc-4	2961.09
HexNAc-7_Hex-5_Fuc-5	2962.11
HexNAc-4_Hex-5_NeuAc-2_NeuGc-2_Fuc-1	2965.01
HexNAc-4_Hex-7_NeuAc-3_Fuc-1	2966.03
HexNAc-4_Hex-6_NeuAc-2_NeuGc-1_Fuc-2	2966.03
HexNAc-4_Hex-5_NeuAc-1_NeuGc-2_Fuc-3	2966.03
HexNAc-6_Hex-7_NeuGc-2	2967.03
HexNAc-4_Hex-7_NeuAc-2_Fuc-3	2967.05
HexNAc-4_Hex-6_NeuAc-1_NeuGc-1_Fuc-4	2967.05
HexNAc-6_Hex-9_NeuAc-1	2968.05
HexNAc-6_Hex-8_NeuGc-1_Fuc-1	2968.05
HexNAc-6_Hex-9_Fuc-2	2969.07
HexNAc-7_Hex-6_NeuAc-2	2976.06
HexNAc-7_Hex-5_NeuAc-1_NeuGc-1_Fuc-1	2976.06
HexNAc-7_Hex-4_NeuGc-2_Fuc-2	2976.06
HexNAc-7_Hex-6_NeuAc-1_Fuc-2	2977.08
HexNAc-7_Hex-5_NeuGc-1_Fuc-3	2977.08
HexNAc-7_Hex-6_Fuc-4	2978.1
HexNAc-4_Hex-5_NeuAc-1_NeuGc-3_Fuc-1	2981.01
HexNAc-4_Hex-7_NeuAc-2_NeuGc-1_Fuc-1	2982.03
HexNAc-4_Hex-6_NeuAc-1_NeuGc-2_Fuc-2	2982.03
HexNAc-4_Hex-5_NeuGc-3_Fuc-3	2982.03
HexNAc-4_Hex-7_NeuAc-1_NeuGc-1_Fuc-3	2983.05
HexNAc-4_Hex-6_NeuGc-2_Fuc-4	2983.05
HexNAc-6_Hex-9_NeuGc-1	2984.04
HexNAc-6_Hex-10_Fuc-1	2985.06
HexNAc-5_Hex-5_NeuAc-3_Fuc-2	2991.06
HexNAc-7_Hex-6_NeuAc-1_NeuGc-1	2992.06
HexNAc-7_Hex-5_NeuGc-2_Fuc-1	2992.06
HexNAc-5_Hex-5_NeuAc-2_Fuc-4	2992.08
HexNAc-7_Hex-7_NeuAc-1_Fuc-1	2993.08
HexNAc-7_Hex-6_NeuGc-1_Fuc-2	2993.08
HexNAc-7_Hex-7_Fuc-3	2994.1
HexNAc-4_Hex-5_NeuGc-4_Fuc-1	2997
HexNAc-4_Hex-7_NeuAc-1_NeuGc-2_Fuc-1	2998.02
HexNAc-4_Hex-6_NeuGc-3_Fuc-2	2998.02
HexNAc-2_Hex-16	2999
HexNAc-4_Hex-7_NeuGc-2_Fuc-3	2999.04
HexNAc-6_Hex-11	3001.06
HexNAc-10_Hex-6	3003.11
HexNAc-5_Hex-6_NeuAc-3_Fuc-1	3007.06
HexNAc-5_Hex-5_NeuAc-2_NeuGc-1_Fuc-2	3007.06
HexNAc-7_Hex-6_NeuGc-2	3008.05
HexNAc-5_Hex-6_NeuAc-2_Fuc-3	3008.08
HexNAc-5_Hex-5_NeuAc-1_NeuGc-1_Fuc-4	3008.08
HexNAc-7_Hex-8_NeuAc-1	3009.07
HexNAc-7_Hex-7_NeuGc-1_Fuc-1	3009.07
HexNAc-7_Hex-8_Fuc-2	3010.09
HexNAc-5_Hex-6_Fuc-7	3010.12
HexNAc-4_Hex-7_NeuGc-3_Fuc-1	3014.02
HexNAc-5_Hex-6_NeuAc-2_NeuGc-1_Fuc-1	3023.05
HexNAc-5_Hex-5_NeuAc-1_NeuGc-2_Fuc-2	3023.05
HexNAc-5_Hex-7_NeuAc-2_Fuc-2	3024.07
HexNAc-5_Hex-6_NeuAc-1_NeuGc-1_Fuc-3	3024.07
HexNAc-5_Hex-5_NeuGc-2_Fuc-4	3024.07
HexNAc-7_Hex-8_NeuGc-1	3025.07
HexNAc-7_Hex-9_Fuc-1	3026.09
HexNAc-6_Hex-4_NeuAc-2_Fuc-4	3033.11
HexNAc-5_Hex-6_NeuAc-1_NeuGc-2_Fuc-1	3039.05
HexNAc-5_Hex-5_NeuGc-3_Fuc-2	3039.05
HexNAc-5_Hex-7_NeuAc-1_NeuGc-1_Fuc-2	3040.07
HexNAc-5_Hex-6_NeuGc-2_Fuc-3	3040.07
HexNAc-7_Hex-10	3042.08
HexNAc-6_Hex-5_NeuAc-2_Fuc-3	3049.1
HexNAc-6_Hex-4_NeuAc-1_NeuGc-1_Fuc-4	3049.1
HexNAc-6_Hex-5_NeuAc-1_Fuc-5	3050.13
HexNAc-5_Hex-6_NeuGc-3_Fuc-1	3055.04
HexNAc-5_Hex-9_NeuAc-2	3056.06
HexNAc-5_Hex-7_NeuGc-2_Fuc-2	3056.06
HexNAc-6_Hex-6_NeuAc-3	3064.08
HexNAc-6_Hex-6_NeuAc-2_Fuc-2	3065.1
HexNAc-6_Hex-5_NeuAc-1_NeuGc-1_Fuc-3	3065.1
HexNAc-6_Hex-4_NeuGc-2_Fuc-4	3065.1
HexNAc-6_Hex-6_NeuAc-1_Fuc-4	3066.12
HexNAc-6_Hex-5_NeuGc-1_Fuc-5	3066.12
HexNAc-8_Hex-8_Fuc-1	3067.12
HexNAc-5_Hex-9_NeuAc-1_NeuGc-1	3072.06
HexNAc-6_Hex-6_NeuAc-2_NeuGc-1	3080.07
HexNAc-6_Hex-7_NeuAc-2_Fuc-1	3081.09
HexNAc-6_Hex-6_NeuAc-1_NeuGc-1_Fuc-2	3081.09
HexNAc-6_Hex-5_NeuGc-2_Fuc-3	3081.09
HexNAc-6_Hex-7_NeuAc-1_Fuc-3	3082.12
HexNAc-6_Hex-6_NeuGc-1_Fuc-4	3082.12
HexNAc-8_Hex-9	3083.11
HexNAc-6_Hex-7_Fuc-5	3083.14
HexNAc-5_Hex-9_NeuGc-2	3088.05
HexNAc-7_Hex-4_NeuAc-2_Fuc-3	3090.13
HexNAc-7_Hex-4_NeuAc-1_Fuc-5	3091.15
HexNAc-6_Hex-6_NeuAc-1_NeuGc-2	3096.07
HexNAc-4_Hex-6_NeuAc-3_Fuc-3	3096.09
HexNAc-6_Hex-8_NeuAc-2	3097.09
HexNAc-6_Hex-7_NeuAc-1_NeuGc-1_Fuc-1	3097.09
HexNAc-6_Hex-6_NeuGc-2_Fuc-2	3097.09
HexNAc-6_Hex-8_NeuAc-1_Fuc-2	3098.11
HexNAc-6_Hex-7_NeuGc-1_Fuc-3	3098.11
HexNAc-6_Hex-8_Fuc-4	3099.13
HexNAc-7_Hex-5_NeuAc-2_Fuc-2	3106.13
HexNAc-7_Hex-4_NeuAc-1_NeuGc-1_Fuc-3	3106.13
HexNAc-7_Hex-5_NeuAc-1_Fuc-4	3107.15
HexNAc-7_Hex-4_NeuGc-1_Fuc-5	3107.15
HexNAc-6_Hex-6_NeuGc-3	3112.06
HexNAc-4_Hex-7_NeuAc-3_Fuc-2	3112.09
HexNAc-4_Hex-6_NeuAc-2_NeuGc-1_Fuc-3	3112.09
HexNAc-6_Hex-8_NeuAc-1_NeuGc-1	3113.08
HexNAc-6_Hex-7_NeuGc-2_Fuc-1	3113.08
HexNAc-6_Hex-9_NeuAc-1_Fuc-1	3114.1
HexNAc-6_Hex-8_NeuGc-1_Fuc-2	3114.1
HexNAc-6_Hex-9_Fuc-3	3115.13
HexNAc-7_Hex-6_NeuAc-2_Fuc-1	3122.12
HexNAc-7_Hex-5_NeuAc-1_NeuGc-1_Fuc-2	3122.12
HexNAc-7_Hex-4_NeuGc-2_Fuc-3	3122.12
HexNAc-7_Hex-6_NeuAc-1_Fuc-3	3123.14
HexNAc-7_Hex-5_NeuGc-1_Fuc-4	3123.14
HexNAc-9_Hex-8	3124.14
HexNAc-7_Hex-6_Fuc-5	3124.16
HexNAc-4_Hex-7_NeuAc-2_NeuGc-1_Fuc-2	3128.08
HexNAc-4_Hex-6_NeuAc-1_NeuGc-2_Fuc-3	3128.08
HexNAc-6_Hex-8_NeuGc-2	3129.08
HexNAc-6_Hex-10_NeuAc-1	3130.1
HexNAc-6_Hex-9_NeuGc-1_Fuc-1	3130.1
HexNAc-6_Hex-10_Fuc-2	3131.12
HexNAc-5_Hex-5_NeuAc-3_Fuc-3	3137.12
HexNAc-7_Hex-7_NeuAc-2	3138.12
HexNAc-7_Hex-6_NeuAc-1_NeuGc-1_Fuc-1	3138.12
HexNAc-7_Hex-5_NeuGc-2_Fuc-2	3138.12
HexNAc-7_Hex-7_NeuAc-1_Fuc-2	3139.14
HexNAc-7_Hex-6_NeuGc-1_Fuc-3	3139.14
HexNAc-7_Hex-7_Fuc-4	3140.16
HexNAc-4_Hex-7_NeuAc-1_NeuGc-2_Fuc-2	3144.08
HexNAc-4_Hex-6_NeuGc-3_Fuc-3	3144.08
HexNAc-6_Hex-10_NeuGc-1	3146.09
HexNAc-6_Hex-11_Fuc-1	3147.12
HexNAc-5_Hex-6_NeuAc-4	3152.1
HexNAc-5_Hex-6_NeuAc-3_Fuc-2	3153.12
HexNAc-5_Hex-5_NeuAc-2_NeuGc-1_Fuc-3	3153.12
HexNAc-7_Hex-7_NeuAc-1_NeuGc-1	3154.11
HexNAc-7_Hex-6_NeuGc-2_Fuc-1	3154.11
HexNAc-5_Hex-6_NeuAc-2_Fuc-4	3154.14
HexNAc-7_Hex-8_NeuAc-1_Fuc-1	3155.13
HexNAc-7_Hex-7_NeuGc-1_Fuc-2	3155.13
HexNAc-7_Hex-8_Fuc-3	3156.15
HexNAc-4_Hex-7_NeuGc-3_Fuc-2	3160.07
HexNAc-2_Hex-17	3161.06
HexNAc-10_Hex-7	3165.16
HexNAc-5_Hex-6_NeuAc-3_NeuGc-1	3168.09
HexNAc-5_Hex-7_NeuAc-3_Fuc-1	3169.11
HexNAc-5_Hex-6_NeuAc-2_NeuGc-1_Fuc-2	3169.11
HexNAc-5_Hex-5_NeuAc-1_NeuGc-2_Fuc-3	3169.11
HexNAc-7_Hex-7_NeuGc-2	3170.11
HexNAc-5_Hex-7_NeuAc-2_Fuc-3	3170.13
HexNAc-5_Hex-6_NeuAc-1_NeuGc-1_Fuc-4	3170.13
HexNAc-7_Hex-9_NeuAc-1	3171.13
HexNAc-7_Hex-8_NeuGc-1_Fuc-1	3171.13
HexNAc-7_Hex-9_Fuc-2	3172.15
HexNAc-6_Hex-4_NeuAc-2_Fuc-5	3179.17
HexNAc-5_Hex-6_NeuAc-2_NeuGc-2	3184.09
HexNAc-5_Hex-7_NeuAc-2_NeuGc-1_Fuc-1	3185.11
HexNAc-5_Hex-6_NeuAc-1_NeuGc-2_Fuc-2	3185.11
HexNAc-5_Hex-5_NeuGc-3_Fuc-3	3185.11
HexNAc-5_Hex-7_NeuAc-1_NeuGc-1_Fuc-3	3186.13
HexNAc-5_Hex-6_NeuGc-2_Fuc-4	3186.13
HexNAc-7_Hex-9_NeuGc-1	3187.12
HexNAc-7_Hex-10_Fuc-1	3188.14
HexNAc-6_Hex-5_NeuAc-2_Fuc-4	3195.16
HexNAc-6_Hex-4_NeuAc-1_NeuGc-1_Fuc-5	3195.16
HexNAc-5_Hex-6_NeuAc-1_NeuGc-3	3200.08
HexNAc-5_Hex-7_NeuAc-1_NeuGc-2_Fuc-1	3201.1
HexNAc-5_Hex-6_NeuGc-3_Fuc-2	3201.1
HexNAc-5_Hex-7_NeuGc-2_Fuc-3	3202.12
HexNAc-7_Hex-11	3204.14
HexNAc-11_Hex-6	3206.19
HexNAc-6_Hex-6_NeuAc-3_Fuc-1	3210.14
HexNAc-6_Hex-6_NeuAc-2_Fuc-3	3211.16
HexNAc-6_Hex-5_NeuAc-1_NeuGc-1_Fuc-4	3211.16
HexNAc-6_Hex-4_NeuGc-2_Fuc-5	3211.16
HexNAc-8_Hex-8_NeuAc-1	3212.15
HexNAc-6_Hex-6_NeuAc-1_Fuc-5	3212.18
HexNAc-8_Hex-8_Fuc-2	3213.17
HexNAc-5_Hex-6_NeuGc-4	3216.08
HexNAc-5_Hex-7_NeuGc-3_Fuc-1	3217.1
HexNAc-6_Hex-7_NeuAc-3	3226.13
HexNAc-6_Hex-6_NeuAc-2_NeuGc-1_Fuc-1	3226.13
HexNAc-6_Hex-7_NeuAc-2_Fuc-2	3227.15
HexNAc-6_Hex-6_NeuAc-1_NeuGc-1_Fuc-3	3227.15
HexNAc-6_Hex-5_NeuGc-2_Fuc-4	3227.15
HexNAc-8_Hex-8_NeuGc-1	3228.15
HexNAc-6_Hex-7_NeuAc-1_Fuc-4	3228.17
HexNAc-6_Hex-6_NeuGc-1_Fuc-5	3228.17
HexNAc-8_Hex-9_Fuc-1	3229.17
HexNAc-6_Hex-7_Fuc-6	3229.19
HexNAc-7_Hex-4_NeuAc-2_Fuc-4	3236.19
HexNAc-6_Hex-7_NeuAc-2_NeuGc-1	3242.13
HexNAc-6_Hex-6_NeuAc-1_NeuGc-2_Fuc-1	3242.13
HexNAc-6_Hex-8_NeuAc-2_Fuc-1	3243.15
HexNAc-6_Hex-7_NeuAc-1_NeuGc-1_Fuc-2	3243.15
HexNAc-6_Hex-6_NeuGc-2_Fuc-3	3243.15
HexNAc-6_Hex-8_NeuAc-1_Fuc-3	3244.17
HexNAc-6_Hex-7_NeuGc-1_Fuc-4	3244.17
HexNAc-6_Hex-8_Fuc-5	3245.19
HexNAc-7_Hex-5_NeuAc-2_Fuc-3	3252.18
HexNAc-7_Hex-4_NeuAc-1_NeuGc-1_Fuc-4	3252.18
HexNAc-7_Hex-5_NeuAc-1_Fuc-5	3253.2
HexNAc-6_Hex-7_NeuAc-1_NeuGc-2	3258.12
HexNAc-6_Hex-6_NeuGc-3_Fuc-1	3258.12
HexNAc-6_Hex-9_NeuAc-2	3259.14
HexNAc-6_Hex-8_NeuAc-1_NeuGc-1_Fuc-1	3259.14
HexNAc-6_Hex-7_NeuGc-2_Fuc-2	3259.14
HexNAc-6_Hex-9_NeuAc-1_Fuc-2	3260.16
HexNAc-6_Hex-8_NeuGc-1_Fuc-3	3260.16
HexNAc-6_Hex-9_Fuc-4	3261.18
HexNAc-7_Hex-6_NeuAc-3	3267.16
HexNAc-7_Hex-6_NeuAc-2_Fuc-2	3268.18
HexNAc-7_Hex-5_NeuAc-1_NeuGc-1_Fuc-3	3268.18
HexNAc-7_Hex-4_NeuGc-2_Fuc-4	3268.18
HexNAc-7_Hex-6_NeuAc-1_Fuc-4	3269.2
HexNAc-7_Hex-5_NeuGc-1_Fuc-5	3269.2
HexNAc-9_Hex-8_Fuc-1	3270.19
HexNAc-7_Hex-6_Fuc-6	3270.22
HexNAc-6_Hex-7_NeuGc-3	3274.12
HexNAc-6_Hex-9_NeuAc-1_NeuGc-1	3275.14
HexNAc-6_Hex-8_NeuGc-2_Fuc-1	3275.14
HexNAc-6_Hex-10_NeuAc-1_Fuc-1	3276.16
HexNAc-6_Hex-9_NeuGc-1_Fuc-2	3276.16
HexNAc-6_Hex-10_Fuc-3	3277.18
HexNAc-7_Hex-6_NeuAc-2_NeuGc-1	3283.15
HexNAc-7_Hex-7_NeuAc-2_Fuc-1	3284.17
HexNAc-7_Hex-6_NeuAc-1_NeuGc-1_Fuc-2	3284.17
HexNAc-7_Hex-5_NeuGc-2_Fuc-3	3284.17
HexNAc-7_Hex-7_NeuAc-1_Fuc-3	3285.19
HexNAc-7_Hex-6_NeuGc-1_Fuc-4	3285.19
HexNAc-7_Hex-7_Fuc-5	3286.21
HexNAc-6_Hex-9_NeuGc-2	3291.13
HexNAc-6_Hex-10_NeuGc-1_Fuc-1	3292.15
HexNAc-5_Hex-6_NeuAc-4_Fuc-1	3298.15
HexNAc-7_Hex-6_NeuAc-1_NeuGc-2	3299.15
HexNAc-5_Hex-6_NeuAc-3_Fuc-3	3299.17
HexNAc-7_Hex-8_NeuAc-2	3300.17
HexNAc-7_Hex-7_NeuAc-1_NeuGc-1_Fuc-1	3300.17
HexNAc-7_Hex-6_NeuGc-2_Fuc-2	3300.17
HexNAc-7_Hex-8_NeuAc-1_Fuc-2	3301.19
HexNAc-7_Hex-7_NeuGc-1_Fuc-3	3301.19
HexNAc-7_Hex-8_Fuc-4	3302.21
HexNAc-10_Hex-7_Fuc-1	3311.22
HexNAc-5_Hex-6_NeuAc-3_NeuGc-1_Fuc-1	3314.15
HexNAc-7_Hex-6_NeuGc-3	3315.14
HexNAc-5_Hex-7_NeuAc-3_Fuc-2	3315.17
HexNAc-5_Hex-6_NeuAc-2_NeuGc-1_Fuc-3	3315.17
HexNAc-7_Hex-8_NeuAc-1_NeuGc-1	3316.16
HexNAc-7_Hex-7_NeuGc-2_Fuc-1	3316.16
HexNAc-7_Hex-9_NeuAc-1_Fuc-1	3317.18
HexNAc-7_Hex-8_NeuGc-1_Fuc-2	3317.18
HexNAc-7_Hex-9_Fuc-3	3318.2
HexNAc-2_Hex-18	3323.11
HexNAc-5_Hex-6_NeuAc-2_NeuGc-2_Fuc-1	3330.14
HexNAc-5_Hex-7_NeuAc-2_NeuGc-1_Fuc-2	3331.16
HexNAc-5_Hex-6_NeuAc-1_NeuGc-2_Fuc-3	3331.16
HexNAc-7_Hex-8_NeuGc-2	3332.16
HexNAc-7_Hex-10_NeuAc-1	3333.18
HexNAc-7_Hex-9_NeuGc-1_Fuc-1	3333.18
HexNAc-7_Hex-10_Fuc-2	3334.2
HexNAc-6_Hex-5_NeuAc-2_Fuc-5	3341.22
HexNAc-5_Hex-6_NeuAc-1_NeuGc-3_Fuc-1	3346.14
HexNAc-5_Hex-7_NeuAc-1_NeuGc-2_Fuc-2	3347.16
HexNAc-5_Hex-6_NeuGc-3_Fuc-3	3347.16
HexNAc-7_Hex-10_NeuGc-1	3349.17
HexNAc-7_Hex-11_Fuc-1	3350.19
HexNAc-6_Hex-6_NeuAc-4	3355.17
HexNAc-6_Hex-6_NeuAc-3_Fuc-2	3356.2
HexNAc-6_Hex-6_NeuAc-2_Fuc-4	3357.22
HexNAc-6_Hex-5_NeuAc-1_NeuGc-1_Fuc-5	3357.22
HexNAc-8_Hex-8_NeuAc-1_Fuc-1	3358.21
HexNAc-8_Hex-8_Fuc-3	3359.23
HexNAc-5_Hex-6_NeuGc-4_Fuc-1	3362.13
HexNAc-5_Hex-7_NeuGc-3_Fuc-2	3363.15
HexNAc-7_Hex-12	3366.19
HexNAc-6_Hex-6_NeuAc-3_NeuGc-1	3371.17
HexNAc-6_Hex-7_NeuAc-3_Fuc-1	3372.19
HexNAc-6_Hex-6_NeuAc-2_NeuGc-1_Fuc-2	3372.19
HexNAc-6_Hex-7_NeuAc-2_Fuc-3	3373.21
HexNAc-6_Hex-6_NeuAc-1_NeuGc-1_Fuc-4	3373.21
HexNAc-6_Hex-5_NeuGc-2_Fuc-5	3373.21
HexNAc-8_Hex-9_NeuAc-1	3374.21
HexNAc-8_Hex-8_NeuGc-1_Fuc-1	3374.21
HexNAc-6_Hex-7_NeuAc-1_Fuc-5	3374.23
HexNAc-8_Hex-9_Fuc-2	3375.23
HexNAc-7_Hex-4_NeuAc-2_Fuc-5	3382.25
HexNAc-6_Hex-6_NeuAc-2_NeuGc-2	3387.16
HexNAc-6_Hex-8_NeuAc-3	3388.19
HexNAc-6_Hex-7_NeuAc-2_NeuGc-1_Fuc-1	3388.19
HexNAc-6_Hex-6_NeuAc-1_NeuGc-2_Fuc-2	3388.19
HexNAc-6_Hex-8_NeuAc-2_Fuc-2	3389.21
HexNAc-6_Hex-7_NeuAc-1_NeuGc-1_Fuc-3	3389.21
HexNAc-6_Hex-6_NeuGc-2_Fuc-4	3389.21
HexNAc-8_Hex-9_NeuGc-1	3390.2
HexNAc-6_Hex-8_NeuAc-1_Fuc-4	3390.23
HexNAc-6_Hex-7_NeuGc-1_Fuc-5	3390.23
HexNAc-8_Hex-10_Fuc-1	3391.22
HexNAc-7_Hex-5_NeuAc-2_Fuc-4	3398.24
HexNAc-7_Hex-4_NeuAc-1_NeuGc-1_Fuc-5	3398.24
HexNAc-6_Hex-6_NeuAc-1_NeuGc-3	3403.16
HexNAc-6_Hex-8_NeuAc-2_NeuGc-1	3404.18
HexNAc-6_Hex-7_NeuAc-1_NeuGc-2_Fuc-1	3404.18
HexNAc-6_Hex-6_NeuGc-3_Fuc-2	3404.18
HexNAc-6_Hex-9_NeuAc-2_Fuc-1	3405.2
HexNAc-6_Hex-8_NeuAc-1_NeuGc-1_Fuc-2	3405.2
HexNAc-6_Hex-7_NeuGc-2_Fuc-3	3405.2
HexNAc-6_Hex-9_NeuAc-1_Fuc-3	3406.22
HexNAc-6_Hex-8_NeuGc-1_Fuc-4	3406.22
HexNAc-8_Hex-11	3407.22
HexNAc-6_Hex-9_Fuc-5	3407.24
HexNAc-7_Hex-6_NeuAc-3_Fuc-1	3413.22
HexNAc-7_Hex-6_NeuAc-2_Fuc-3	3414.24
HexNAc-7_Hex-5_NeuAc-1_NeuGc-1_Fuc-4	3414.24
HexNAc-7_Hex-4_NeuGc-2_Fuc-5	3414.24
HexNAc-7_Hex-6_NeuAc-1_Fuc-5	3415.26
HexNAc-6_Hex-6_NeuGc-4	3419.15
HexNAc-6_Hex-8_NeuAc-1_NeuGc-2	3420.17
HexNAc-6_Hex-7_NeuGc-3_Fuc-1	3420.17
HexNAc-6_Hex-9_NeuAc-1_NeuGc-1_Fuc-1	3421.2
HexNAc-6_Hex-8_NeuGc-2_Fuc-2	3421.2
HexNAc-6_Hex-10_NeuAc-1_Fuc-2	3422.22
HexNAc-6_Hex-9_NeuGc-1_Fuc-3	3422.22
HexNAc-6_Hex-10_Fuc-4	3423.24
HexNAc-7_Hex-7_NeuAc-3	3429.21
HexNAc-7_Hex-6_NeuAc-2_NeuGc-1_Fuc-1	3429.21
HexNAc-7_Hex-7_NeuAc-2_Fuc-2	3430.23
HexNAc-7_Hex-6_NeuAc-1_NeuGc-1_Fuc-3	3430.23
HexNAc-7_Hex-5_NeuGc-2_Fuc-4	3430.23
HexNAc-7_Hex-7_NeuAc-1_Fuc-4	3431.25
HexNAc-7_Hex-6_NeuGc-1_Fuc-5	3431.25
HexNAc-9_Hex-9_Fuc-1	3432.25
HexNAc-7_Hex-7_Fuc-6	3432.27
HexNAc-6_Hex-8_NeuGc-3	3436.17
HexNAc-6_Hex-9_NeuGc-2_Fuc-1	3437.19
HexNAc-6_Hex-10_NeuGc-1_Fuc-2	3438.21
HexNAc-5_Hex-6_NeuAc-5	3443.19
HexNAc-7_Hex-7_NeuAc-2_NeuGc-1	3445.21
HexNAc-7_Hex-6_NeuAc-1_NeuGc-2_Fuc-1	3445.21
HexNAc-5_Hex-6_NeuAc-3_Fuc-4	3445.23
HexNAc-7_Hex-8_NeuAc-2_Fuc-1	3446.23
HexNAc-7_Hex-7_NeuAc-1_NeuGc-1_Fuc-2	3446.23
HexNAc-7_Hex-6_NeuGc-2_Fuc-3	3446.23
HexNAc-7_Hex-8_NeuAc-1_Fuc-3	3447.25
HexNAc-7_Hex-7_NeuGc-1_Fuc-4	3447.25
HexNAc-9_Hex-10	3448.24
HexNAc-7_Hex-8_Fuc-5	3448.27
HexNAc-5_Hex-6_NeuAc-4_NeuGc-1	3459.19
HexNAc-7_Hex-7_NeuAc-1_NeuGc-2	3461.2
HexNAc-7_Hex-6_NeuGc-3_Fuc-1	3461.2
HexNAc-5_Hex-6_NeuAc-2_NeuGc-1_Fuc-4	3461.23
HexNAc-7_Hex-9_NeuAc-2	3462.22
HexNAc-7_Hex-8_NeuAc-1_NeuGc-1_Fuc-1	3462.22
HexNAc-7_Hex-7_NeuGc-2_Fuc-2	3462.22
HexNAc-7_Hex-9_NeuAc-1_Fuc-2	3463.24
HexNAc-7_Hex-8_NeuGc-1_Fuc-3	3463.24
HexNAc-7_Hex-9_Fuc-4	3464.26
HexNAc-5_Hex-6_NeuAc-3_NeuGc-2	3475.18
HexNAc-7_Hex-7_NeuGc-3	3477.2
HexNAc-5_Hex-6_NeuAc-1_NeuGc-2_Fuc-4	3477.22
HexNAc-7_Hex-9_NeuAc-1_NeuGc-1	3478.22
HexNAc-7_Hex-8_NeuGc-2_Fuc-1	3478.22
HexNAc-7_Hex-10_NeuAc-1_Fuc-1	3479.24
HexNAc-7_Hex-9_NeuGc-1_Fuc-2	3479.24
HexNAc-7_Hex-10_Fuc-3	3480.26
HexNAc-2_Hex-19	3485.16
HexNAc-5_Hex-6_NeuAc-2_NeuGc-3	3491.18
HexNAc-5_Hex-6_NeuGc-3_Fuc-4	3493.22
HexNAc-7_Hex-9_NeuGc-2	3494.21
HexNAc-7_Hex-11_NeuAc-1	3495.23
HexNAc-7_Hex-10_NeuGc-1_Fuc-1	3495.23
HexNAc-7_Hex-11_Fuc-2	3496.25
HexNAc-6_Hex-6_NeuAc-4_Fuc-1	3501.23
HexNAc-6_Hex-6_NeuAc-3_Fuc-3	3502.25
HexNAc-8_Hex-8_NeuAc-2	3503.25
HexNAc-6_Hex-6_NeuAc-2_Fuc-5	3503.27
HexNAc-8_Hex-8_NeuAc-1_Fuc-2	3504.27
HexNAc-8_Hex-8_Fuc-4	3505.29
HexNAc-5_Hex-6_NeuAc-1_NeuGc-4	3507.17
HexNAc-7_Hex-11_NeuGc-1	3511.23
HexNAc-6_Hex-7_NeuAc-4	3517.23
HexNAc-6_Hex-6_NeuAc-3_NeuGc-1_Fuc-1	3517.23
HexNAc-6_Hex-7_NeuAc-3_Fuc-2	3518.25
HexNAc-6_Hex-6_NeuAc-2_NeuGc-1_Fuc-3	3518.25
HexNAc-8_Hex-8_NeuAc-1_NeuGc-1	3519.24
HexNAc-6_Hex-7_NeuAc-2_Fuc-4	3519.27
HexNAc-6_Hex-6_NeuAc-1_NeuGc-1_Fuc-5	3519.27
HexNAc-8_Hex-9_NeuAc-1_Fuc-1	3520.26
HexNAc-8_Hex-8_NeuGc-1_Fuc-2	3520.26
HexNAc-6_Hex-7_NeuAc-1_Fuc-6	3520.29
HexNAc-8_Hex-9_Fuc-3	3521.28
HexNAc-5_Hex-6_NeuGc-5	3523.17
HexNAc-6_Hex-7_NeuAc-3_NeuGc-1	3533.22
HexNAc-6_Hex-6_NeuAc-2_NeuGc-2_Fuc-1	3533.22
HexNAc-6_Hex-8_NeuAc-3_Fuc-1	3534.24
HexNAc-6_Hex-7_NeuAc-2_NeuGc-1_Fuc-2	3534.24
HexNAc-6_Hex-6_NeuAc-1_NeuGc-2_Fuc-3	3534.24
HexNAc-8_Hex-8_NeuGc-2	3535.24
HexNAc-6_Hex-8_NeuAc-2_Fuc-3	3535.26
HexNAc-6_Hex-7_NeuAc-1_NeuGc-1_Fuc-4	3535.26
HexNAc-6_Hex-6_NeuGc-2_Fuc-5	3535.26
HexNAc-8_Hex-10_NeuAc-1	3536.26
HexNAc-8_Hex-9_NeuGc-1_Fuc-1	3536.26
HexNAc-6_Hex-8_NeuAc-1_Fuc-5	3536.28
HexNAc-6_Hex-7_NeuGc-1_Fuc-6	3536.28
HexNAc-8_Hex-10_Fuc-2	3537.28
HexNAc-7_Hex-5_NeuAc-2_Fuc-5	3544.3
HexNAc-6_Hex-7_NeuAc-2_NeuGc-2	3549.22
HexNAc-6_Hex-6_NeuAc-1_NeuGc-3_Fuc-1	3549.22
HexNAc-6_Hex-9_NeuAc-3	3550.24
HexNAc-6_Hex-8_NeuAc-2_NeuGc-1_Fuc-1	3550.24
HexNAc-6_Hex-7_NeuAc-1_NeuGc-2_Fuc-2	3550.24
HexNAc-6_Hex-6_NeuGc-3_Fuc-3	3550.24
HexNAc-6_Hex-9_NeuAc-2_Fuc-2	3551.26
HexNAc-6_Hex-8_NeuAc-1_NeuGc-1_Fuc-3	3551.26
HexNAc-6_Hex-7_NeuGc-2_Fuc-4	3551.26
HexNAc-8_Hex-10_NeuGc-1	3552.25
HexNAc-6_Hex-9_NeuAc-1_Fuc-4	3552.28
HexNAc-6_Hex-8_NeuGc-1_Fuc-5	3552.28
HexNAc-8_Hex-11_Fuc-1	3553.27
HexNAc-7_Hex-6_NeuAc-4	3558.25
HexNAc-7_Hex-6_NeuAc-3_Fuc-2	3559.27
HexNAc-7_Hex-6_NeuAc-2_Fuc-4	3560.29
HexNAc-7_Hex-5_NeuAc-1_NeuGc-1_Fuc-5	3560.29
HexNAc-6_Hex-7_NeuAc-1_NeuGc-3	3565.21
HexNAc-6_Hex-6_NeuGc-4_Fuc-1	3565.21
HexNAc-6_Hex-9_NeuAc-2_NeuGc-1	3566.23
HexNAc-6_Hex-8_NeuAc-1_NeuGc-2_Fuc-1	3566.23
HexNAc-6_Hex-7_NeuGc-3_Fuc-2	3566.23
HexNAc-6_Hex-9_NeuAc-1_NeuGc-1_Fuc-2	3567.25
HexNAc-6_Hex-8_NeuGc-2_Fuc-3	3567.25
HexNAc-6_Hex-10_NeuAc-1_Fuc-3	3568.27
HexNAc-6_Hex-9_NeuGc-1_Fuc-4	3568.27
HexNAc-6_Hex-10_Fuc-5	3569.29
HexNAc-7_Hex-6_NeuAc-3_NeuGc-1	3574.25
HexNAc-7_Hex-7_NeuAc-3_Fuc-1	3575.27
HexNAc-7_Hex-6_NeuAc-2_NeuGc-1_Fuc-2	3575.27
HexNAc-7_Hex-7_NeuAc-2_Fuc-3	3576.29
HexNAc-7_Hex-6_NeuAc-1_NeuGc-1_Fuc-4	3576.29
HexNAc-7_Hex-5_NeuGc-2_Fuc-5	3576.29
HexNAc-7_Hex-7_NeuAc-1_Fuc-5	3577.31
HexNAc-6_Hex-7_NeuGc-4	3581.21
HexNAc-6_Hex-9_NeuAc-1_NeuGc-2	3582.23
HexNAc-6_Hex-8_NeuGc-3_Fuc-1	3582.23
HexNAc-6_Hex-9_NeuGc-2_Fuc-2	3583.25
HexNAc-6_Hex-10_NeuGc-1_Fuc-3	3584.27
HexNAc-7_Hex-6_NeuAc-2_NeuGc-2	3590.24
HexNAc-7_Hex-8_NeuAc-3	3591.26
HexNAc-7_Hex-7_NeuAc-2_NeuGc-1_Fuc-1	3591.26
HexNAc-7_Hex-6_NeuAc-1_NeuGc-2_Fuc-2	3591.26
HexNAc-7_Hex-8_NeuAc-2_Fuc-2	3592.28
HexNAc-7_Hex-7_NeuAc-1_NeuGc-1_Fuc-3	3592.28
HexNAc-7_Hex-6_NeuGc-2_Fuc-4	3592.28
HexNAc-7_Hex-8_NeuAc-1_Fuc-4	3593.31
HexNAc-7_Hex-7_NeuGc-1_Fuc-5	3593.31
HexNAc-9_Hex-10_Fuc-1	3594.3
HexNAc-6_Hex-9_NeuGc-3	3598.22
HexNAc-7_Hex-6_NeuAc-1_NeuGc-3	3606.24
HexNAc-7_Hex-8_NeuAc-2_NeuGc-1	3607.26
HexNAc-7_Hex-7_NeuAc-1_NeuGc-2_Fuc-1	3607.26
HexNAc-7_Hex-6_NeuGc-3_Fuc-2	3607.26
HexNAc-7_Hex-9_NeuAc-2_Fuc-1	3608.28
HexNAc-7_Hex-8_NeuAc-1_NeuGc-1_Fuc-2	3608.28
HexNAc-7_Hex-7_NeuGc-2_Fuc-3	3608.28
HexNAc-7_Hex-9_NeuAc-1_Fuc-3	3609.3
HexNAc-7_Hex-8_NeuGc-1_Fuc-4	3609.3
HexNAc-9_Hex-11	3610.3
HexNAc-7_Hex-6_NeuGc-4	3622.23
HexNAc-7_Hex-8_NeuAc-1_NeuGc-2	3623.25
HexNAc-7_Hex-7_NeuGc-3_Fuc-1	3623.25
HexNAc-7_Hex-10_NeuAc-2	3624.27
HexNAc-7_Hex-9_NeuAc-1_NeuGc-1_Fuc-1	3624.27
HexNAc-7_Hex-8_NeuGc-2_Fuc-2	3624.27
HexNAc-7_Hex-10_NeuAc-1_Fuc-2	3625.3
HexNAc-7_Hex-9_NeuGc-1_Fuc-3	3625.3
HexNAc-7_Hex-10_Fuc-4	3626.32
HexNAc-7_Hex-8_NeuGc-3	3639.25
HexNAc-7_Hex-10_NeuAc-1_NeuGc-1	3640.27
HexNAc-7_Hex-9_NeuGc-2_Fuc-1	3640.27
HexNAc-7_Hex-11_NeuAc-1_Fuc-1	3641.29
HexNAc-7_Hex-10_NeuGc-1_Fuc-2	3641.29
HexNAc-7_Hex-11_Fuc-3	3642.31
HexNAc-2	3647.22
HexNAc-6_Hex-6_NeuAc-3_Fuc-4	3648.31
HexNAc-8_Hex-8_NeuAc-2_Fuc-1	3649.31
HexNAc-8_Hex-8_NeuAc-1_Fuc-3	3650.33
HexNAc-8_Hex-8_Fuc-5	3651.35
HexNAc-7_Hex-10_NeuGc-2	3656.26
HexNAc-7_Hex-12_NeuAc-1	3657.28
HexNAc-7_Hex-11_NeuGc-1_Fuc-1	3657.28
HexNAc-6_Hex-7_NeuAc-4_Fuc-1	3663.29
HexNAc-6_Hex-7_NeuAc-3_Fuc-3	3664.31
HexNAc-6_Hex-6_NeuAc-2_NeuGc-1_Fuc-4	3664.31
HexNAc-8_Hex-9_NeuAc-2	3665.3
HexNAc-8_Hex-8_NeuAc-1_NeuGc-1_Fuc-1	3665.3
HexNAc-6_Hex-7_NeuAc-2_Fuc-5	3665.33
HexNAc-8_Hex-9_NeuAc-1_Fuc-2	3666.32
HexNAc-8_Hex-8_NeuGc-1_Fuc-3	3666.32
HexNAc-7_Hex-12_NeuGc-1	3673.28
HexNAc-6_Hex-7_NeuAc-3_NeuGc-1_Fuc-1	3679.28
HexNAc-6_Hex-8_NeuAc-3_Fuc-2	3680.3
HexNAc-6_Hex-7_NeuAc-2_NeuGc-1_Fuc-3	3680.3
HexNAc-6_Hex-6_NeuAc-1_NeuGc-2_Fuc-4	3680.3
HexNAc-8_Hex-9_NeuAc-1_NeuGc-1	3681.3
HexNAc-8_Hex-8_NeuGc-2_Fuc-1	3681.3
HexNAc-6_Hex-8_NeuAc-2_Fuc-4	3681.32
HexNAc-6_Hex-7_NeuAc-1_NeuGc-1_Fuc-5	3681.32
HexNAc-8_Hex-10_NeuAc-1_Fuc-1	3682.32
HexNAc-8_Hex-9_NeuGc-1_Fuc-2	3682.32
HexNAc-8_Hex-10_Fuc-3	3683.34
HexNAc-6_Hex-7_NeuAc-2_NeuGc-2_Fuc-1	3695.28
HexNAc-6_Hex-9_NeuAc-3_Fuc-1	3696.3
HexNAc-6_Hex-8_NeuAc-2_NeuGc-1_Fuc-2	3696.3
HexNAc-6_Hex-7_NeuAc-1_NeuGc-2_Fuc-3	3696.3
HexNAc-6_Hex-6_NeuGc-3_Fuc-4	3696.3
HexNAc-8_Hex-9_NeuGc-2	3697.29
HexNAc-6_Hex-9_NeuAc-2_Fuc-3	3697.32
HexNAc-6_Hex-8_NeuAc-1_NeuGc-1_Fuc-4	3697.32
HexNAc-6_Hex-7_NeuGc-2_Fuc-5	3697.32
HexNAc-8_Hex-11_NeuAc-1	3698.31
HexNAc-8_Hex-10_NeuGc-1_Fuc-1	3698.31
HexNAc-6_Hex-9_NeuAc-1_Fuc-5	3698.34
HexNAc-8_Hex-11_Fuc-2	3699.33
HexNAc-7_Hex-6_NeuAc-4_Fuc-1	3704.31
HexNAc-7_Hex-6_NeuAc-3_Fuc-3	3705.33
HexNAc-7_Hex-6_NeuAc-2_Fuc-5	3706.35
HexNAc-6_Hex-7_NeuAc-1_NeuGc-3_Fuc-1	3711.27
HexNAc-6_Hex-9_NeuAc-2_NeuGc-1_Fuc-1	3712.29
HexNAc-6_Hex-8_NeuAc-1_NeuGc-2_Fuc-2	3712.29
HexNAc-6_Hex-7_NeuGc-3_Fuc-3	3712.29
HexNAc-6_Hex-9_NeuAc-1_NeuGc-1_Fuc-3	3713.31
HexNAc-6_Hex-8_NeuGc-2_Fuc-4	3713.31
HexNAc-8_Hex-11_NeuGc-1	3714.31
HexNAc-6_Hex-9_NeuGc-1_Fuc-5	3714.33
HexNAc-7_Hex-7_NeuAc-4	3720.31
HexNAc-7_Hex-6_NeuAc-3_NeuGc-1_Fuc-1	3720.31
HexNAc-7_Hex-7_NeuAc-3_Fuc-2	3721.33
HexNAc-7_Hex-6_NeuAc-2_NeuGc-1_Fuc-3	3721.33
HexNAc-7_Hex-7_NeuAc-2_Fuc-4	3722.35
HexNAc-7_Hex-6_NeuAc-1_NeuGc-1_Fuc-5	3722.35
HexNAc-7_Hex-7_NeuAc-1_Fuc-6	3723.37
HexNAc-6_Hex-7_NeuGc-4_Fuc-1	3727.27
HexNAc-6_Hex-9_NeuAc-1_NeuGc-2_Fuc-1	3728.29
HexNAc-6_Hex-8_NeuGc-3_Fuc-2	3728.29
HexNAc-6_Hex-9_NeuGc-2_Fuc-3	3729.31
HexNAc-7_Hex-7_NeuAc-3_NeuGc-1	3736.3
HexNAc-7_Hex-6_NeuAc-2_NeuGc-2_Fuc-1	3736.3
HexNAc-7_Hex-8_NeuAc-3_Fuc-1	3737.32
HexNAc-7_Hex-7_NeuAc-2_NeuGc-1_Fuc-2	3737.32
HexNAc-7_Hex-6_NeuAc-1_NeuGc-2_Fuc-3	3737.32
HexNAc-7_Hex-8_NeuAc-2_Fuc-3	3738.34
HexNAc-7_Hex-7_NeuAc-1_NeuGc-1_Fuc-4	3738.34
HexNAc-7_Hex-6_NeuGc-2_Fuc-5	3738.34
HexNAc-7_Hex-8_NeuAc-1_Fuc-5	3739.36
HexNAc-7_Hex-7_NeuGc-1_Fuc-6	3739.36
HexNAc-6_Hex-9_NeuGc-3_Fuc-1	3744.28
HexNAc-7_Hex-7_NeuAc-2_NeuGc-2	3752.3
HexNAc-7_Hex-6_NeuAc-1_NeuGc-3_Fuc-1	3752.3
HexNAc-7_Hex-9_NeuAc-3	3753.32
HexNAc-7_Hex-8_NeuAc-2_NeuGc-1_Fuc-1	3753.32
HexNAc-7_Hex-7_NeuAc-1_NeuGc-2_Fuc-2	3753.32
HexNAc-7_Hex-6_NeuGc-3_Fuc-3	3753.32
HexNAc-7_Hex-9_NeuAc-2_Fuc-2	3754.34
HexNAc-7_Hex-8_NeuAc-1_NeuGc-1_Fuc-3	3754.34
HexNAc-7_Hex-7_NeuGc-2_Fuc-4	3754.34
HexNAc-7_Hex-9_NeuAc-1_Fuc-4	3755.36
HexNAc-7_Hex-8_NeuGc-1_Fuc-5	3755.36
HexNAc-9_Hex-11_Fuc-1	3756.35
HexNAc-7_Hex-7_NeuAc-1_NeuGc-3	3768.29
HexNAc-7_Hex-6_NeuGc-4_Fuc-1	3768.29
HexNAc-7_Hex-9_NeuAc-2_NeuGc-1	3769.31
HexNAc-7_Hex-8_NeuAc-1_NeuGc-2_Fuc-1	3769.31
HexNAc-7_Hex-7_NeuGc-3_Fuc-2	3769.31
HexNAc-7_Hex-10_NeuAc-2_Fuc-1	3770.33
HexNAc-7_Hex-9_NeuAc-1_NeuGc-1_Fuc-2	3770.33
HexNAc-7_Hex-8_NeuGc-2_Fuc-3	3770.33
HexNAc-7_Hex-10_NeuAc-1_Fuc-3	3771.35
HexNAc-7_Hex-9_NeuGc-1_Fuc-4	3771.35
HexNAc-7_Hex-10_Fuc-5	3772.37
HexNAc-7_Hex-7_NeuGc-4	3784.29
HexNAc-7_Hex-9_NeuAc-1_NeuGc-2	3785.31
HexNAc-7_Hex-8_NeuGc-3_Fuc-1	3785.31
HexNAc-7_Hex-11_NeuAc-2	3786.33
HexNAc-7_Hex-10_NeuAc-1_NeuGc-1_Fuc-1	3786.33
HexNAc-7_Hex-9_NeuGc-2_Fuc-2	3786.33
HexNAc-7_Hex-11_NeuAc-1_Fuc-2	3787.35
HexNAc-7_Hex-10_NeuGc-1_Fuc-3	3787.35
HexNAc-8_Hex-8_NeuAc-3	3794.34
HexNAc-6_Hex-6_NeuAc-3_Fuc-5	3794.37
HexNAc-8_Hex-8_NeuAc-2_Fuc-2	3795.36
HexNAc-8_Hex-8_NeuAc-1_Fuc-4	3796.38
HexNAc-10_Hex-10_Fuc-1	3797.38
HexNAc-7_Hex-9_NeuGc-3	3801.3
HexNAc-7_Hex-11_NeuAc-1_NeuGc-1	3802.32
HexNAc-7_Hex-10_NeuGc-2_Fuc-1	3802.32
HexNAc-7_Hex-11_NeuGc-1_Fuc-2	3803.34
HexNAc-6_Hex-7_NeuAc-5	3808.32
HexNAc-2_Hex-21	3809.27
HexNAc-6_Hex-7_NeuAc-4_Fuc-2	3809.34
HexNAc-8_Hex-8_NeuAc-2_NeuGc-1	3810.34
HexNAc-6_Hex-7_NeuAc-3_Fuc-4	3810.36
HexNAc-6_Hex-6_NeuAc-2_NeuGc-1_Fuc-5	3810.36
HexNAc-8_Hex-9_NeuAc-2_Fuc-1	3811.36
HexNAc-8_Hex-8_NeuAc-1_NeuGc-1_Fuc-2	3811.36
HexNAc-8_Hex-9_NeuAc-1_Fuc-3	3812.38
HexNAc-8_Hex-8_NeuGc-1_Fuc-4	3812.38
HexNAc-7_Hex-11_NeuGc-2	3818.32
HexNAc-6_Hex-7_NeuAc-4_NeuGc-1	3824.32
HexNAc-6_Hex-7_NeuAc-3_NeuGc-1_Fuc-2	3825.34
HexNAc-8_Hex-8_NeuAc-1_NeuGc-2	3826.33
HexNAc-6_Hex-8_NeuAc-3_Fuc-3	3826.36
HexNAc-6_Hex-7_NeuAc-2_NeuGc-1_Fuc-4	3826.36
HexNAc-6_Hex-6_NeuAc-1_NeuGc-2_Fuc-5	3826.36
HexNAc-8_Hex-10_NeuAc-2	3827.35
HexNAc-8_Hex-9_NeuAc-1_NeuGc-1_Fuc-1	3827.35
HexNAc-8_Hex-8_NeuGc-2_Fuc-2	3827.35
HexNAc-6_Hex-8_NeuAc-2_Fuc-5	3827.38
HexNAc-8_Hex-10_NeuAc-1_Fuc-2	3828.37
HexNAc-8_Hex-9_NeuGc-1_Fuc-3	3828.37
HexNAc-8_Hex-10_Fuc-4	3829.39
HexNAc-11_Hex-9_Fuc-1	3838.41
HexNAc-6_Hex-7_NeuAc-3_NeuGc-2	3840.31
HexNAc-6_Hex-7_NeuAc-2_NeuGc-2_Fuc-2	3841.33
HexNAc-8_Hex-8_NeuGc-3	3842.33
HexNAc-6_Hex-9_NeuAc-3_Fuc-2	3842.35
HexNAc-6_Hex-8_NeuAc-2_NeuGc-1_Fuc-3	3842.35
HexNAc-6_Hex-7_NeuAc-1_NeuGc-2_Fuc-4	3842.35
HexNAc-6_Hex-6_NeuGc-3_Fuc-5	3842.35
HexNAc-8_Hex-10_NeuAc-1_NeuGc-1	3843.35
HexNAc-8_Hex-9_NeuGc-2_Fuc-1	3843.35
HexNAc-6_Hex-9_NeuAc-2_Fuc-4	3843.37
HexNAc-6_Hex-8_NeuAc-1_NeuGc-1_Fuc-5	3843.37
HexNAc-8_Hex-11_NeuAc-1_Fuc-1	3844.37
HexNAc-8_Hex-10_NeuGc-1_Fuc-2	3844.37
HexNAc-8_Hex-11_Fuc-3	3845.39
HexNAc-7_Hex-6_NeuAc-3_Fuc-4	3851.39
HexNAc-6_Hex-7_NeuAc-2_NeuGc-3	3856.31
HexNAc-6_Hex-7_NeuAc-1_NeuGc-3_Fuc-2	3857.33
HexNAc-6_Hex-9_NeuAc-2_NeuGc-1_Fuc-2	3858.35
HexNAc-6_Hex-8_NeuAc-1_NeuGc-2_Fuc-3	3858.35
HexNAc-6_Hex-7_NeuGc-3_Fuc-4	3858.35
HexNAc-8_Hex-10_NeuGc-2	3859.34
HexNAc-6_Hex-9_NeuAc-1_NeuGc-1_Fuc-4	3859.37
HexNAc-6_Hex-8_NeuGc-2_Fuc-5	3859.37
HexNAc-8_Hex-11_NeuGc-1_Fuc-1	3860.36
HexNAc-7_Hex-7_NeuAc-4_Fuc-1	3866.36
HexNAc-7_Hex-7_NeuAc-3_Fuc-3	3867.39
HexNAc-7_Hex-6_NeuAc-2_NeuGc-1_Fuc-4	3867.39
HexNAc-7_Hex-7_NeuAc-2_Fuc-5	3868.41
HexNAc-6_Hex-7_NeuAc-1_NeuGc-4	3872.3
HexNAc-6_Hex-7_NeuGc-4_Fuc-2	3873.32
HexNAc-6_Hex-9_NeuAc-1_NeuGc-2_Fuc-2	3874.34
HexNAc-6_Hex-8_NeuGc-3_Fuc-3	3874.34
HexNAc-6_Hex-9_NeuGc-2_Fuc-4	3875.36
HexNAc-7_Hex-8_NeuAc-4	3882.36
HexNAc-7_Hex-7_NeuAc-3_NeuGc-1_Fuc-1	3882.36
HexNAc-7_Hex-8_NeuAc-3_Fuc-2	3883.38
HexNAc-7_Hex-7_NeuAc-2_NeuGc-1_Fuc-3	3883.38
HexNAc-7_Hex-6_NeuAc-1_NeuGc-2_Fuc-4	3883.38
HexNAc-7_Hex-8_NeuAc-2_Fuc-4	3884.4
HexNAc-7_Hex-7_NeuAc-1_NeuGc-1_Fuc-5	3884.4
HexNAc-7_Hex-8_NeuAc-1_Fuc-6	3885.42
HexNAc-6_Hex-7_NeuGc-5	3888.3
HexNAc-6_Hex-9_NeuGc-3_Fuc-2	3890.34
HexNAc-7_Hex-8_NeuAc-3_NeuGc-1	3898.35
HexNAc-7_Hex-7_NeuAc-2_NeuGc-2_Fuc-1	3898.35
HexNAc-7_Hex-9_NeuAc-3_Fuc-1	3899.38
HexNAc-7_Hex-8_NeuAc-2_NeuGc-1_Fuc-2	3899.38
HexNAc-7_Hex-7_NeuAc-1_NeuGc-2_Fuc-3	3899.38
HexNAc-7_Hex-6_NeuGc-3_Fuc-4	3899.38
HexNAc-7_Hex-9_NeuAc-2_Fuc-3	3900.4
HexNAc-7_Hex-8_NeuAc-1_NeuGc-1_Fuc-4	3900.4
HexNAc-7_Hex-7_NeuGc-2_Fuc-5	3900.4
HexNAc-7_Hex-9_NeuAc-1_Fuc-5	3901.42
HexNAc-7_Hex-8_NeuGc-1_Fuc-6	3901.42
HexNAc-7_Hex-8_NeuAc-2_NeuGc-2	3914.35
HexNAc-7_Hex-7_NeuAc-1_NeuGc-3_Fuc-1	3914.35
HexNAc-7_Hex-9_NeuAc-2_NeuGc-1_Fuc-1	3915.37
HexNAc-7_Hex-8_NeuAc-1_NeuGc-2_Fuc-2	3915.37
HexNAc-7_Hex-7_NeuGc-3_Fuc-3	3915.37
HexNAc-7_Hex-9_NeuAc-1_NeuGc-1_Fuc-3	3916.39
HexNAc-7_Hex-8_NeuGc-2_Fuc-4	3916.39
HexNAc-7_Hex-10_NeuAc-1_Fuc-4	3917.41
HexNAc-7_Hex-9_NeuGc-1_Fuc-5	3917.41
HexNAc-7_Hex-8_NeuAc-1_NeuGc-3	3930.34
HexNAc-7_Hex-7_NeuGc-4_Fuc-1	3930.34
HexNAc-7_Hex-9_NeuAc-1_NeuGc-2_Fuc-1	3931.36
HexNAc-7_Hex-8_NeuGc-3_Fuc-2	3931.36
HexNAc-7_Hex-11_NeuAc-2_Fuc-1	3932.39
HexNAc-7_Hex-9_NeuGc-2_Fuc-3	3932.39
HexNAc-7_Hex-11_NeuAc-1_Fuc-3	3933.41
HexNAc-7_Hex-10_NeuGc-1_Fuc-4	3933.41
HexNAc-8_Hex-8_NeuAc-3_Fuc-1	3940.4
HexNAc-8_Hex-8_NeuAc-2_Fuc-3	3941.42
HexNAc-8_Hex-8_NeuAc-1_Fuc-5	3942.44
HexNAc-7_Hex-8_NeuGc-4	3946.34
HexNAc-7_Hex-9_NeuGc-3_Fuc-1	3947.36
HexNAc-7_Hex-11_NeuAc-1_NeuGc-1_Fuc-1	3948.38
HexNAc-7_Hex-11_NeuGc-1_Fuc-3	3949.4
HexNAc-6_Hex-7_NeuAc-5_Fuc-1	3954.38
HexNAc-6_Hex-7_NeuAc-4_Fuc-3	3955.4
HexNAc-8_Hex-9_NeuAc-3	3956.4
HexNAc-8_Hex-8_NeuAc-2_NeuGc-1_Fuc-1	3956.4
HexNAc-6_Hex-7_NeuAc-3_Fuc-5	3956.42
HexNAc-8_Hex-9_NeuAc-2_Fuc-2	3957.42
HexNAc-8_Hex-8_NeuAc-1_NeuGc-1_Fuc-3	3957.42
HexNAc-8_Hex-9_NeuAc-1_Fuc-4	3958.44
HexNAc-8_Hex-8_NeuGc-1_Fuc-5	3958.44
HexNAc-10_Hex-11_Fuc-1	3959.43
HexNAc-7_Hex-11_NeuGc-2_Fuc-1	3964.38
HexNAc-6_Hex-7_NeuAc-4_NeuGc-1_Fuc-1	3970.38
HexNAc-2_Hex-22	3971.32
HexNAc-6_Hex-8_NeuAc-4_Fuc-2	3971.4
HexNAc-6_Hex-7_NeuAc-3_NeuGc-1_Fuc-3	3971.4
HexNAc-8_Hex-9_NeuAc-2_NeuGc-1	3972.39
HexNAc-8_Hex-8_NeuAc-1_NeuGc-2_Fuc-1	3972.39
HexNAc-6_Hex-7_NeuAc-2_NeuGc-1_Fuc-5	3972.42
HexNAc-8_Hex-10_NeuAc-2_Fuc-1	3973.41
HexNAc-8_Hex-9_NeuAc-1_NeuGc-1_Fuc-2	3973.41
HexNAc-8_Hex-8_NeuGc-2_Fuc-3	3973.41
HexNAc-8_Hex-10_NeuAc-1_Fuc-3	3974.43
HexNAc-8_Hex-9_NeuGc-1_Fuc-4	3974.43
HexNAc-8_Hex-10_Fuc-5	3975.45
HexNAc-14_Hex-7	3977.48
HexNAc-6_Hex-7_NeuAc-3_NeuGc-2_Fuc-1	3986.37
HexNAc-6_Hex-8_NeuAc-3_NeuGc-1_Fuc-2	3987.39
HexNAc-6_Hex-7_NeuAc-2_NeuGc-2_Fuc-3	3987.39
HexNAc-8_Hex-9_NeuAc-1_NeuGc-2	3988.39
HexNAc-8_Hex-8_NeuGc-3_Fuc-1	3988.39
HexNAc-6_Hex-9_NeuAc-3_Fuc-3	3988.41
HexNAc-6_Hex-7_NeuAc-1_NeuGc-2_Fuc-5	3988.41
HexNAc-8_Hex-11_NeuAc-2	3989.41
HexNAc-8_Hex-10_NeuAc-1_NeuGc-1_Fuc-1	3989.41
HexNAc-8_Hex-9_NeuGc-2_Fuc-2	3989.41
HexNAc-6_Hex-9_NeuAc-2_Fuc-5	3989.43
HexNAc-8_Hex-11_NeuAc-1_Fuc-2	3990.43
HexNAc-8_Hex-10_NeuGc-1_Fuc-3	3990.43
HexNAc-7_Hex-6_NeuAc-3_Fuc-5	3997.45
HexNAc-6_Hex-7_NeuAc-2_NeuGc-3_Fuc-1	4002.37
HexNAc-6_Hex-8_NeuAc-2_NeuGc-2_Fuc-2	4003.39
HexNAc-6_Hex-7_NeuAc-1_NeuGc-3_Fuc-3	4003.39
HexNAc-8_Hex-9_NeuGc-3	4004.38
HexNAc-6_Hex-9_NeuAc-2_NeuGc-1_Fuc-3	4004.41
HexNAc-6_Hex-7_NeuGc-3_Fuc-5	4004.41
HexNAc-8_Hex-11_NeuAc-1_NeuGc-1	4005.4
HexNAc-8_Hex-10_NeuGc-2_Fuc-1	4005.4
HexNAc-6_Hex-9_NeuAc-1_NeuGc-1_Fuc-5	4005.43
HexNAc-8_Hex-11_NeuGc-1_Fuc-2	4006.42
HexNAc-7_Hex-7_NeuAc-5	4011.4
HexNAc-7_Hex-7_NeuAc-4_Fuc-2	4012.42
HexNAc-7_Hex-7_NeuAc-3_Fuc-4	4013.44
HexNAc-7_Hex-6_NeuAc-2_NeuGc-1_Fuc-5	4013.44
HexNAc-6_Hex-7_NeuAc-1_NeuGc-4_Fuc-1	4018.36
HexNAc-6_Hex-8_NeuAc-1_NeuGc-3_Fuc-2	4019.38
HexNAc-6_Hex-7_NeuGc-4_Fuc-3	4019.38
HexNAc-6_Hex-9_NeuAc-1_NeuGc-2_Fuc-3	4020.4
HexNAc-8_Hex-11_NeuGc-2	4021.4
HexNAc-6_Hex-9_NeuGc-2_Fuc-5	4021.42
HexNAc-7_Hex-7_NeuAc-4_NeuGc-1	4027.4
HexNAc-7_Hex-8_NeuAc-4_Fuc-1	4028.42
HexNAc-7_Hex-7_NeuAc-3_NeuGc-1_Fuc-2	4028.42
HexNAc-7_Hex-8_NeuAc-3_Fuc-3	4029.44
HexNAc-7_Hex-7_NeuAc-2_NeuGc-1_Fuc-4	4029.44
HexNAc-7_Hex-6_NeuAc-1_NeuGc-2_Fuc-5	4029.44
HexNAc-7_Hex-8_NeuAc-2_Fuc-5	4030.46
HexNAc-6_Hex-7_NeuGc-5_Fuc-1	4034.36
HexNAc-6_Hex-8_NeuGc-4_Fuc-2	4035.38
HexNAc-6_Hex-9_NeuGc-3_Fuc-3	4036.4
HexNAc-7_Hex-7_NeuAc-3_NeuGc-2	4043.39
HexNAc-7_Hex-9_NeuAc-4	4044.41
HexNAc-7_Hex-8_NeuAc-3_NeuGc-1_Fuc-1	4044.41
HexNAc-7_Hex-7_NeuAc-2_NeuGc-2_Fuc-2	4044.41
HexNAc-7_Hex-9_NeuAc-3_Fuc-2	4045.43
HexNAc-7_Hex-8_NeuAc-2_NeuGc-1_Fuc-3	4045.43
HexNAc-7_Hex-7_NeuAc-1_NeuGc-2_Fuc-4	4045.43
HexNAc-7_Hex-6_NeuGc-3_Fuc-5	4045.43
HexNAc-7_Hex-9_NeuAc-2_Fuc-4	4046.45
HexNAc-7_Hex-8_NeuAc-1_NeuGc-1_Fuc-5	4046.45
HexNAc-7_Hex-7_NeuAc-2_NeuGc-3	4059.39
HexNAc-7_Hex-9_NeuAc-3_NeuGc-1	4060.41
HexNAc-7_Hex-8_NeuAc-2_NeuGc-2_Fuc-1	4060.41
HexNAc-7_Hex-7_NeuAc-1_NeuGc-3_Fuc-2	4060.41
HexNAc-7_Hex-9_NeuAc-2_NeuGc-1_Fuc-2	4061.43
HexNAc-7_Hex-8_NeuAc-1_NeuGc-2_Fuc-3	4061.43
HexNAc-7_Hex-7_NeuGc-3_Fuc-4	4061.43
HexNAc-7_Hex-9_NeuAc-1_NeuGc-1_Fuc-4	4062.45
HexNAc-7_Hex-8_NeuGc-2_Fuc-5	4062.45
HexNAc-7_Hex-7_NeuAc-1_NeuGc-4	4075.38
HexNAc-7_Hex-9_NeuAc-2_NeuGc-2	4076.4
HexNAc-7_Hex-8_NeuAc-1_NeuGc-3_Fuc-1	4076.4
HexNAc-7_Hex-7_NeuGc-4_Fuc-2	4076.4
HexNAc-7_Hex-9_NeuAc-1_NeuGc-2_Fuc-2	4077.42
HexNAc-7_Hex-8_NeuGc-3_Fuc-3	4077.42
HexNAc-7_Hex-9_NeuGc-2_Fuc-4	4078.44
HexNAc-8_Hex-8_NeuAc-4	4085.44
HexNAc-8_Hex-8_NeuAc-3_Fuc-2	4086.46
HexNAc-8_Hex-8_NeuAc-1_Fuc-6	4088.5
HexNAc-7_Hex-7_NeuGc-5	4091.38
HexNAc-7_Hex-9_NeuAc-1_NeuGc-3	4092.4
HexNAc-7_Hex-8_NeuGc-4_Fuc-1	4092.4
HexNAc-7_Hex-9_NeuGc-3_Fuc-2	4093.42
HexNAc-6_Hex-7_NeuAc-5_Fuc-2	4100.44
HexNAc-8_Hex-8_NeuAc-3_NeuGc-1	4101.43
HexNAc-6_Hex-7_NeuAc-4_Fuc-4	4101.46
HexNAc-8_Hex-9_NeuAc-3_Fuc-1	4102.45
HexNAc-8_Hex-8_NeuAc-2_NeuGc-1_Fuc-2	4102.45
HexNAc-6_Hex-7_NeuAc-3_Fuc-6	4102.48
HexNAc-8_Hex-9_NeuAc-1_Fuc-5	4104.5
HexNAc-8_Hex-8_NeuGc-1_Fuc-6	4104.5
HexNAc-7_Hex-9_NeuGc-4	4108.39
HexNAc-6_Hex-8_NeuAc-5_Fuc-1	4116.43
HexNAc-6_Hex-7_NeuAc-4_NeuGc-1_Fuc-2	4116.43
HexNAc-8_Hex-8_NeuAc-2_NeuGc-2	4117.43
HexNAc-6_Hex-8_NeuAc-4_Fuc-3	4117.45
HexNAc-6_Hex-7_NeuAc-3_NeuGc-1_Fuc-4	4117.45
HexNAc-8_Hex-9_NeuAc-2_NeuGc-1_Fuc-1	4118.45
HexNAc-8_Hex-8_NeuAc-1_NeuGc-2_Fuc-2	4118.45
HexNAc-6_Hex-7_NeuAc-2_NeuGc-1_Fuc-6	4118.47
HexNAc-8_Hex-10_NeuAc-1_Fuc-4	4120.49
HexNAc-8_Hex-9_NeuGc-1_Fuc-5	4120.49
HexNAc-6_Hex-8_NeuAc-4_NeuGc-1_Fuc-1	4132.43
HexNAc-6_Hex-7_NeuAc-3_NeuGc-2_Fuc-2	4132.43
HexNAc-2_Hex-23	4133.37
HexNAc-8_Hex-8_NeuAc-1_NeuGc-3	4133.42
HexNAc-6_Hex-8_NeuAc-3_NeuGc-1_Fuc-3	4133.45
HexNAc-6_Hex-7_NeuAc-2_NeuGc-2_Fuc-4	4133.45
HexNAc-8_Hex-9_NeuAc-1_NeuGc-2_Fuc-1	4134.44
HexNAc-8_Hex-8_NeuGc-3_Fuc-2	4134.44
HexNAc-6_Hex-9_NeuAc-3_Fuc-4	4134.47
HexNAc-6_Hex-7_NeuAc-1_NeuGc-2_Fuc-6	4134.47
HexNAc-8_Hex-11_NeuAc-2_Fuc-1	4135.46
HexNAc-8_Hex-11_NeuAc-1_Fuc-3	4136.49
HexNAc-8_Hex-10_NeuGc-1_Fuc-4	4136.49
HexNAc-6_Hex-8_NeuAc-3_NeuGc-2_Fuc-1	4148.42
HexNAc-6_Hex-7_NeuAc-2_NeuGc-3_Fuc-2	4148.42
HexNAc-8_Hex-8_NeuGc-4	4149.42
HexNAc-6_Hex-8_NeuAc-2_NeuGc-2_Fuc-3	4149.44
HexNAc-6_Hex-7_NeuAc-1_NeuGc-3_Fuc-4	4149.44
HexNAc-8_Hex-9_NeuGc-3_Fuc-1	4150.44
HexNAc-6_Hex-9_NeuAc-2_NeuGc-1_Fuc-4	4150.46
HexNAc-6_Hex-7_NeuGc-3_Fuc-6	4150.46
HexNAc-8_Hex-11_NeuAc-1_NeuGc-1_Fuc-1	4151.46
HexNAc-8_Hex-11_NeuGc-1_Fuc-3	4152.48
HexNAc-7_Hex-7_NeuAc-5_Fuc-1	4157.46
HexNAc-7_Hex-7_NeuAc-4_Fuc-3	4158.48
HexNAc-7_Hex-7_NeuAc-3_Fuc-5	4159.5
HexNAc-6_Hex-8_NeuAc-2_NeuGc-3_Fuc-1	4164.42
HexNAc-6_Hex-7_NeuAc-1_NeuGc-4_Fuc-2	4164.42
HexNAc-6_Hex-8_NeuAc-1_NeuGc-3_Fuc-3	4165.44
HexNAc-6_Hex-7_NeuGc-4_Fuc-4	4165.44
HexNAc-6_Hex-9_NeuAc-1_NeuGc-2_Fuc-4	4166.46
HexNAc-8_Hex-11_NeuGc-2_Fuc-1	4167.45
HexNAc-7_Hex-8_NeuAc-5	4173.46
HexNAc-7_Hex-7_NeuAc-4_NeuGc-1_Fuc-1	4173.46
HexNAc-7_Hex-8_NeuAc-4_Fuc-2	4174.48
HexNAc-7_Hex-7_NeuAc-3_NeuGc-1_Fuc-3	4174.48
HexNAc-7_Hex-8_NeuAc-3_Fuc-4	4175.5
HexNAc-7_Hex-7_NeuAc-2_NeuGc-1_Fuc-5	4175.5
HexNAc-7_Hex-8_NeuAc-2_Fuc-6	4176.52
HexNAc-6_Hex-8_NeuAc-1_NeuGc-4_Fuc-1	4180.41
HexNAc-6_Hex-7_NeuGc-5_Fuc-2	4180.41
HexNAc-6_Hex-8_NeuGc-4_Fuc-3	4181.43
HexNAc-6_Hex-9_NeuGc-3_Fuc-4	4182.45
HexNAc-7_Hex-8_NeuAc-4_NeuGc-1	4189.45
HexNAc-7_Hex-7_NeuAc-3_NeuGc-2_Fuc-1	4189.45
HexNAc-7_Hex-9_NeuAc-4_Fuc-1	4190.47
HexNAc-7_Hex-8_NeuAc-3_NeuGc-1_Fuc-2	4190.47
HexNAc-7_Hex-7_NeuAc-2_NeuGc-2_Fuc-3	4190.47
HexNAc-7_Hex-9_NeuAc-3_Fuc-3	4191.49
HexNAc-7_Hex-8_NeuAc-2_NeuGc-1_Fuc-4	4191.49
HexNAc-7_Hex-7_NeuAc-1_NeuGc-2_Fuc-5	4191.49
HexNAc-7_Hex-9_NeuAc-2_Fuc-5	4192.51
HexNAc-7_Hex-8_NeuAc-1_NeuGc-1_Fuc-6	4192.51
HexNAc-6_Hex-8_NeuGc-5_Fuc-1	4196.41
HexNAc-7_Hex-8_NeuAc-3_NeuGc-2	4205.45
HexNAc-7_Hex-7_NeuAc-2_NeuGc-3_Fuc-1	4205.45
HexNAc-7_Hex-9_NeuAc-3_NeuGc-1_Fuc-1	4206.47
HexNAc-7_Hex-8_NeuAc-2_NeuGc-2_Fuc-2	4206.47
HexNAc-7_Hex-7_NeuAc-1_NeuGc-3_Fuc-3	4206.47
HexNAc-7_Hex-9_NeuAc-2_NeuGc-1_Fuc-3	4207.49
HexNAc-7_Hex-8_NeuAc-1_NeuGc-2_Fuc-4	4207.49
HexNAc-7_Hex-7_NeuGc-3_Fuc-5	4207.49
HexNAc-7_Hex-9_NeuAc-1_NeuGc-1_Fuc-5	4208.51
HexNAc-7_Hex-8_NeuGc-2_Fuc-6	4208.51
HexNAc-7_Hex-8_NeuAc-2_NeuGc-3	4221.44
HexNAc-7_Hex-7_NeuAc-1_NeuGc-4_Fuc-1	4221.44
HexNAc-7_Hex-9_NeuAc-2_NeuGc-2_Fuc-1	4222.46
HexNAc-7_Hex-8_NeuAc-1_NeuGc-3_Fuc-2	4222.46
HexNAc-7_Hex-7_NeuGc-4_Fuc-3	4222.46
HexNAc-7_Hex-9_NeuAc-1_NeuGc-2_Fuc-3	4223.48
HexNAc-7_Hex-8_NeuGc-3_Fuc-4	4223.48
HexNAc-7_Hex-9_NeuGc-2_Fuc-5	4224.5
HexNAc-8_Hex-8_NeuAc-4_Fuc-1	4231.5
HexNAc-8_Hex-8_NeuAc-3_Fuc-3	4232.52
HexNAc-8_Hex-8_NeuAc-2_Fuc-5	4233.54
HexNAc-7_Hex-8_NeuAc-1_NeuGc-4	4237.43
HexNAc-7_Hex-7_NeuGc-5_Fuc-1	4237.43
HexNAc-7_Hex-9_NeuAc-1_NeuGc-3_Fuc-1	4238.46
HexNAc-7_Hex-8_NeuGc-4_Fuc-2	4238.46
HexNAc-7_Hex-9_NeuGc-3_Fuc-3	4239.48
HexNAc-6_Hex-7_NeuAc-5_Fuc-3	4246.5
HexNAc-8_Hex-9_NeuAc-4	4247.49
HexNAc-8_Hex-8_NeuAc-3_NeuGc-1_Fuc-1	4247.49
HexNAc-6_Hex-7_NeuAc-4_Fuc-5	4247.52
HexNAc-8_Hex-8_NeuAc-2_NeuGc-1_Fuc-3	4248.51
HexNAc-8_Hex-9_NeuAc-2_Fuc-4	4249.53
HexNAc-8_Hex-8_NeuAc-1_NeuGc-1_Fuc-5	4249.53
HexNAc-7_Hex-8_NeuGc-5	4253.43
HexNAc-7_Hex-9_NeuGc-4_Fuc-1	4254.45
HexNAc-6_Hex-8_NeuAc-5_Fuc-2	4262.49
HexNAc-6_Hex-7_NeuAc-4_NeuGc-1_Fuc-3	4262.49
HexNAc-8_Hex-9_NeuAc-3_NeuGc-1	4263.49
HexNAc-8_Hex-8_NeuAc-2_NeuGc-2_Fuc-1	4263.49
HexNAc-6_Hex-8_NeuAc-4_Fuc-4	4263.51
HexNAc-6_Hex-7_NeuAc-3_NeuGc-1_Fuc-5	4263.51
HexNAc-8_Hex-8_NeuAc-1_NeuGc-2_Fuc-3	4264.51
HexNAc-8_Hex-9_NeuAc-1_NeuGc-1_Fuc-4	4265.53
HexNAc-8_Hex-8_NeuGc-2_Fuc-5	4265.53
HexNAc-6_Hex-8_NeuAc-4_NeuGc-1_Fuc-2	4278.49
HexNAc-6_Hex-7_NeuAc-3_NeuGc-2_Fuc-3	4278.49
HexNAc-8_Hex-9_NeuAc-2_NeuGc-2	4279.48
HexNAc-8_Hex-8_NeuAc-1_NeuGc-3_Fuc-1	4279.48
HexNAc-6_Hex-8_NeuAc-3_NeuGc-1_Fuc-4	4279.51
HexNAc-6_Hex-7_NeuAc-2_NeuGc-2_Fuc-5	4279.51
HexNAc-8_Hex-8_NeuGc-3_Fuc-3	4280.5
HexNAc-8_Hex-9_NeuGc-2_Fuc-4	4281.52
HexNAc-6_Hex-8_NeuAc-3_NeuGc-2_Fuc-2	4294.48
HexNAc-6_Hex-7_NeuAc-2_NeuGc-3_Fuc-3	4294.48
HexNAc-8_Hex-9_NeuAc-1_NeuGc-3	4295.48
HexNAc-8_Hex-8_NeuGc-4_Fuc-1	4295.48
HexNAc-6_Hex-8_NeuAc-2_NeuGc-2_Fuc-4	4295.5
HexNAc-6_Hex-7_NeuAc-1_NeuGc-3_Fuc-5	4295.5
HexNAc-7_Hex-7_NeuAc-5_Fuc-2	4303.52
HexNAc-7_Hex-7_NeuAc-4_Fuc-4	4304.54
HexNAc-7_Hex-7_NeuAc-3_Fuc-6	4305.56
HexNAc-11_Hex-11_NeuAc-1	4307.55
HexNAc-6_Hex-8_NeuAc-2_NeuGc-3_Fuc-2	4310.48
HexNAc-6_Hex-7_NeuAc-1_NeuGc-4_Fuc-3	4310.48
HexNAc-8_Hex-9_NeuGc-4	4311.47
HexNAc-6_Hex-8_NeuAc-1_NeuGc-3_Fuc-4	4311.5
HexNAc-6_Hex-7_NeuGc-4_Fuc-5	4311.5
HexNAc-7_Hex-8_NeuAc-5_Fuc-1	4319.51
HexNAc-7_Hex-7_NeuAc-4_NeuGc-1_Fuc-2	4319.51
HexNAc-7_Hex-8_NeuAc-4_Fuc-3	4320.53
HexNAc-7_Hex-7_NeuAc-3_NeuGc-1_Fuc-4	4320.53
HexNAc-7_Hex-7_NeuAc-2_NeuGc-1_Fuc-6	4321.55
HexNAc-11_Hex-11_NeuGc-1	4323.54
HexNAc-11_Hex-12_Fuc-1	4324.56
HexNAc-6_Hex-8_NeuAc-1_NeuGc-4_Fuc-2	4326.47
HexNAc-6_Hex-7_NeuGc-5_Fuc-3	4326.47
HexNAc-6_Hex-8_NeuGc-4_Fuc-4	4327.49
HexNAc-7_Hex-8_NeuAc-4_NeuGc-1_Fuc-1	4335.51
HexNAc-7_Hex-7_NeuAc-3_NeuGc-2_Fuc-2	4335.51
HexNAc-7_Hex-9_NeuAc-4_Fuc-2	4336.53
HexNAc-7_Hex-8_NeuAc-3_NeuGc-1_Fuc-3	4336.53
HexNAc-7_Hex-7_NeuAc-2_NeuGc-2_Fuc-4	4336.53
HexNAc-7_Hex-9_NeuAc-3_Fuc-4	4337.55
HexNAc-7_Hex-7_NeuAc-1_NeuGc-2_Fuc-6	4337.55
HexNAc-6_Hex-8_NeuGc-5_Fuc-2	4342.47
HexNAc-7_Hex-8_NeuAc-3_NeuGc-2_Fuc-1	4351.5
HexNAc-7_Hex-7_NeuAc-2_NeuGc-3_Fuc-2	4351.5
HexNAc-7_Hex-9_NeuAc-3_NeuGc-1_Fuc-2	4352.52
HexNAc-7_Hex-8_NeuAc-2_NeuGc-2_Fuc-3	4352.52
HexNAc-7_Hex-7_NeuAc-1_NeuGc-3_Fuc-4	4352.52
HexNAc-7_Hex-9_NeuAc-2_NeuGc-1_Fuc-4	4353.54
HexNAc-7_Hex-7_NeuGc-3_Fuc-6	4353.54
HexNAc-7_Hex-8_NeuAc-2_NeuGc-3_Fuc-1	4367.5
HexNAc-7_Hex-7_NeuAc-1_NeuGc-4_Fuc-2	4367.5
HexNAc-7_Hex-9_NeuAc-2_NeuGc-2_Fuc-2	4368.52
HexNAc-7_Hex-8_NeuAc-1_NeuGc-3_Fuc-3	4368.52
HexNAc-7_Hex-7_NeuGc-4_Fuc-4	4368.52
HexNAc-7_Hex-9_NeuAc-1_NeuGc-2_Fuc-4	4369.54
HexNAc-8_Hex-8_NeuAc-5	4376.53
HexNAc-8_Hex-8_NeuAc-4_Fuc-2	4377.56
HexNAc-8_Hex-8_NeuAc-3_Fuc-4	4378.58
HexNAc-8_Hex-8_NeuAc-2_Fuc-6	4379.6
HexNAc-7_Hex-8_NeuAc-1_NeuGc-4_Fuc-1	4383.49
HexNAc-7_Hex-7_NeuGc-5_Fuc-2	4383.49
HexNAc-7_Hex-9_NeuAc-1_NeuGc-3_Fuc-2	4384.51
HexNAc-7_Hex-8_NeuGc-4_Fuc-3	4384.51
HexNAc-7_Hex-9_NeuGc-3_Fuc-4	4385.53
HexNAc-8_Hex-8_NeuAc-4_NeuGc-1	4392.53
HexNAc-8_Hex-9_NeuAc-4_Fuc-1	4393.55
HexNAc-8_Hex-8_NeuAc-3_NeuGc-1_Fuc-2	4393.55
HexNAc-8_Hex-8_NeuAc-2_NeuGc-1_Fuc-4	4394.57
HexNAc-8_Hex-9_NeuAc-2_Fuc-5	4395.59
HexNAc-8_Hex-8_NeuAc-1_NeuGc-1_Fuc-6	4395.59
HexNAc-7_Hex-8_NeuGc-5_Fuc-1	4399.49
HexNAc-7_Hex-9_NeuGc-4_Fuc-2	4400.51
HexNAc-8_Hex-8_NeuAc-3_NeuGc-2	4408.52
HexNAc-8_Hex-9_NeuAc-3_NeuGc-1_Fuc-1	4409.54
HexNAc-8_Hex-8_NeuAc-2_NeuGc-2_Fuc-2	4409.54
HexNAc-8_Hex-8_NeuAc-1_NeuGc-2_Fuc-4	4410.57
HexNAc-8_Hex-9_NeuAc-1_NeuGc-1_Fuc-5	4411.59
HexNAc-8_Hex-8_NeuGc-2_Fuc-6	4411.59
HexNAc-8_Hex-8_NeuAc-2_NeuGc-3	4424.52
HexNAc-8_Hex-9_NeuAc-2_NeuGc-2_Fuc-1	4425.54
HexNAc-8_Hex-8_NeuAc-1_NeuGc-3_Fuc-2	4425.54
HexNAc-8_Hex-8_NeuGc-3_Fuc-4	4426.56
HexNAc-8_Hex-9_NeuGc-2_Fuc-5	4427.58
HexNAc-8_Hex-8_NeuAc-1_NeuGc-4	4440.51
HexNAc-8_Hex-9_NeuAc-1_NeuGc-3_Fuc-1	4441.53
HexNAc-8_Hex-8_NeuGc-4_Fuc-2	4441.53
HexNAc-7_Hex-7_NeuAc-5_Fuc-3	4449.58
HexNAc-7_Hex-7_NeuAc-4_Fuc-5	4450.6
HexNAc-8_Hex-8_NeuGc-5	4456.51
HexNAc-8_Hex-9_NeuGc-4_Fuc-1	4457.53
HexNAc-7_Hex-8_NeuAc-5_Fuc-2	4465.57
HexNAc-7_Hex-7_NeuAc-4_NeuGc-1_Fuc-3	4465.57
HexNAc-7_Hex-8_NeuAc-4_Fuc-4	4466.59
HexNAc-7_Hex-7_NeuAc-3_NeuGc-1_Fuc-5	4466.59
HexNAc-7_Hex-8_NeuAc-4_NeuGc-1_Fuc-2	4481.57
HexNAc-7_Hex-7_NeuAc-3_NeuGc-2_Fuc-3	4481.57
HexNAc-7_Hex-9_NeuAc-4_Fuc-3	4482.59
HexNAc-7_Hex-8_NeuAc-3_NeuGc-1_Fuc-4	4482.59
HexNAc-7_Hex-7_NeuAc-2_NeuGc-2_Fuc-5	4482.59
HexNAc-7_Hex-8_NeuAc-3_NeuGc-2_Fuc-2	4497.56
HexNAc-7_Hex-7_NeuAc-2_NeuGc-3_Fuc-3	4497.56
HexNAc-7_Hex-9_NeuAc-3_NeuGc-1_Fuc-3	4498.58
HexNAc-7_Hex-8_NeuAc-2_NeuGc-2_Fuc-4	4498.58
HexNAc-7_Hex-7_NeuAc-1_NeuGc-3_Fuc-5	4498.58
HexNAc-7_Hex-8_NeuAc-2_NeuGc-3_Fuc-2	4513.56
HexNAc-7_Hex-7_NeuAc-1_NeuGc-4_Fuc-3	4513.56
HexNAc-7_Hex-9_NeuAc-2_NeuGc-2_Fuc-3	4514.58
HexNAc-7_Hex-8_NeuAc-1_NeuGc-3_Fuc-4	4514.58
HexNAc-7_Hex-7_NeuGc-4_Fuc-5	4514.58
HexNAc-8_Hex-8_NeuAc-5_Fuc-1	4522.59
HexNAc-8_Hex-8_NeuAc-4_Fuc-3	4523.61
HexNAc-7_Hex-8_NeuAc-1_NeuGc-4_Fuc-2	4529.55
HexNAc-7_Hex-7_NeuGc-5_Fuc-3	4529.55
HexNAc-7_Hex-9_NeuAc-1_NeuGc-3_Fuc-3	4530.57
HexNAc-7_Hex-8_NeuGc-4_Fuc-4	4530.57
HexNAc-8_Hex-8_NeuAc-4_NeuGc-1_Fuc-1	4538.59
HexNAc-8_Hex-9_NeuAc-4_Fuc-2	4539.61
HexNAc-8_Hex-8_NeuAc-3_NeuGc-1_Fuc-3	4539.61
HexNAc-7_Hex-8_NeuGc-5_Fuc-2	4545.55
HexNAc-7_Hex-9_NeuGc-4_Fuc-3	4546.57
HexNAc-8_Hex-8_NeuAc-3_NeuGc-2_Fuc-1	4554.58
HexNAc-8_Hex-9_NeuAc-3_NeuGc-1_Fuc-2	4555.6
HexNAc-8_Hex-8_NeuAc-2_NeuGc-2_Fuc-3	4555.6
HexNAc-8_Hex-8_NeuAc-2_NeuGc-3_Fuc-1	4570.58
HexNAc-8_Hex-9_NeuAc-2_NeuGc-2_Fuc-2	4571.6
HexNAc-8_Hex-8_NeuAc-1_NeuGc-3_Fuc-3	4571.6
HexNAc-8_Hex-8_NeuAc-1_NeuGc-4_Fuc-1	4586.57
HexNAc-8_Hex-9_NeuAc-1_NeuGc-3_Fuc-2	4587.59
HexNAc-8_Hex-8_NeuGc-4_Fuc-3	4587.59
HexNAc-8_Hex-8_NeuGc-5_Fuc-1	4602.57
HexNAc-8_Hex-9_NeuGc-4_Fuc-2	4603.59
HexNAc-8_Hex-8_NeuAc-4_Fuc-4	4669.67
HexNAc-8_Hex-9_NeuAc-4_Fuc-3	4685.67
HexNAc-8_Hex-8_NeuAc-3_NeuGc-1_Fuc-4	4685.67
HexNAc-8_Hex-9_NeuAc-3_NeuGc-1_Fuc-3	4701.66
HexNAc-8_Hex-8_NeuAc-2_NeuGc-2_Fuc-4	4701.66
HexNAc-8_Hex-9_NeuAc-2_NeuGc-2_Fuc-3	4717.66
HexNAc-8_Hex-8_NeuAc-1_NeuGc-3_Fuc-4	4717.66
HexNAc-8_Hex-9_NeuAc-1_NeuGc-3_Fuc-3	4733.65
HexNAc-8_Hex-8_NeuGc-4_Fuc-4	4733.65
HexNAc-8_Hex-9_NeuGc-4_Fuc-3	4749.65
HexNAc-7_Hex-8_NeuAc-5_Fuc-4	4757.69
HexNAc-9_Hex-10_NeuAc-4_Fuc-1	4758.68
HexNAc-14_Hex-11_Fuc-1	4771.75
HexNAc-7_Hex-8_NeuAc-4_NeuGc-1_Fuc-4	4773.68
HexNAc-9_Hex-10_NeuAc-3_NeuGc-1_Fuc-1	4774.68
HexNAc-7_Hex-8_NeuAc-3_NeuGc-2_Fuc-4	4789.68
HexNAc-9_Hex-10_NeuAc-2_NeuGc-2_Fuc-1	4790.67
HexNAc-7_Hex-8_NeuAc-2_NeuGc-3_Fuc-4	4805.67
HexNAc-9_Hex-10_NeuAc-1_NeuGc-3_Fuc-1	4806.67
HexNAc-7_Hex-8_NeuAc-1_NeuGc-4_Fuc-4	4821.67
HexNAc-9_Hex-10_NeuGc-4_Fuc-1	4822.66
HexNAc-7_Hex-8_NeuGc-5_Fuc-4	4837.66
HexNAc-7_Hex-8_NeuAc-5_Fuc-5	4903.74
HexNAc-7_Hex-8_NeuAc-4_NeuGc-1_Fuc-5	4919.74
HexNAc-7_Hex-8_NeuAc-3_NeuGc-2_Fuc-5	4935.73
HexNAc-7_Hex-8_NeuAc-2_NeuGc-3_Fuc-5	4951.73
HexNAc-8_Hex-8_NeuAc-5_Fuc-4	4960.77
HexNAc-7_Hex-8_NeuAc-1_NeuGc-4_Fuc-5	4967.72
HexNAc-8_Hex-8_NeuAc-4_NeuGc-1_Fuc-4	4976.76
HexNAc-7_Hex-8_NeuGc-5_Fuc-5	4983.72
HexNAc-8_Hex-8_NeuAc-3_NeuGc-2_Fuc-4	4992.76
HexNAc-8_Hex-8_NeuAc-2_NeuGc-3_Fuc-4	5008.75
HexNAc-8_Hex-8_NeuAc-1_NeuGc-4_Fuc-4	5024.75
HexNAc-8_Hex-8_NeuGc-5_Fuc-4	5040.74
HexNAc-8_Hex-8_NeuAc-5_Fuc-5	5106.82
HexNAc-8_Hex-8_NeuAc-4_NeuGc-1_Fuc-5	5122.82
HexNAc-8_Hex-8_NeuAc-3_NeuGc-2_Fuc-5	5138.81
HexNAc-8_Hex-8_NeuAc-2_NeuGc-3_Fuc-5	5154.81
HexNAc-8_Hex-8_NeuAc-1_NeuGc-4_Fuc-5	5170.8
HexNAc-8_Hex-8_NeuGc-5_Fuc-5	5186.8
HexNAc-14_Hex-15_Fuc-1	5419.96
HexNAc-14_Hex-15_NeuAc-1_Fuc-6	6441.35
HexNAc-14_Hex-15_NeuGc-1_Fuc-6	6457.34
HexNAc-14_Hex-15_NeuAc-2_Fuc-5	6586.38
HexNAc-14_Hex-15_NeuAc-1_NeuGc-1_Fuc-5	6602.38
HexNAc-14_Hex-15_NeuGc-2_Fuc-5	6618.37
HexNAc-14_Hex-15_NeuAc-2_Fuc-6	6732.44
HexNAc-14_Hex-15_NeuAc-1_NeuGc-1_Fuc-6	6748.44
HexNAc-14_Hex-15_NeuGc-2_Fuc-6	6764.43

## Sheet: mouse-182
Composition	Mass
HexNAc-1	203.079
HexNAc-1_Fuc-1	349.137
HexNAc-2	406.159
HexNAc-2_Fuc-1	552.217
HexNAc-2_Hex-1	568.212
HexNAc-2_Hex-1_Fuc-1	714.269
HexNAc-2_Hex-10	2026.69
HexNAc-2_Hex-11	2188.74
HexNAc-2_Hex-12	2350.79
HexNAc-2_Hex-2	730.264
HexNAc-2_Hex-2_Fuc-1	876.322
HexNAc-2_Hex-3	892.317
HexNAc-2_Hex-3_Fuc-1	1038.38
HexNAc-2_Hex-4	1054.37
HexNAc-2_Hex-4_Fuc-1	1200.43
HexNAc-2_Hex-5	1216.42
HexNAc-2_Hex-5_Fuc-1	1362.48
HexNAc-2_Hex-6	1378.48
HexNAc-2_Hex-6_Fuc-1	1524.53
HexNAc-2_Hex-6_Phospho-1	1458.44
HexNAc-2_Hex-7	1540.53
HexNAc-2_Hex-7_Fuc-1	1686.59
HexNAc-2_Hex-8	1702.58
HexNAc-2_Hex-9	1864.63
HexNAc-3_Hex-3	1095.4
HexNAc-3_Hex-3_Fuc-1	1241.45
HexNAc-3_Hex-4	1257.45
HexNAc-3_Hex-4_Fuc-1	1403.51
HexNAc-3_Hex-4_Fuc-1_NeuAc-1	1694.6
HexNAc-3_Hex-4_Fuc-2	1549.57
HexNAc-3_Hex-4_Fuc-2_NeuAc-1	1840.66
HexNAc-3_Hex-4_NeuAc-1	1548.54
HexNAc-3_Hex-5	1419.5
HexNAc-3_Hex-5_Fuc-1	1565.56
HexNAc-3_Hex-5_Fuc-1_NeuAc-1	1856.66
HexNAc-3_Hex-5_Fuc-1_NeuAc-2	2147.75
HexNAc-3_Hex-5_NeuAc-1	1710.6
HexNAc-3_Hex-6	1581.56
HexNAc-3_Hex-6_Fuc-1	1727.61
HexNAc-3_Hex-6_Fuc-1_NeuAc-1	2018.71
HexNAc-3_Hex-6_NeuAc-1	1872.65
HexNAc-4_Hex-3	1298.48
HexNAc-4_Hex-3_Fuc-1	1444.53
HexNAc-4_Hex-3_NeuAc-1	1589.57
HexNAc-4_Hex-4	1460.53
HexNAc-4_Hex-4_Fuc-1	1606.59
HexNAc-4_Hex-4_Fuc-1_NeuAc-1	1897.68
HexNAc-4_Hex-4_Fuc-2	1752.64
HexNAc-4_Hex-4_NeuAc-1	1751.62
HexNAc-4_Hex-5	1622.58
HexNAc-4_Hex-5_Fuc-1	1768.64
HexNAc-4_Hex-5_Fuc-1_NeuAc-1	2059.73
HexNAc-4_Hex-5_Fuc-1_NeuAc-2	2350.83
HexNAc-4_Hex-5_Fuc-2	1914.7
HexNAc-4_Hex-5_Fuc-2_NeuAc-1	2205.79
HexNAc-4_Hex-5_Fuc-2_NeuAc-2	2496.89
HexNAc-4_Hex-5_Fuc-3_NeuAc-1	2351.85
HexNAc-4_Hex-5_Fuc-3_NeuAc-2	2642.95
HexNAc-4_Hex-5_NeuAc-1	1913.68
HexNAc-4_Hex-5_NeuAc-2	2204.77
HexNAc-4_Hex-6	1784.63
HexNAc-4_Hex-6_Fuc-1	1930.69
HexNAc-4_Hex-6_Fuc-1_NeuAc-1	2221.79
HexNAc-4_Hex-6_Fuc-2	2076.75
HexNAc-4_Hex-6_NeuAc-1	2075.73
HexNAc-4_Hex-7	1946.69
HexNAc-4_Hex-7_Fuc-1	2092.75
HexNAc-4_Hex-7_NeuAc-1	2237.78
HexNAc-5_Hex-3	1501.56
HexNAc-5_Hex-3_Fuc-1	1647.61
HexNAc-5_Hex-3_Fuc-1_NeuAc-1	1938.71
HexNAc-5_Hex-3_Fuc-2	1793.67
HexNAc-5_Hex-4	1663.61
HexNAc-5_Hex-4_Fuc-1	1809.67
HexNAc-5_Hex-4_Fuc-1_NeuAc-1	2100.76
HexNAc-5_Hex-4_Fuc-1_NeuAc-2	2391.86
HexNAc-5_Hex-4_Fuc-2	1955.72
HexNAc-5_Hex-4_NeuAc-1	1954.7
HexNAc-5_Hex-4_NeuAc-2	2245.8
HexNAc-5_Hex-5	1825.66
HexNAc-5_Hex-5_Fuc-1	1971.72
HexNAc-5_Hex-5_Fuc-1_NeuAc-1	2262.81
HexNAc-5_Hex-5_Fuc-1_NeuAc-2	2553.91
HexNAc-5_Hex-5_Fuc-2	2117.78
HexNAc-5_Hex-5_Fuc-2_NeuAc-1	2408.87
HexNAc-5_Hex-5_Fuc-3	2263.83
HexNAc-5_Hex-5_NeuAc-1	2116.76
HexNAc-5_Hex-5_NeuAc-2	2407.85
HexNAc-5_Hex-6	1987.71
HexNAc-5_Hex-6_Fuc-1	2133.77
HexNAc-5_Hex-6_Fuc-1_NeuAc-1	2424.87
HexNAc-5_Hex-6_Fuc-1_NeuAc-2	2715.96
HexNAc-5_Hex-6_Fuc-1_NeuAc-3	3007.06
HexNAc-5_Hex-6_Fuc-2	2279.83
HexNAc-5_Hex-6_Fuc-2_NeuAc-1	2570.93
HexNAc-5_Hex-6_Fuc-3	2425.89
HexNAc-5_Hex-6_Fuc-3_NeuAc-1	2716.98
HexNAc-5_Hex-6_Fuc-3_NeuAc-2	3008.08
HexNAc-5_Hex-6_Fuc-3_NeuAc-3	3299.17
HexNAc-5_Hex-6_Fuc-4	2571.95
HexNAc-5_Hex-6_Fuc-4_NeuAc-1	2863.04
HexNAc-5_Hex-6_NeuAc-1	2278.81
HexNAc-5_Hex-6_NeuAc-2	2569.9
HexNAc-5_Hex-6_NeuAc-3	2861
HexNAc-5_Hex-7_Fuc-1_NeuAc-1	2586.92
HexNAc-5_Hex-7_Fuc-1_NeuAc-2	2878.02
HexNAc-5_Hex-8	2311.82
HexNAc-5_Hex-8_Fuc-1	2457.88
HexNAc-5_Hex-9_Fuc-1	2619.93
HexNAc-6_Hex-3	1704.63
HexNAc-6_Hex-3_Fuc-1	1850.69
HexNAc-6_Hex-3_Fuc-1_NeuAc-1	2141.79
HexNAc-6_Hex-3_Fuc-1_NeuAc-2	2432.88
HexNAc-6_Hex-3_Fuc-2	1996.75
HexNAc-6_Hex-4	1866.69
HexNAc-6_Hex-4_Fuc-1	2012.75
HexNAc-6_Hex-4_Fuc-2	2158.8
HexNAc-6_Hex-4_NeuAc-1	2157.78
HexNAc-6_Hex-5	2028.74
HexNAc-6_Hex-5_Fuc-1	2174.8
HexNAc-6_Hex-5_Fuc-1_NeuAc-1	2465.89
HexNAc-6_Hex-5_Fuc-1_NeuAc-2	2756.99
HexNAc-6_Hex-5_Fuc-1_NeuAc-3	3048.08
HexNAc-6_Hex-5_Fuc-2	2320.86
HexNAc-6_Hex-5_Fuc-2_NeuAc-1	2611.95
HexNAc-6_Hex-5_Fuc-3	2466.91
HexNAc-6_Hex-6	2190.79
HexNAc-6_Hex-6_Fuc-1	2336.85
HexNAc-6_Hex-6_Fuc-1_NeuAc-1	2627.95
HexNAc-6_Hex-6_Fuc-2	2482.91
HexNAc-6_Hex-6_Fuc-2_NeuAc-1	2774
HexNAc-6_Hex-6_Fuc-2_NeuAc-2	3065.1
HexNAc-6_Hex-6_NeuAc-1	2481.89
HexNAc-6_Hex-6_NeuAc-2	2772.98
HexNAc-6_Hex-6_NeuAc-3	3064.08
HexNAc-6_Hex-7	2352.85
HexNAc-6_Hex-7_Fuc-1_NeuAc-1	2790
HexNAc-6_Hex-7_Fuc-1_NeuAc-2	3081.09
HexNAc-6_Hex-7_Fuc-2	2644.96
HexNAc-6_Hex-7_Fuc-2_NeuAc-1	2936.06
HexNAc-6_Hex-7_Fuc-3	2791.02
HexNAc-6_Hex-7_Fuc-3_NeuAc-1	3082.12
HexNAc-6_Hex-7_NeuAc-1	2643.94
HexNAc-6_Hex-7_NeuAc-2	2935.04
HexNAc-6_Hex-7_NeuAc-3	3226.13
HexNAc-6_Hex-7_NeuAc-4	3517.23
HexNAc-6_Hex-8_Fuc-1_NeuAc-1	2952.05
HexNAc-6_Hex-8_NeuAc-1	2805.99
HexNAc-6_Hex-9	2676.95
HexNAc-6_Hex-9_Fuc-1_NeuAc-1	3114.1
HexNAc-6_Hex-9_Fuc-1_NeuAc-2	3405.2
HexNAc-7_Hex-3	1907.71
HexNAc-7_Hex-3_Fuc-1	2053.77
HexNAc-7_Hex-4	2069.77
HexNAc-7_Hex-4_Fuc-1	2215.82
HexNAc-7_Hex-6	2393.87
HexNAc-7_Hex-6_Fuc-1	2539.93
HexNAc-7_Hex-7	2555.93
HexNAc-7_Hex-7_Fuc-1	2701.98
HexNAc-7_Hex-7_Fuc-1_NeuAc-3	3575.27
HexNAc-7_Hex-8	2717.98
HexNAc-7_Hex-8_Fuc-1	2864.04
HexNAc-7_Hex-8_Fuc-1_NeuAc-1	3155.13
HexNAc-7_Hex-8_Fuc-1_NeuAc-4	4028.42
HexNAc-7_Hex-8_NeuAc-1	3009.07
HexNAc-8_Hex-3	2110.79
HexNAc-8_Hex-3_Fuc-1	2256.85
HexNAc-8_Hex-4	2272.85
HexNAc-8_Hex-5	2434.9
HexNAc-8_Hex-5_Fuc-1	2580.96
HexNAc-8_Hex-7	2759
HexNAc-8_Hex-8	2921.06
HexNAc-8_Hex-9	3083.11
HexNAc-8_Hex-9_Fuc-1	3229.17
HexNAc-9_Hex-10	3448.24
HexNAc-9_Hex-3	2313.87
HexNAc-9_Hex-3_Fuc-1	2459.93
HexNAc-9_Hex-4	2475.93
HexNAc-9_Hex-4_Fuc-1	2621.98
HexNAc-9_Hex-6	2800.03
HexNAc-9_Hex-6_Fuc-1	2946.09
HexNAc-9_Hex-9_Fuc-1	3432.25

## Sheet: riley
Composition	Mass
HexNAc-1	203.079
HexNAc-1_Fuc-1	349.137
HexNAc-2	406.159
HexNAc-2_Fuc-1	552.217
HexNAc-2_Hex-1	568.212
HexNAc-2_Hex-1_Fuc-1	714.269
HexNAc-2_Hex-2	730.264
HexNAc-2_Hex-2_Fuc-1	876.322
HexNAc-2_Hex-3	892.317
HexNAc-2_Hex-3_Phospho-1	972.284
HexNAc-2_Hex-3_Phospho-2	1052.25
HexNAc-2_Hex-4	1054.37
HexNAc-3_Hex-3	1095.4
HexNAc-2_Hex-4_Phospho-1	1134.34
HexNAc-2_Hex-3_Fuc-2	1184.43
HexNAc-2_Hex-4_Fuc-1	1200.43
HexNAc-2_Hex-4_Phospho-2	1214.3
HexNAc-2_Hex-5	1216.42
HexNAc-3_Hex-3_Fuc-1	1241.45
HexNAc-3_Hex-4	1257.45
HexNAc-2_Hex-5_Phospho-1	1296.39
HexNAc-4_Hex-3	1298.48
HexNAc-2_Hex-5_Fuc-1	1362.48
HexNAc-2_Hex-5_Phospho-2	1376.36
HexNAc-2_Hex-6	1378.48
HexNAc-3_Hex-3_Fuc-2	1387.51
HexNAc-3_Hex-4_Fuc-1	1403.51
HexNAc-3_Hex-5	1419.5
HexNAc-4_Hex-3_Fuc-1	1444.53
HexNAc-2_Hex-6_Phospho-1	1458.44
HexNAc-4_Hex-4	1460.53
HexNAc-5_Hex-3	1501.56
HexNAc-2_Hex-6_Phospho-2	1538.41
HexNAc-2_Hex-7	1540.53
HexNAc-3_Hex-4_NeuAc-1	1548.54
HexNAc-3_Hex-4_Fuc-2	1549.57
HexNAc-3_Hex-4_NeuGc-1	1564.54
HexNAc-3_Hex-5_Fuc-1	1565.56
HexNAc-3_Hex-6	1581.56
HexNAc-4_Hex-3_NeuAc-1	1589.57
HexNAc-4_Hex-3_Fuc-2	1590.59
HexNAc-4_Hex-3_NeuGc-1	1605.57
HexNAc-4_Hex-4_Fuc-1	1606.59
HexNAc-2_Hex-7_Phospho-1	1620.49
HexNAc-4_Hex-5	1622.58
HexNAc-5_Hex-3_Fuc-1	1647.61
HexNAc-3_Hex-6_Phospho-1	1661.52
HexNAc-5_Hex-4	1663.61
HexNAc-3_Hex-4_Fuc-1_NeuAc-1	1694.6
HexNAc-2_Hex-7_Phospho-2	1700.46
HexNAc-2_Hex-8	1702.58
HexNAc-6_Hex-3	1704.63
HexNAc-3_Hex-4_Fuc-1_NeuGc-1	1710.6
HexNAc-3_Hex-5_NeuAc-1	1710.6
HexNAc-3_Hex-5_NeuGc-1	1726.59
HexNAc-3_Hex-6_Fuc-1	1727.61
HexNAc-4_Hex-3_Fuc-3	1736.65
HexNAc-4_Hex-4_NeuAc-1	1751.62
HexNAc-4_Hex-4_Fuc-2	1752.64
HexNAc-4_Hex-4_NeuGc-1	1767.62
HexNAc-4_Hex-5_Fuc-1	1768.64
HexNAc-2_Hex-8_Phospho-1	1782.55
HexNAc-4_Hex-6	1784.63
HexNAc-5_Hex-4_Fuc-1	1809.67
HexNAc-3_Hex-7_Phospho-1	1823.57
HexNAc-5_Hex-5	1825.66
HexNAc-6_Hex-3_Fuc-1	1850.69
HexNAc-2_Hex-8_Phospho-2	1862.51
HexNAc-4_Hex-6_Phospho-1	1864.6
HexNAc-2_Hex-9	1864.63
HexNAc-6_Hex-4	1866.69
HexNAc-3_Hex-6_NeuAc-1	1872.65
HexNAc-3_Hex-6_NeuGc-1	1888.65
HexNAc-4_Hex-4_Fuc-1_NeuAc-1	1897.68
HexNAc-7_Hex-3	1907.71
HexNAc-4_Hex-4_Fuc-1_NeuGc-1	1913.68
HexNAc-4_Hex-5_NeuAc-1	1913.68
HexNAc-4_Hex-5_Fuc-2	1914.7
HexNAc-4_Hex-5_NeuGc-1	1929.67
HexNAc-4_Hex-6_Fuc-1	1930.69
HexNAc-5_Hex-3_Fuc-1_NeuAc-1	1938.71
HexNAc-4_Hex-7	1946.69
HexNAc-3_Hex-6_NeuAc-1_Phospho-1	1952.62
HexNAc-5_Hex-3_Fuc-1_NeuGc-1	1954.7
HexNAc-5_Hex-4_NeuAc-1	1954.7
HexNAc-5_Hex-4_Fuc-2	1955.72
HexNAc-5_Hex-4_NeuGc-1	1970.7
HexNAc-5_Hex-5_Fuc-1	1971.72
HexNAc-5_Hex-6	1987.71
HexNAc-6_Hex-3_Fuc-2	1996.75
HexNAc-6_Hex-4_Fuc-1	2012.75
HexNAc-3_Hex-6_Fuc-1_NeuAc-1	2018.71
HexNAc-4_Hex-7_Phospho-1	2026.65
HexNAc-2_Hex-10	2026.69
HexNAc-6_Hex-5	2028.74
HexNAc-3_Hex-6_Fuc-1_NeuGc-1	2034.7
HexNAc-4_Hex-4_Fuc-2_NeuAc-1	2043.74
HexNAc-7_Hex-3_Fuc-1	2053.77
HexNAc-4_Hex-4_Fuc-2_NeuGc-1	2059.73
HexNAc-4_Hex-5_Fuc-1_NeuAc-1	2059.73
HexNAc-4_Hex-5_Fuc-3	2060.76
HexNAc-7_Hex-4	2069.77
HexNAc-4_Hex-5_Fuc-1_NeuGc-1	2075.73
HexNAc-4_Hex-6_NeuAc-1	2075.73
HexNAc-4_Hex-6_Fuc-2	2076.75
HexNAc-4_Hex-6_NeuGc-1	2091.72
HexNAc-4_Hex-7_Fuc-1	2092.75
HexNAc-5_Hex-4_Fuc-1_NeuAc-1	2100.76
HexNAc-8_Hex-3	2110.79
HexNAc-3_Hex-7_NeuAc-1_Phospho-1	2114.67
HexNAc-5_Hex-4_Fuc-1_NeuGc-1	2116.76
HexNAc-5_Hex-5_NeuAc-1	2116.76
HexNAc-5_Hex-5_Fuc-2	2117.78
HexNAc-5_Hex-5_NeuGc-1	2132.75
HexNAc-5_Hex-6_Fuc-1	2133.77
HexNAc-6_Hex-3_Fuc-1_NeuAc-1	2141.79
HexNAc-6_Hex-3_Fuc-3	2142.81
HexNAc-5_Hex-7	2149.77
HexNAc-4_Hex-6_NeuAc-1_Phospho-1	2155.7
HexNAc-6_Hex-3_Fuc-1_NeuGc-1	2157.78
HexNAc-6_Hex-4_NeuAc-1	2157.78
HexNAc-6_Hex-4_Fuc-2	2158.8
HexNAc-6_Hex-5_Fuc-1	2174.8
HexNAc-2_Hex-11	2188.74
HexNAc-6_Hex-6	2190.79
HexNAc-4_Hex-5_NeuAc-2	2204.77
HexNAc-4_Hex-5_Fuc-2_NeuAc-1	2205.79
HexNAc-4_Hex-5_Fuc-4	2206.81
HexNAc-7_Hex-4_Fuc-1	2215.82
HexNAc-4_Hex-5_NeuAc-1_NeuGc-1	2220.77
HexNAc-4_Hex-5_Fuc-2_NeuGc-1	2221.79
HexNAc-4_Hex-6_Fuc-1_NeuAc-1	2221.79
HexNAc-4_Hex-6_Fuc-3	2222.81
HexNAc-4_Hex-5_NeuGc-2	2236.76
HexNAc-4_Hex-6_Fuc-1_NeuGc-1	2237.78
HexNAc-4_Hex-7_NeuAc-1	2237.78
HexNAc-4_Hex-7_Fuc-2	2238.8
HexNAc-5_Hex-4_NeuAc-2	2245.8
HexNAc-5_Hex-4_Fuc-2_NeuAc-1	2246.82
HexNAc-8_Hex-3_Fuc-1	2256.85
HexNAc-5_Hex-4_NeuAc-1_NeuGc-1	2261.79
HexNAc-5_Hex-4_Fuc-2_NeuGc-1	2262.81
HexNAc-5_Hex-5_Fuc-1_NeuAc-1	2262.81
HexNAc-5_Hex-5_Fuc-3	2263.83
HexNAc-8_Hex-4	2272.85
HexNAc-5_Hex-4_NeuGc-2	2277.79
HexNAc-5_Hex-5_Fuc-1_NeuGc-1	2278.81
HexNAc-5_Hex-6_NeuAc-1	2278.81
HexNAc-5_Hex-6_Fuc-2	2279.83
HexNAc-6_Hex-3_Fuc-2_NeuAc-1	2287.85
HexNAc-5_Hex-6_NeuGc-1	2294.8
HexNAc-5_Hex-7_Fuc-1	2295.82
HexNAc-6_Hex-3_Fuc-2_NeuGc-1	2303.84
HexNAc-5_Hex-8	2311.82
HexNAc-9_Hex-3	2313.87
HexNAc-4_Hex-7_NeuAc-1_Phospho-1	2317.75
HexNAc-6_Hex-5_Fuc-2	2320.86
HexNAc-6_Hex-6_Fuc-1	2336.85
HexNAc-2_Hex-12	2350.79
HexNAc-4_Hex-5_Fuc-1_NeuAc-2	2350.83
HexNAc-4_Hex-5_Fuc-3_NeuAc-1	2351.85
HexNAc-6_Hex-7	2352.85
HexNAc-7_Hex-4_Fuc-2	2361.88
HexNAc-4_Hex-5_Fuc-1_NeuAc-1_NeuGc-1	2366.83
HexNAc-4_Hex-5_Fuc-1_NeuGc-2	2382.82
HexNAc-5_Hex-4_Fuc-1_NeuAc-2	2391.86
HexNAc-7_Hex-6	2393.87
HexNAc-5_Hex-4_Fuc-1_NeuAc-1_NeuGc-1	2407.85
HexNAc-5_Hex-5_NeuAc-2	2407.85
HexNAc-5_Hex-4_Fuc-1_NeuGc-2	2423.85
HexNAc-5_Hex-5_NeuAc-1_NeuGc-1	2423.85
HexNAc-5_Hex-6_Fuc-1_NeuAc-1	2424.87
HexNAc-5_Hex-6_Fuc-3	2425.89
HexNAc-6_Hex-3_Fuc-1_NeuAc-2	2432.88
HexNAc-8_Hex-5	2434.9
HexNAc-5_Hex-5_NeuGc-2	2439.84
HexNAc-5_Hex-6_Fuc-1_NeuGc-1	2440.86
HexNAc-6_Hex-3_Fuc-1_NeuAc-1_NeuGc-1	2448.88
HexNAc-5_Hex-8_Fuc-1	2457.88
HexNAc-9_Hex-3_Fuc-1	2459.93
HexNAc-6_Hex-3_Fuc-1_NeuGc-2	2464.87
HexNAc-6_Hex-5_Fuc-1_NeuAc-1	2465.89
HexNAc-9_Hex-4	2475.93
HexNAc-6_Hex-6_NeuAc-1	2481.89
HexNAc-6_Hex-6_Fuc-2	2482.91
HexNAc-6_Hex-7_Fuc-1	2498.9
HexNAc-7_Hex-6_Fuc-1	2539.93
HexNAc-5_Hex-5_Fuc-1_NeuAc-2	2553.91
HexNAc-7_Hex-7	2555.93
HexNAc-5_Hex-5_Fuc-1_NeuAc-1_NeuGc-1	2569.9
HexNAc-5_Hex-6_NeuAc-2	2569.9
HexNAc-5_Hex-6_Fuc-2_NeuAc-1	2570.93
HexNAc-8_Hex-5_Fuc-1	2580.96
HexNAc-5_Hex-5_Fuc-1_NeuGc-2	2585.9
HexNAc-5_Hex-6_NeuAc-1_NeuGc-1	2585.9
HexNAc-5_Hex-6_Fuc-2_NeuGc-1	2586.92
HexNAc-5_Hex-7_Fuc-1_NeuAc-1	2586.92
HexNAc-8_Hex-6	2596.95
HexNAc-5_Hex-6_NeuGc-2	2601.89
HexNAc-5_Hex-9_Fuc-1	2619.93
HexNAc-9_Hex-4_Fuc-1	2621.98
HexNAc-6_Hex-6_Fuc-1_NeuAc-1	2627.95
HexNAc-6_Hex-6_Fuc-3	2628.97
HexNAc-4_Hex-5_Fuc-3_NeuAc-2	2642.95
HexNAc-6_Hex-7_NeuAc-1	2643.94
HexNAc-4_Hex-5_Fuc-3_NeuAc-1_NeuGc-1	2658.94
HexNAc-6_Hex-7_NeuGc-1	2659.94
HexNAc-4_Hex-5_Fuc-3_NeuGc-2	2674.94
HexNAc-6_Hex-9	2676.95
HexNAc-7_Hex-7_Fuc-1	2701.98
HexNAc-5_Hex-6_Fuc-1_NeuAc-2	2715.96
HexNAc-5_Hex-6_Fuc-3_NeuAc-1	2716.98
HexNAc-7_Hex-8	2717.98
HexNAc-5_Hex-6_Fuc-1_NeuAc-1_NeuGc-1	2731.96
HexNAc-5_Hex-6_Fuc-3_NeuGc-1	2732.98
HexNAc-5_Hex-6_Fuc-1_NeuGc-2	2747.95
HexNAc-6_Hex-5_Fuc-1_NeuAc-2	2756.99
HexNAc-8_Hex-7	2759
HexNAc-6_Hex-5_Fuc-1_NeuAc-1_NeuGc-1	2772.98
HexNAc-6_Hex-6_NeuAc-2	2772.98
HexNAc-6_Hex-6_NeuAc-1_NeuGc-1	2788.98
HexNAc-6_Hex-7_Fuc-1_NeuAc-1	2790
HexNAc-9_Hex-6	2800.03
HexNAc-6_Hex-6_NeuGc-2	2804.97
HexNAc-6_Hex-7_Fuc-1_NeuGc-1	2805.99
HexNAc-6_Hex-8_NeuAc-1	2805.99
HexNAc-5_Hex-6_NeuAc-3	2861
HexNAc-7_Hex-8_Fuc-1	2864.04
HexNAc-5_Hex-6_NeuAc-2_NeuGc-1	2876.99
HexNAc-5_Hex-7_Fuc-1_NeuAc-2	2878.02
HexNAc-5_Hex-6_NeuAc-1_NeuGc-2	2892.99
HexNAc-5_Hex-7_Fuc-1_NeuAc-1_NeuGc-1	2894.01
HexNAc-5_Hex-8_Fuc-4	2896.05
HexNAc-5_Hex-6_NeuGc-3	2908.98
HexNAc-5_Hex-7_Fuc-1_NeuGc-2	2910.01
HexNAc-6_Hex-6_Fuc-1_NeuAc-2	2919.04
HexNAc-8_Hex-8	2921.06
HexNAc-6_Hex-6_Fuc-1_NeuAc-1_NeuGc-1	2935.04
HexNAc-6_Hex-7_NeuAc-2	2935.04
HexNAc-6_Hex-7_Fuc-4	2937.08
HexNAc-9_Hex-6_Fuc-1	2946.09
HexNAc-6_Hex-6_Fuc-1_NeuGc-2	2951.03
HexNAc-6_Hex-7_NeuAc-1_NeuGc-1	2951.03
HexNAc-6_Hex-8_Fuc-1_NeuAc-1	2952.05
HexNAc-6_Hex-7_NeuGc-2	2967.03
HexNAc-5_Hex-6_Fuc-1_NeuAc-3	3007.06
HexNAc-7_Hex-8_NeuAc-1	3009.07
HexNAc-5_Hex-6_Fuc-1_NeuAc-2_NeuGc-1	3023.05
HexNAc-7_Hex-8_NeuGc-1	3025.07
HexNAc-5_Hex-6_Fuc-1_NeuAc-1_NeuGc-2	3039.05
HexNAc-6_Hex-5_Fuc-1_NeuAc-3	3048.08
HexNAc-5_Hex-6_Fuc-1_NeuGc-3	3055.04
HexNAc-6_Hex-5_Fuc-1_NeuAc-2_NeuGc-1	3064.08
HexNAc-8_Hex-8_Fuc-1	3067.12
HexNAc-6_Hex-5_Fuc-1_NeuAc-1_NeuGc-2	3080.07
HexNAc-6_Hex-7_Fuc-1_NeuAc-2	3081.09
HexNAc-8_Hex-9	3083.11
HexNAc-6_Hex-7_Fuc-5	3083.14
HexNAc-6_Hex-5_Fuc-1_NeuGc-3	3096.07
HexNAc-6_Hex-11_Fuc-1	3147.12
HexNAc-7_Hex-8_Fuc-1_NeuAc-1	3155.13
HexNAc-10_Hex-7	3165.16
HexNAc-6_Hex-6_Fuc-1_NeuAc-3	3210.14
HexNAc-6_Hex-6_Fuc-1_NeuAc-2_NeuGc-1	3226.13
HexNAc-6_Hex-7_NeuAc-3	3226.13
HexNAc-6_Hex-7_Fuc-4_NeuAc-1	3228.17
HexNAc-8_Hex-9_Fuc-1	3229.17
HexNAc-6_Hex-6_Fuc-1_NeuAc-1_NeuGc-2	3242.13
HexNAc-6_Hex-7_NeuAc-2_NeuGc-1	3242.13
HexNAc-6_Hex-7_Fuc-4_NeuGc-1	3244.17
HexNAc-6_Hex-6_Fuc-1_NeuGc-3	3258.12
HexNAc-6_Hex-10_Fuc-1_NeuAc-1	3276.16
HexNAc-7_Hex-7_Fuc-1_NeuAc-2	3284.17
HexNAc-6_Hex-10_Fuc-1_NeuGc-1	3292.15
HexNAc-6_Hex-7_Fuc-1_NeuAc-3	3372.19
HexNAc-6_Hex-9_Fuc-1_NeuAc-2	3405.2
HexNAc-6_Hex-9_Fuc-1_NeuAc-1_NeuGc-1	3421.2
HexNAc-9_Hex-9_Fuc-1	3432.25
HexNAc-7_Hex-8_Fuc-1_NeuAc-2	3446.23
HexNAc-9_Hex-10	3448.24
HexNAc-7_Hex-8_Fuc-1_NeuAc-1_NeuGc-1	3462.22
HexNAc-7_Hex-8_Fuc-1_NeuGc-2	3478.22
HexNAc-6_Hex-7_NeuAc-4	3517.23
HexNAc-6_Hex-7_NeuAc-3_NeuGc-1	3533.22
HexNAc-6_Hex-7_NeuAc-2_NeuGc-2	3549.22
HexNAc-7_Hex-7_Fuc-1_NeuAc-3	3575.27
HexNAc-7_Hex-7_Fuc-1_NeuAc-2_NeuGc-1	3591.26
HexNAc-9_Hex-10_Fuc-1	3594.3
HexNAc-7_Hex-7_Fuc-1_NeuAc-1_NeuGc-2	3607.26
HexNAc-6_Hex-7_Fuc-1_NeuAc-4	3663.29
HexNAc-6_Hex-7_Fuc-1_NeuAc-3_NeuGc-1	3679.28
HexNAc-7_Hex-6_Fuc-1_NeuAc-4	3704.31
HexNAc-7_Hex-6_Fuc-1_NeuAc-3_NeuGc-1	3720.31
HexNAc-7_Hex-8_Fuc-1_NeuAc-3	3737.32
HexNAc-7_Hex-8_Fuc-1_NeuAc-2_NeuGc-1	3753.32
HexNAc-7_Hex-8_Fuc-1_NeuAc-1_NeuGc-2	3769.31
HexNAc-7_Hex-8_Fuc-1_NeuGc-3	3785.31
HexNAc-10_Hex-10_Fuc-1	3797.38
HexNAc-7_Hex-7_Fuc-1_NeuAc-4	3866.36
HexNAc-7_Hex-8_Fuc-1_NeuAc-4	4028.42
HexNAc-8_Hex-9_Fuc-1_NeuAc-3	4102.45
HexNAc-8_Hex-9_Fuc-1_NeuAc-2_NeuGc-1	4118.45
HexNAc-8_Hex-9_Fuc-1_NeuAc-1_NeuGc-2	4134.44
HexNAc-11_Hex-11_NeuAc-1	4307.55
HexNAc-11_Hex-11_NeuGc-1	4323.54
HexNAc-8_Hex-9_Fuc-1_NeuAc-4	4393.55
HexNAc-9_Hex-10_Fuc-1_NeuAc-4	4758.68
HexNAc-3_Hex-1	771.291
HexNAc-3_Hex-1_Fuc-1	917.349
HexNAc-3_Hex-2	933.344
HexNAc-2_Hex-3_Fuc-1	1038.38
HexNAc-3_Hex-2_Fuc-1	1079.4
HexNAc-4_Hex-2	1136.42
HexNAc-3_Hex-2_Fuc-2	1225.46
HexNAc-4_Hex-2_Fuc-1	1282.48
HexNAc-5_Hex-2	1339.5
HexNAc-3_Hex-3_NeuAc-1	1386.49
HexNAc-3_Hex-3_NeuGc-1	1402.49
HexNAc-4_Hex-2_Fuc-2	1428.54
HexNAc-5_Hex-2_Fuc-1	1485.56
HexNAc-2_Hex-5_Fuc-2	1508.54
HexNAc-2_Hex-6_Fuc-1	1524.53
HexNAc-3_Hex-3_NeuAc-1_Fuc-1	1532.55
HexNAc-3_Hex-3_NeuGc-1_Fuc-1	1548.54
HexNAc-4_Hex-2_Fuc-3	1574.6
HexNAc-5_Hex-2_Fuc-2	1631.62
HexNAc-3_Hex-3_NeuAc-1_Fuc-2	1678.61
HexNAc-2_Hex-7_Fuc-1	1686.59
HexNAc-3_Hex-4_NeuAc-1_Fuc-1	1694.6
HexNAc-3_Hex-3_NeuGc-1_Fuc-2	1694.6
HexNAc-3_Hex-4_Fuc-3	1695.62
HexNAc-3_Hex-4_NeuGc-1_Fuc-1	1710.6
HexNAc-3_Hex-5_Fuc-2	1711.62
HexNAc-4_Hex-3_NeuAc-1_Fuc-1	1735.63
HexNAc-3_Hex-7	1743.61
HexNAc-4_Hex-3_NeuGc-1_Fuc-1	1751.62
HexNAc-5_Hex-2_Fuc-3	1777.68
HexNAc-5_Hex-3_NeuAc-1	1792.65
HexNAc-5_Hex-3_Fuc-2	1793.67
HexNAc-5_Hex-3_NeuGc-1	1808.65
HexNAc-3_Hex-4_NeuAc-2	1839.64
HexNAc-3_Hex-4_NeuAc-1_Fuc-2	1840.66
HexNAc-2_Hex-8_Fuc-1	1848.64
HexNAc-3_Hex-4_NeuAc-1_NeuGc-1	1855.64
HexNAc-3_Hex-5_NeuAc-1_Fuc-1	1856.66
HexNAc-3_Hex-4_NeuGc-1_Fuc-2	1856.66
HexNAc-3_Hex-5_Fuc-3	1857.68
HexNAc-3_Hex-4_NeuGc-2	1871.63
HexNAc-3_Hex-5_NeuGc-1_Fuc-1	1872.65
HexNAc-3_Hex-6_Fuc-2	1873.67
HexNAc-4_Hex-3_NeuAc-2	1880.67
HexNAc-4_Hex-3_NeuAc-1_Fuc-2	1881.69
HexNAc-3_Hex-7_Fuc-1	1889.67
HexNAc-4_Hex-3_NeuAc-1_NeuGc-1	1896.66
HexNAc-4_Hex-4_NeuAc-1_Fuc-1	1897.68
HexNAc-4_Hex-3_NeuGc-1_Fuc-2	1897.68
HexNAc-4_Hex-4_Fuc-3	1898.7
HexNAc-3_Hex-8	1905.66
HexNAc-4_Hex-3_NeuGc-2	1912.66
HexNAc-4_Hex-4_NeuGc-1_Fuc-1	1913.68
HexNAc-5_Hex-3_NeuAc-1_Fuc-1	1938.71
HexNAc-5_Hex-3_Fuc-3	1939.73
HexNAc-5_Hex-3_NeuGc-1_Fuc-1	1954.7
HexNAc-3_Hex-4_NeuAc-2_Fuc-1	1985.7
HexNAc-3_Hex-5_NeuAc-2	2001.69
HexNAc-3_Hex-4_NeuAc-1_NeuGc-1_Fuc-1	2001.69
HexNAc-3_Hex-5_NeuAc-1_Fuc-2	2002.71
HexNAc-2_Hex-9_Fuc-1	2010.69
HexNAc-3_Hex-5_NeuAc-1_NeuGc-1	2017.69
HexNAc-3_Hex-4_NeuGc-2_Fuc-1	2017.69
HexNAc-3_Hex-6_NeuAc-1_Fuc-1	2018.71
HexNAc-3_Hex-5_NeuGc-1_Fuc-2	2018.71
HexNAc-3_Hex-6_Fuc-3	2019.73
HexNAc-4_Hex-3_NeuAc-1_Fuc-3	2027.75
HexNAc-3_Hex-5_NeuGc-2	2033.68
HexNAc-3_Hex-6_NeuGc-1_Fuc-1	2034.7
HexNAc-4_Hex-4_NeuAc-2	2042.72
HexNAc-4_Hex-4_NeuAc-1_Fuc-2	2043.74
HexNAc-4_Hex-3_NeuGc-1_Fuc-3	2043.74
HexNAc-4_Hex-4_Fuc-4	2044.76
HexNAc-4_Hex-4_NeuAc-1_NeuGc-1	2058.71
HexNAc-4_Hex-5_NeuAc-1_Fuc-1	2059.73
HexNAc-4_Hex-4_NeuGc-1_Fuc-2	2059.73
HexNAc-3_Hex-9	2067.71
HexNAc-4_Hex-4_NeuGc-2	2074.71
HexNAc-4_Hex-5_NeuGc-1_Fuc-1	2075.73
HexNAc-5_Hex-3_NeuAc-1_Fuc-2	2084.77
HexNAc-5_Hex-3_Fuc-4	2085.79
HexNAc-5_Hex-4_NeuAc-1_Fuc-1	2100.76
HexNAc-5_Hex-3_NeuGc-1_Fuc-2	2100.76
HexNAc-5_Hex-4_Fuc-3	2101.78
HexNAc-5_Hex-4_NeuGc-1_Fuc-1	2116.76
HexNAc-3_Hex-4_NeuAc-2_Fuc-2	2131.76
HexNAc-3_Hex-5_NeuAc-2_Fuc-1	2147.75
HexNAc-3_Hex-4_NeuAc-1_NeuGc-1_Fuc-2	2147.75
HexNAc-3_Hex-6_NeuAc-2	2163.75
HexNAc-3_Hex-5_NeuAc-1_NeuGc-1_Fuc-1	2163.75
HexNAc-3_Hex-4_NeuGc-2_Fuc-2	2163.75
HexNAc-3_Hex-6_NeuAc-1_Fuc-2	2164.77
HexNAc-6_Hex-4_NeuGc-1	2173.78
HexNAc-3_Hex-6_NeuAc-1_NeuGc-1	2179.74
HexNAc-3_Hex-5_NeuGc-2_Fuc-1	2179.74
HexNAc-3_Hex-6_NeuGc-1_Fuc-2	2180.76
HexNAc-4_Hex-4_NeuAc-2_Fuc-1	2188.78
HexNAc-4_Hex-4_NeuAc-1_Fuc-3	2189.8
HexNAc-3_Hex-6_NeuGc-2	2195.74
HexNAc-7_Hex-3_Fuc-2	2199.83
HexNAc-4_Hex-4_NeuAc-1_NeuGc-1_Fuc-1	2204.77
HexNAc-4_Hex-5_NeuAc-1_Fuc-2	2205.79
HexNAc-4_Hex-4_NeuGc-1_Fuc-3	2205.79
HexNAc-4_Hex-4_NeuGc-2_Fuc-1	2220.77
HexNAc-4_Hex-6_NeuAc-1_Fuc-1	2221.79
HexNAc-4_Hex-5_NeuGc-1_Fuc-2	2221.79
HexNAc-5_Hex-3_NeuAc-1_Fuc-3	2230.82
HexNAc-7_Hex-5	2231.82
HexNAc-4_Hex-6_NeuGc-1_Fuc-1	2237.78
HexNAc-5_Hex-4_NeuAc-1_Fuc-2	2246.82
HexNAc-5_Hex-3_NeuGc-1_Fuc-3	2246.82
HexNAc-5_Hex-4_Fuc-4	2247.84
HexNAc-4_Hex-7_NeuGc-1	2253.78
HexNAc-5_Hex-5_NeuAc-1_Fuc-1	2262.81
HexNAc-5_Hex-4_NeuGc-1_Fuc-2	2262.81
HexNAc-4_Hex-9	2270.79
HexNAc-5_Hex-5_NeuGc-1_Fuc-1	2278.81
HexNAc-6_Hex-3_Fuc-4	2288.87
HexNAc-3_Hex-5_NeuAc-2_Fuc-2	2293.81
HexNAc-6_Hex-4_NeuAc-1_Fuc-1	2303.84
HexNAc-6_Hex-4_Fuc-3	2304.86
HexNAc-3_Hex-6_NeuAc-2_Fuc-1	2309.8
HexNAc-3_Hex-5_NeuAc-1_NeuGc-1_Fuc-2	2309.8
HexNAc-6_Hex-5_NeuAc-1	2319.84
HexNAc-6_Hex-4_NeuGc-1_Fuc-1	2319.84
HexNAc-3_Hex-6_NeuAc-1_NeuGc-1_Fuc-1	2325.8
HexNAc-3_Hex-5_NeuGc-2_Fuc-2	2325.8
HexNAc-4_Hex-4_NeuAc-2_Fuc-2	2334.84
HexNAc-6_Hex-5_NeuGc-1	2335.83
HexNAc-3_Hex-6_NeuGc-2_Fuc-1	2341.79
HexNAc-7_Hex-3_Fuc-3	2345.89
HexNAc-4_Hex-5_NeuAc-2_Fuc-1	2350.83
HexNAc-4_Hex-4_NeuAc-1_NeuGc-1_Fuc-2	2350.83
HexNAc-4_Hex-5_NeuAc-1_Fuc-3	2351.85
HexNAc-4_Hex-5_Fuc-5	2352.87
HexNAc-7_Hex-4_NeuAc-1	2360.86
HexNAc-4_Hex-6_NeuAc-2	2366.83
HexNAc-4_Hex-5_NeuAc-1_NeuGc-1_Fuc-1	2366.83
HexNAc-4_Hex-4_NeuGc-2_Fuc-2	2366.83
HexNAc-4_Hex-6_NeuAc-1_Fuc-2	2367.85
HexNAc-4_Hex-5_NeuGc-1_Fuc-3	2367.85
HexNAc-7_Hex-4_NeuGc-1	2376.86
HexNAc-7_Hex-5_Fuc-1	2377.88
HexNAc-4_Hex-6_NeuAc-1_NeuGc-1	2382.82
HexNAc-4_Hex-5_NeuGc-2_Fuc-1	2382.82
HexNAc-4_Hex-7_NeuAc-1_Fuc-1	2383.84
HexNAc-4_Hex-6_NeuGc-1_Fuc-2	2383.84
HexNAc-4_Hex-7_Fuc-3	2384.86
HexNAc-5_Hex-4_NeuAc-2_Fuc-1	2391.86
HexNAc-5_Hex-4_NeuAc-1_Fuc-3	2392.88
HexNAc-4_Hex-6_NeuGc-2	2398.82
HexNAc-4_Hex-8_NeuAc-1	2399.84
HexNAc-4_Hex-7_NeuGc-1_Fuc-1	2399.84
HexNAc-5_Hex-4_NeuAc-1_NeuGc-1_Fuc-1	2407.85
HexNAc-5_Hex-5_NeuAc-1_Fuc-2	2408.87
HexNAc-5_Hex-4_NeuGc-1_Fuc-3	2408.87
HexNAc-5_Hex-5_Fuc-4	2409.89
HexNAc-4_Hex-8_NeuGc-1	2415.83
HexNAc-4_Hex-9_Fuc-1	2416.85
HexNAc-5_Hex-4_NeuGc-2_Fuc-1	2423.85
HexNAc-5_Hex-6_NeuAc-1_Fuc-1	2424.87
HexNAc-5_Hex-5_NeuGc-1_Fuc-2	2424.87
HexNAc-6_Hex-3_Fuc-5	2434.92
HexNAc-5_Hex-7_NeuAc-1	2440.86
HexNAc-5_Hex-6_NeuGc-1_Fuc-1	2440.86
HexNAc-5_Hex-7_Fuc-2	2441.88
HexNAc-6_Hex-4_NeuAc-2	2448.88
HexNAc-6_Hex-4_NeuAc-1_Fuc-2	2449.9
HexNAc-6_Hex-4_Fuc-4	2450.92
HexNAc-3_Hex-6_NeuAc-2_Fuc-2	2455.86
HexNAc-5_Hex-7_NeuGc-1	2456.86
HexNAc-6_Hex-4_NeuAc-1_NeuGc-1	2464.87
HexNAc-6_Hex-5_NeuAc-1_Fuc-1	2465.89
HexNAc-6_Hex-4_NeuGc-1_Fuc-2	2465.89
HexNAc-6_Hex-5_Fuc-3	2466.91
HexNAc-3_Hex-6_NeuAc-1_NeuGc-1_Fuc-2	2471.86
HexNAc-5_Hex-9	2473.87
HexNAc-6_Hex-4_NeuGc-2	2480.87
HexNAc-4_Hex-4_NeuAc-2_Fuc-3	2480.89
HexNAc-6_Hex-5_NeuGc-1_Fuc-1	2481.89
HexNAc-3_Hex-6_NeuGc-2_Fuc-2	2487.85
HexNAc-7_Hex-3_Fuc-4	2491.95
HexNAc-4_Hex-5_NeuAc-3	2495.87
HexNAc-4_Hex-5_NeuAc-2_Fuc-2	2496.89
HexNAc-4_Hex-4_NeuAc-1_NeuGc-1_Fuc-3	2496.89
HexNAc-6_Hex-6_NeuGc-1	2497.88
HexNAc-4_Hex-5_NeuAc-1_Fuc-4	2497.91
HexNAc-7_Hex-4_NeuAc-1_Fuc-1	2506.92
HexNAc-7_Hex-4_Fuc-3	2507.94
HexNAc-4_Hex-5_NeuAc-2_NeuGc-1	2511.86
HexNAc-2_Hex-13	2512.85
HexNAc-4_Hex-6_NeuAc-2_Fuc-1	2512.88
HexNAc-4_Hex-5_NeuAc-1_NeuGc-1_Fuc-2	2512.88
HexNAc-4_Hex-4_NeuGc-2_Fuc-3	2512.88
HexNAc-4_Hex-6_NeuAc-1_Fuc-3	2513.9
HexNAc-4_Hex-5_NeuGc-1_Fuc-4	2513.9
HexNAc-6_Hex-8	2514.9
HexNAc-7_Hex-5_NeuAc-1	2522.92
HexNAc-7_Hex-4_NeuGc-1_Fuc-1	2522.92
HexNAc-7_Hex-5_Fuc-2	2523.94
HexNAc-4_Hex-5_NeuAc-1_NeuGc-2	2527.86
HexNAc-4_Hex-7_NeuAc-2	2528.88
HexNAc-4_Hex-6_NeuAc-1_NeuGc-1_Fuc-1	2528.88
HexNAc-4_Hex-5_NeuGc-2_Fuc-2	2528.88
HexNAc-4_Hex-7_NeuAc-1_Fuc-2	2529.9
HexNAc-4_Hex-6_NeuGc-1_Fuc-3	2529.9
HexNAc-5_Hex-4_NeuAc-2_Fuc-2	2537.91
HexNAc-7_Hex-5_NeuGc-1	2538.91
HexNAc-5_Hex-4_NeuAc-1_Fuc-4	2538.94
HexNAc-4_Hex-5_NeuGc-3	2543.85
HexNAc-4_Hex-7_NeuAc-1_NeuGc-1	2544.87
HexNAc-4_Hex-6_NeuGc-2_Fuc-1	2544.87
HexNAc-4_Hex-8_NeuAc-1_Fuc-1	2545.89
HexNAc-4_Hex-7_NeuGc-1_Fuc-2	2545.89
HexNAc-5_Hex-5_NeuAc-2_Fuc-1	2553.91
HexNAc-5_Hex-4_NeuAc-1_NeuGc-1_Fuc-2	2553.91
HexNAc-5_Hex-5_NeuAc-1_Fuc-3	2554.93
HexNAc-5_Hex-4_NeuGc-1_Fuc-4	2554.93
HexNAc-5_Hex-5_Fuc-5	2555.95
HexNAc-4_Hex-7_NeuGc-2	2560.87
HexNAc-4_Hex-8_NeuGc-1_Fuc-1	2561.89
HexNAc-5_Hex-5_NeuAc-1_NeuGc-1_Fuc-1	2569.9
HexNAc-5_Hex-4_NeuGc-2_Fuc-2	2569.9
HexNAc-5_Hex-6_NeuAc-1_Fuc-2	2570.93
HexNAc-5_Hex-5_NeuGc-1_Fuc-3	2570.93
HexNAc-5_Hex-6_Fuc-4	2571.95
HexNAc-5_Hex-5_NeuGc-2_Fuc-1	2585.9
HexNAc-5_Hex-7_NeuAc-1_Fuc-1	2586.92
HexNAc-5_Hex-6_NeuGc-1_Fuc-2	2586.92
HexNAc-5_Hex-7_Fuc-3	2587.94
HexNAc-6_Hex-4_NeuAc-2_Fuc-1	2594.94
HexNAc-6_Hex-4_NeuAc-1_Fuc-3	2595.96
HexNAc-6_Hex-4_Fuc-5	2596.98
HexNAc-5_Hex-8_NeuAc-1	2602.91
HexNAc-5_Hex-7_NeuGc-1_Fuc-1	2602.91
HexNAc-6_Hex-5_NeuAc-2	2610.93
HexNAc-6_Hex-4_NeuAc-1_NeuGc-1_Fuc-1	2610.93
HexNAc-6_Hex-5_NeuAc-1_Fuc-2	2611.95
HexNAc-6_Hex-4_NeuGc-1_Fuc-3	2611.95
HexNAc-6_Hex-5_Fuc-4	2612.97
HexNAc-5_Hex-8_NeuGc-1	2618.91
HexNAc-6_Hex-5_NeuAc-1_NeuGc-1	2626.93
HexNAc-6_Hex-4_NeuGc-2_Fuc-1	2626.93
HexNAc-6_Hex-6_NeuAc-1_Fuc-1	2627.95
HexNAc-6_Hex-5_NeuGc-1_Fuc-2	2627.95
HexNAc-7_Hex-3_Fuc-5	2638
HexNAc-4_Hex-5_NeuAc-3_Fuc-1	2641.93
HexNAc-6_Hex-5_NeuGc-2	2642.92
HexNAc-4_Hex-5_NeuAc-2_Fuc-3	2642.95
HexNAc-6_Hex-6_NeuGc-1_Fuc-1	2643.94
HexNAc-6_Hex-7_Fuc-2	2644.96
HexNAc-7_Hex-4_NeuAc-2	2651.96
HexNAc-7_Hex-4_NeuAc-1_Fuc-2	2652.98
HexNAc-7_Hex-4_Fuc-4	2654
HexNAc-4_Hex-5_NeuAc-2_NeuGc-1_Fuc-1	2657.92
HexNAc-4_Hex-6_NeuAc-2_Fuc-2	2658.94
HexNAc-4_Hex-5_NeuAc-1_NeuGc-1_Fuc-3	2658.94
HexNAc-4_Hex-6_NeuAc-1_Fuc-4	2659.96
HexNAc-6_Hex-8_Fuc-1	2660.96
HexNAc-7_Hex-4_NeuAc-1_NeuGc-1	2667.95
HexNAc-7_Hex-5_NeuAc-1_Fuc-1	2668.97
HexNAc-7_Hex-4_NeuGc-1_Fuc-2	2668.97
HexNAc-7_Hex-5_Fuc-3	2669.99
HexNAc-4_Hex-5_NeuAc-1_NeuGc-2_Fuc-1	2673.92
HexNAc-2_Hex-14	2674.9
HexNAc-4_Hex-7_NeuAc-2_Fuc-1	2674.94
HexNAc-4_Hex-6_NeuAc-1_NeuGc-1_Fuc-2	2674.94
HexNAc-4_Hex-5_NeuGc-2_Fuc-3	2674.94
HexNAc-4_Hex-7_NeuAc-1_Fuc-3	2675.96
HexNAc-4_Hex-6_NeuGc-1_Fuc-4	2675.96
HexNAc-7_Hex-4_NeuGc-2	2683.95
HexNAc-5_Hex-4_NeuAc-2_Fuc-3	2683.97
HexNAc-7_Hex-6_NeuAc-1	2684.97
HexNAc-7_Hex-5_NeuGc-1_Fuc-1	2684.97
HexNAc-7_Hex-6_Fuc-2	2685.99
HexNAc-4_Hex-5_NeuGc-3_Fuc-1	2689.91
HexNAc-4_Hex-7_NeuAc-1_NeuGc-1_Fuc-1	2690.93
HexNAc-4_Hex-6_NeuGc-2_Fuc-2	2690.93
HexNAc-4_Hex-8_NeuAc-1_Fuc-2	2691.95
HexNAc-4_Hex-7_NeuGc-1_Fuc-3	2691.95
HexNAc-5_Hex-5_NeuAc-3	2698.95
HexNAc-5_Hex-5_NeuAc-2_Fuc-2	2699.97
HexNAc-5_Hex-4_NeuAc-1_NeuGc-1_Fuc-3	2699.97
HexNAc-7_Hex-6_NeuGc-1	2700.96
HexNAc-5_Hex-5_NeuAc-1_Fuc-4	2700.99
HexNAc-4_Hex-7_NeuGc-2_Fuc-1	2706.93
HexNAc-4_Hex-8_NeuGc-1_Fuc-2	2707.95
HexNAc-5_Hex-5_NeuAc-2_NeuGc-1	2714.94
HexNAc-5_Hex-6_NeuAc-2_Fuc-1	2715.96
HexNAc-5_Hex-5_NeuAc-1_NeuGc-1_Fuc-2	2715.96
HexNAc-5_Hex-4_NeuGc-2_Fuc-3	2715.96
HexNAc-5_Hex-6_NeuAc-1_Fuc-3	2716.98
HexNAc-5_Hex-5_NeuGc-1_Fuc-4	2716.98
HexNAc-5_Hex-5_NeuAc-1_NeuGc-2	2730.94
HexNAc-5_Hex-7_NeuAc-2	2731.96
HexNAc-5_Hex-6_NeuAc-1_NeuGc-1_Fuc-1	2731.96
HexNAc-5_Hex-5_NeuGc-2_Fuc-2	2731.96
HexNAc-5_Hex-7_NeuAc-1_Fuc-2	2732.98
HexNAc-5_Hex-6_NeuGc-1_Fuc-3	2732.98
HexNAc-6_Hex-4_NeuAc-2_Fuc-2	2740.99
HexNAc-6_Hex-4_NeuAc-1_Fuc-4	2742.01
HexNAc-8_Hex-6_Fuc-1	2743.01
HexNAc-5_Hex-5_NeuGc-3	2746.93
HexNAc-5_Hex-7_NeuAc-1_NeuGc-1	2747.95
HexNAc-5_Hex-6_NeuGc-2_Fuc-1	2747.95
HexNAc-5_Hex-8_NeuAc-1_Fuc-1	2748.97
HexNAc-5_Hex-7_NeuGc-1_Fuc-2	2748.97
HexNAc-6_Hex-5_NeuAc-2_Fuc-1	2756.99
HexNAc-6_Hex-4_NeuAc-1_NeuGc-1_Fuc-2	2756.99
HexNAc-6_Hex-5_NeuAc-1_Fuc-3	2758.01
HexNAc-6_Hex-4_NeuGc-1_Fuc-4	2758.01
HexNAc-6_Hex-5_Fuc-5	2759.03
HexNAc-5_Hex-7_NeuGc-2	2763.95
HexNAc-5_Hex-9_NeuAc-1	2764.97
HexNAc-5_Hex-8_NeuGc-1_Fuc-1	2764.97
HexNAc-6_Hex-5_NeuAc-1_NeuGc-1_Fuc-1	2772.98
HexNAc-6_Hex-4_NeuGc-2_Fuc-2	2772.98
HexNAc-6_Hex-6_NeuAc-1_Fuc-2	2774
HexNAc-6_Hex-5_NeuGc-1_Fuc-3	2774
HexNAc-6_Hex-6_Fuc-4	2775.02
HexNAc-5_Hex-9_NeuGc-1	2780.96
HexNAc-4_Hex-5_NeuAc-4	2786.96
HexNAc-4_Hex-5_NeuAc-3_Fuc-2	2787.98
HexNAc-6_Hex-5_NeuGc-2_Fuc-1	2788.98
HexNAc-4_Hex-5_NeuAc-2_Fuc-4	2789
HexNAc-6_Hex-7_NeuAc-1_Fuc-1	2790
HexNAc-6_Hex-6_NeuGc-1_Fuc-2	2790
HexNAc-6_Hex-7_Fuc-3	2791.02
HexNAc-7_Hex-4_NeuAc-2_Fuc-1	2798.02
HexNAc-7_Hex-4_NeuAc-1_Fuc-3	2799.04
HexNAc-7_Hex-4_Fuc-5	2800.06
HexNAc-4_Hex-5_NeuAc-3_NeuGc-1	2802.96
HexNAc-4_Hex-5_NeuAc-2_NeuGc-1_Fuc-2	2803.98
HexNAc-4_Hex-6_NeuAc-2_Fuc-3	2805
HexNAc-4_Hex-5_NeuAc-1_NeuGc-1_Fuc-4	2805
HexNAc-6_Hex-7_NeuGc-1_Fuc-1	2805.99
HexNAc-6_Hex-8_Fuc-2	2807.01
HexNAc-7_Hex-5_NeuAc-2	2814.01
HexNAc-7_Hex-4_NeuAc-1_NeuGc-1_Fuc-1	2814.01
HexNAc-7_Hex-5_NeuAc-1_Fuc-2	2815.03
HexNAc-7_Hex-4_NeuGc-1_Fuc-3	2815.03
HexNAc-7_Hex-5_Fuc-4	2816.05
HexNAc-4_Hex-5_NeuAc-2_NeuGc-2	2818.95
HexNAc-4_Hex-5_NeuAc-1_NeuGc-2_Fuc-2	2819.97
HexNAc-4_Hex-7_NeuAc-2_Fuc-2	2820.99
HexNAc-4_Hex-6_NeuAc-1_NeuGc-1_Fuc-3	2820.99
HexNAc-4_Hex-5_NeuGc-2_Fuc-4	2820.99
HexNAc-6_Hex-8_NeuGc-1	2821.99
HexNAc-6_Hex-9_Fuc-1	2823.01
HexNAc-7_Hex-5_NeuAc-1_NeuGc-1	2830.01
HexNAc-7_Hex-4_NeuGc-2_Fuc-1	2830.01
HexNAc-7_Hex-6_NeuAc-1_Fuc-1	2831.03
HexNAc-7_Hex-5_NeuGc-1_Fuc-2	2831.03
HexNAc-7_Hex-6_Fuc-3	2832.05
HexNAc-4_Hex-5_NeuAc-1_NeuGc-3	2834.95
HexNAc-4_Hex-5_NeuGc-3_Fuc-2	2835.97
HexNAc-2_Hex-15	2836.95
HexNAc-4_Hex-7_NeuAc-1_NeuGc-1_Fuc-2	2836.99
HexNAc-4_Hex-6_NeuGc-2_Fuc-3	2836.99
HexNAc-6_Hex-10	2839
HexNAc-5_Hex-5_NeuAc-3_Fuc-1	2845.01
HexNAc-7_Hex-5_NeuGc-2	2846
HexNAc-5_Hex-5_NeuAc-2_Fuc-3	2846.03
HexNAc-7_Hex-7_NeuAc-1	2847.02
HexNAc-7_Hex-6_NeuGc-1_Fuc-1	2847.02
HexNAc-7_Hex-7_Fuc-2	2848.04
HexNAc-4_Hex-5_NeuGc-4	2850.94
HexNAc-4_Hex-7_NeuGc-2_Fuc-2	2852.98
HexNAc-5_Hex-5_NeuAc-2_NeuGc-1_Fuc-1	2861
HexNAc-5_Hex-6_NeuAc-2_Fuc-2	2862.02
HexNAc-5_Hex-5_NeuAc-1_NeuGc-1_Fuc-3	2862.02
HexNAc-7_Hex-7_NeuGc-1	2863.02
HexNAc-5_Hex-6_NeuAc-1_Fuc-4	2863.04
HexNAc-5_Hex-5_NeuAc-1_NeuGc-2_Fuc-1	2876.99
HexNAc-5_Hex-7_NeuAc-2_Fuc-1	2878.02
HexNAc-5_Hex-6_NeuAc-1_NeuGc-1_Fuc-2	2878.02
HexNAc-5_Hex-5_NeuGc-2_Fuc-3	2878.02
HexNAc-5_Hex-7_NeuAc-1_Fuc-3	2879.04
HexNAc-5_Hex-6_NeuGc-1_Fuc-4	2879.04
HexNAc-7_Hex-9	2880.03
HexNAc-6_Hex-4_NeuAc-2_Fuc-3	2887.05
HexNAc-6_Hex-4_NeuAc-1_Fuc-5	2888.07
HexNAc-5_Hex-5_NeuGc-3_Fuc-1	2892.99
HexNAc-5_Hex-7_NeuAc-1_NeuGc-1_Fuc-1	2894.01
HexNAc-5_Hex-6_NeuGc-2_Fuc-2	2894.01
HexNAc-5_Hex-8_NeuAc-1_Fuc-2	2895.03
HexNAc-5_Hex-7_NeuGc-1_Fuc-3	2895.03
HexNAc-6_Hex-5_NeuAc-2_Fuc-2	2903.05
HexNAc-6_Hex-4_NeuAc-1_NeuGc-1_Fuc-3	2903.05
HexNAc-6_Hex-5_NeuAc-1_Fuc-4	2904.07
HexNAc-6_Hex-4_NeuGc-1_Fuc-5	2904.07
HexNAc-8_Hex-7_Fuc-1	2905.06
HexNAc-5_Hex-7_NeuGc-2_Fuc-1	2910.01
HexNAc-5_Hex-9_NeuAc-1_Fuc-1	2911.03
HexNAc-5_Hex-8_NeuGc-1_Fuc-2	2911.03
HexNAc-6_Hex-6_NeuAc-2_Fuc-1	2919.04
HexNAc-6_Hex-5_NeuAc-1_NeuGc-1_Fuc-2	2919.04
HexNAc-6_Hex-4_NeuGc-2_Fuc-3	2919.04
HexNAc-6_Hex-6_NeuAc-1_Fuc-3	2920.06
HexNAc-6_Hex-5_NeuGc-1_Fuc-4	2920.06
HexNAc-6_Hex-6_Fuc-5	2921.08
HexNAc-5_Hex-9_NeuGc-1_Fuc-1	2927.02
HexNAc-4_Hex-5_NeuAc-4_Fuc-1	2933.02
HexNAc-4_Hex-5_NeuAc-3_Fuc-3	2934.04
HexNAc-6_Hex-6_NeuAc-1_NeuGc-1_Fuc-1	2935.04
HexNAc-6_Hex-5_NeuGc-2_Fuc-2	2935.04
HexNAc-6_Hex-7_NeuAc-1_Fuc-2	2936.06
HexNAc-6_Hex-6_NeuGc-1_Fuc-3	2936.06
HexNAc-7_Hex-4_NeuAc-2_Fuc-2	2944.07
HexNAc-7_Hex-4_NeuAc-1_Fuc-4	2945.09
HexNAc-4_Hex-5_NeuAc-3_NeuGc-1_Fuc-1	2949.02
HexNAc-4_Hex-6_NeuAc-3_Fuc-2	2950.04
HexNAc-4_Hex-5_NeuAc-2_NeuGc-1_Fuc-3	2950.04
HexNAc-6_Hex-6_NeuGc-2_Fuc-1	2951.03
HexNAc-4_Hex-6_NeuAc-2_Fuc-4	2951.06
HexNAc-6_Hex-8_NeuAc-1_Fuc-1	2952.05
HexNAc-6_Hex-7_NeuGc-1_Fuc-2	2952.05
HexNAc-6_Hex-8_Fuc-3	2953.07
HexNAc-7_Hex-5_NeuAc-2_Fuc-1	2960.07
HexNAc-7_Hex-4_NeuAc-1_NeuGc-1_Fuc-2	2960.07
HexNAc-7_Hex-5_NeuAc-1_Fuc-3	2961.09
HexNAc-7_Hex-4_NeuGc-1_Fuc-4	2961.09
HexNAc-7_Hex-5_Fuc-5	2962.11
HexNAc-4_Hex-5_NeuAc-2_NeuGc-2_Fuc-1	2965.01
HexNAc-4_Hex-7_NeuAc-3_Fuc-1	2966.03
HexNAc-4_Hex-6_NeuAc-2_NeuGc-1_Fuc-2	2966.03
HexNAc-4_Hex-5_NeuAc-1_NeuGc-2_Fuc-3	2966.03
HexNAc-4_Hex-7_NeuAc-2_Fuc-3	2967.05
HexNAc-4_Hex-6_NeuAc-1_NeuGc-1_Fuc-4	2967.05
HexNAc-6_Hex-9_NeuAc-1	2968.05
HexNAc-6_Hex-8_NeuGc-1_Fuc-1	2968.05
HexNAc-6_Hex-9_Fuc-2	2969.07
HexNAc-7_Hex-6_NeuAc-2	2976.06
HexNAc-7_Hex-5_NeuAc-1_NeuGc-1_Fuc-1	2976.06
HexNAc-7_Hex-4_NeuGc-2_Fuc-2	2976.06
HexNAc-7_Hex-6_NeuAc-1_Fuc-2	2977.08
HexNAc-7_Hex-5_NeuGc-1_Fuc-3	2977.08
HexNAc-7_Hex-6_Fuc-4	2978.1
HexNAc-4_Hex-5_NeuAc-1_NeuGc-3_Fuc-1	2981.01
HexNAc-4_Hex-7_NeuAc-2_NeuGc-1_Fuc-1	2982.03
HexNAc-4_Hex-6_NeuAc-1_NeuGc-2_Fuc-2	2982.03
HexNAc-4_Hex-5_NeuGc-3_Fuc-3	2982.03
HexNAc-4_Hex-7_NeuAc-1_NeuGc-1_Fuc-3	2983.05
HexNAc-4_Hex-6_NeuGc-2_Fuc-4	2983.05
HexNAc-6_Hex-9_NeuGc-1	2984.04
HexNAc-6_Hex-10_Fuc-1	2985.06
HexNAc-5_Hex-5_NeuAc-3_Fuc-2	2991.06
HexNAc-7_Hex-6_NeuAc-1_NeuGc-1	2992.06
HexNAc-7_Hex-5_NeuGc-2_Fuc-1	2992.06
HexNAc-5_Hex-5_NeuAc-2_Fuc-4	2992.08
HexNAc-7_Hex-7_NeuAc-1_Fuc-1	2993.08
HexNAc-7_Hex-6_NeuGc-1_Fuc-2	2993.08
HexNAc-7_Hex-7_Fuc-3	2994.1
HexNAc-4_Hex-5_NeuGc-4_Fuc-1	2997
HexNAc-4_Hex-7_NeuAc-1_NeuGc-2_Fuc-1	2998.02
HexNAc-4_Hex-6_NeuGc-3_Fuc-2	2998.02
HexNAc-2_Hex-16	2999
HexNAc-4_Hex-7_NeuGc-2_Fuc-3	2999.04
HexNAc-6_Hex-11	3001.06
HexNAc-10_Hex-6	3003.11
HexNAc-5_Hex-6_NeuAc-3_Fuc-1	3007.06
HexNAc-5_Hex-5_NeuAc-2_NeuGc-1_Fuc-2	3007.06
HexNAc-7_Hex-6_NeuGc-2	3008.05
HexNAc-5_Hex-6_NeuAc-2_Fuc-3	3008.08
HexNAc-5_Hex-5_NeuAc-1_NeuGc-1_Fuc-4	3008.08
HexNAc-7_Hex-7_NeuGc-1_Fuc-1	3009.07
HexNAc-7_Hex-8_Fuc-2	3010.09
HexNAc-5_Hex-6_Fuc-7	3010.12
HexNAc-4_Hex-7_NeuGc-3_Fuc-1	3014.02
HexNAc-5_Hex-6_NeuAc-2_NeuGc-1_Fuc-1	3023.05
HexNAc-5_Hex-5_NeuAc-1_NeuGc-2_Fuc-2	3023.05
HexNAc-5_Hex-7_NeuAc-2_Fuc-2	3024.07
HexNAc-5_Hex-6_NeuAc-1_NeuGc-1_Fuc-3	3024.07
HexNAc-5_Hex-5_NeuGc-2_Fuc-4	3024.07
HexNAc-7_Hex-9_Fuc-1	3026.09
HexNAc-6_Hex-4_NeuAc-2_Fuc-4	3033.11
HexNAc-5_Hex-6_NeuAc-1_NeuGc-2_Fuc-1	3039.05
HexNAc-5_Hex-5_NeuGc-3_Fuc-2	3039.05
HexNAc-5_Hex-7_NeuAc-1_NeuGc-1_Fuc-2	3040.07
HexNAc-5_Hex-6_NeuGc-2_Fuc-3	3040.07
HexNAc-7_Hex-10	3042.08
HexNAc-6_Hex-5_NeuAc-2_Fuc-3	3049.1
HexNAc-6_Hex-4_NeuAc-1_NeuGc-1_Fuc-4	3049.1
HexNAc-6_Hex-5_NeuAc-1_Fuc-5	3050.13
HexNAc-5_Hex-6_NeuGc-3_Fuc-1	3055.04
HexNAc-5_Hex-9_NeuAc-2	3056.06
HexNAc-5_Hex-7_NeuGc-2_Fuc-2	3056.06
HexNAc-6_Hex-6_NeuAc-3	3064.08
HexNAc-6_Hex-6_NeuAc-2_Fuc-2	3065.1
HexNAc-6_Hex-5_NeuAc-1_NeuGc-1_Fuc-3	3065.1
HexNAc-6_Hex-4_NeuGc-2_Fuc-4	3065.1
HexNAc-6_Hex-6_NeuAc-1_Fuc-4	3066.12
HexNAc-6_Hex-5_NeuGc-1_Fuc-5	3066.12
HexNAc-5_Hex-9_NeuAc-1_NeuGc-1	3072.06
HexNAc-6_Hex-6_NeuAc-2_NeuGc-1	3080.07
HexNAc-6_Hex-7_NeuAc-2_Fuc-1	3081.09
HexNAc-6_Hex-6_NeuAc-1_NeuGc-1_Fuc-2	3081.09
HexNAc-6_Hex-5_NeuGc-2_Fuc-3	3081.09
HexNAc-6_Hex-7_NeuAc-1_Fuc-3	3082.12
HexNAc-6_Hex-6_NeuGc-1_Fuc-4	3082.12
HexNAc-5_Hex-9_NeuGc-2	3088.05
HexNAc-7_Hex-4_NeuAc-2_Fuc-3	3090.13
HexNAc-7_Hex-4_NeuAc-1_Fuc-5	3091.15
HexNAc-6_Hex-6_NeuAc-1_NeuGc-2	3096.07
HexNAc-4_Hex-6_NeuAc-3_Fuc-3	3096.09
HexNAc-6_Hex-8_NeuAc-2	3097.09
HexNAc-6_Hex-7_NeuAc-1_NeuGc-1_Fuc-1	3097.09
HexNAc-6_Hex-6_NeuGc-2_Fuc-2	3097.09
HexNAc-6_Hex-8_NeuAc-1_Fuc-2	3098.11
HexNAc-6_Hex-7_NeuGc-1_Fuc-3	3098.11
HexNAc-6_Hex-8_Fuc-4	3099.13
HexNAc-7_Hex-5_NeuAc-2_Fuc-2	3106.13
HexNAc-7_Hex-4_NeuAc-1_NeuGc-1_Fuc-3	3106.13
HexNAc-7_Hex-5_NeuAc-1_Fuc-4	3107.15
HexNAc-7_Hex-4_NeuGc-1_Fuc-5	3107.15
HexNAc-6_Hex-6_NeuGc-3	3112.06
HexNAc-4_Hex-7_NeuAc-3_Fuc-2	3112.09
HexNAc-4_Hex-6_NeuAc-2_NeuGc-1_Fuc-3	3112.09
HexNAc-6_Hex-8_NeuAc-1_NeuGc-1	3113.08
HexNAc-6_Hex-7_NeuGc-2_Fuc-1	3113.08
HexNAc-6_Hex-9_NeuAc-1_Fuc-1	3114.1
HexNAc-6_Hex-8_NeuGc-1_Fuc-2	3114.1
HexNAc-6_Hex-9_Fuc-3	3115.13
HexNAc-7_Hex-6_NeuAc-2_Fuc-1	3122.12
HexNAc-7_Hex-5_NeuAc-1_NeuGc-1_Fuc-2	3122.12
HexNAc-7_Hex-4_NeuGc-2_Fuc-3	3122.12
HexNAc-7_Hex-6_NeuAc-1_Fuc-3	3123.14
HexNAc-7_Hex-5_NeuGc-1_Fuc-4	3123.14
HexNAc-9_Hex-8	3124.14
HexNAc-7_Hex-6_Fuc-5	3124.16
HexNAc-4_Hex-7_NeuAc-2_NeuGc-1_Fuc-2	3128.08
HexNAc-4_Hex-6_NeuAc-1_NeuGc-2_Fuc-3	3128.08
HexNAc-6_Hex-8_NeuGc-2	3129.08
HexNAc-6_Hex-10_NeuAc-1	3130.1
HexNAc-6_Hex-9_NeuGc-1_Fuc-1	3130.1
HexNAc-6_Hex-10_Fuc-2	3131.12
HexNAc-5_Hex-5_NeuAc-3_Fuc-3	3137.12
HexNAc-7_Hex-7_NeuAc-2	3138.12
HexNAc-7_Hex-6_NeuAc-1_NeuGc-1_Fuc-1	3138.12
HexNAc-7_Hex-5_NeuGc-2_Fuc-2	3138.12
HexNAc-7_Hex-7_NeuAc-1_Fuc-2	3139.14
HexNAc-7_Hex-6_NeuGc-1_Fuc-3	3139.14
HexNAc-7_Hex-7_Fuc-4	3140.16
HexNAc-4_Hex-7_NeuAc-1_NeuGc-2_Fuc-2	3144.08
HexNAc-4_Hex-6_NeuGc-3_Fuc-3	3144.08
HexNAc-6_Hex-10_NeuGc-1	3146.09
HexNAc-5_Hex-6_NeuAc-4	3152.1
HexNAc-5_Hex-6_NeuAc-3_Fuc-2	3153.12
HexNAc-5_Hex-5_NeuAc-2_NeuGc-1_Fuc-3	3153.12
HexNAc-7_Hex-7_NeuAc-1_NeuGc-1	3154.11
HexNAc-7_Hex-6_NeuGc-2_Fuc-1	3154.11
HexNAc-5_Hex-6_NeuAc-2_Fuc-4	3154.14
HexNAc-7_Hex-8_NeuAc-1_Fuc-1	3155.13
HexNAc-7_Hex-7_NeuGc-1_Fuc-2	3155.13
HexNAc-7_Hex-8_Fuc-3	3156.15
HexNAc-4_Hex-7_NeuGc-3_Fuc-2	3160.07
HexNAc-2_Hex-17	3161.06
HexNAc-5_Hex-6_NeuAc-3_NeuGc-1	3168.09
HexNAc-5_Hex-7_NeuAc-3_Fuc-1	3169.11
HexNAc-5_Hex-6_NeuAc-2_NeuGc-1_Fuc-2	3169.11
HexNAc-5_Hex-5_NeuAc-1_NeuGc-2_Fuc-3	3169.11
HexNAc-7_Hex-7_NeuGc-2	3170.11
HexNAc-5_Hex-7_NeuAc-2_Fuc-3	3170.13
HexNAc-5_Hex-6_NeuAc-1_NeuGc-1_Fuc-4	3170.13
HexNAc-7_Hex-9_NeuAc-1	3171.13
HexNAc-7_Hex-8_NeuGc-1_Fuc-1	3171.13
HexNAc-7_Hex-9_Fuc-2	3172.15
HexNAc-6_Hex-4_NeuAc-2_Fuc-5	3179.17
HexNAc-5_Hex-6_NeuAc-2_NeuGc-2	3184.09
HexNAc-5_Hex-7_NeuAc-2_NeuGc-1_Fuc-1	3185.11
HexNAc-5_Hex-6_NeuAc-1_NeuGc-2_Fuc-2	3185.11
HexNAc-5_Hex-5_NeuGc-3_Fuc-3	3185.11
HexNAc-5_Hex-7_NeuAc-1_NeuGc-1_Fuc-3	3186.13
HexNAc-5_Hex-6_NeuGc-2_Fuc-4	3186.13
HexNAc-7_Hex-9_NeuGc-1	3187.12
HexNAc-7_Hex-10_Fuc-1	3188.14
HexNAc-6_Hex-5_NeuAc-2_Fuc-4	3195.16
HexNAc-6_Hex-4_NeuAc-1_NeuGc-1_Fuc-5	3195.16
HexNAc-5_Hex-6_NeuAc-1_NeuGc-3	3200.08
HexNAc-5_Hex-7_NeuAc-1_NeuGc-2_Fuc-1	3201.1
HexNAc-5_Hex-6_NeuGc-3_Fuc-2	3201.1
HexNAc-5_Hex-7_NeuGc-2_Fuc-3	3202.12
HexNAc-7_Hex-11	3204.14
HexNAc-11_Hex-6	3206.19
HexNAc-6_Hex-6_NeuAc-3_Fuc-1	3210.14
HexNAc-6_Hex-6_NeuAc-2_Fuc-3	3211.16
HexNAc-6_Hex-5_NeuAc-1_NeuGc-1_Fuc-4	3211.16
HexNAc-6_Hex-4_NeuGc-2_Fuc-5	3211.16
HexNAc-8_Hex-8_NeuAc-1	3212.15
HexNAc-6_Hex-6_NeuAc-1_Fuc-5	3212.18
HexNAc-8_Hex-8_Fuc-2	3213.17
HexNAc-5_Hex-6_NeuGc-4	3216.08
HexNAc-5_Hex-7_NeuGc-3_Fuc-1	3217.1
HexNAc-6_Hex-6_NeuAc-2_NeuGc-1_Fuc-1	3226.13
HexNAc-6_Hex-7_NeuAc-2_Fuc-2	3227.15
HexNAc-6_Hex-6_NeuAc-1_NeuGc-1_Fuc-3	3227.15
HexNAc-6_Hex-5_NeuGc-2_Fuc-4	3227.15
HexNAc-8_Hex-8_NeuGc-1	3228.15
HexNAc-6_Hex-7_NeuAc-1_Fuc-4	3228.17
HexNAc-6_Hex-6_NeuGc-1_Fuc-5	3228.17
HexNAc-6_Hex-7_Fuc-6	3229.19
HexNAc-7_Hex-4_NeuAc-2_Fuc-4	3236.19
HexNAc-6_Hex-6_NeuAc-1_NeuGc-2_Fuc-1	3242.13
HexNAc-6_Hex-8_NeuAc-2_Fuc-1	3243.15
HexNAc-6_Hex-7_NeuAc-1_NeuGc-1_Fuc-2	3243.15
HexNAc-6_Hex-6_NeuGc-2_Fuc-3	3243.15
HexNAc-6_Hex-8_NeuAc-1_Fuc-3	3244.17
HexNAc-6_Hex-7_NeuGc-1_Fuc-4	3244.17
HexNAc-6_Hex-8_Fuc-5	3245.19
HexNAc-7_Hex-5_NeuAc-2_Fuc-3	3252.18
HexNAc-7_Hex-4_NeuAc-1_NeuGc-1_Fuc-4	3252.18
HexNAc-7_Hex-5_NeuAc-1_Fuc-5	3253.2
HexNAc-6_Hex-7_NeuAc-1_NeuGc-2	3258.12
HexNAc-6_Hex-6_NeuGc-3_Fuc-1	3258.12
HexNAc-6_Hex-9_NeuAc-2	3259.14
HexNAc-6_Hex-8_NeuAc-1_NeuGc-1_Fuc-1	3259.14
HexNAc-6_Hex-7_NeuGc-2_Fuc-2	3259.14
HexNAc-6_Hex-9_NeuAc-1_Fuc-2	3260.16
HexNAc-6_Hex-8_NeuGc-1_Fuc-3	3260.16
HexNAc-6_Hex-9_Fuc-4	3261.18
HexNAc-7_Hex-6_NeuAc-3	3267.16
HexNAc-7_Hex-6_NeuAc-2_Fuc-2	3268.18
HexNAc-7_Hex-5_NeuAc-1_NeuGc-1_Fuc-3	3268.18
HexNAc-7_Hex-4_NeuGc-2_Fuc-4	3268.18
HexNAc-7_Hex-6_NeuAc-1_Fuc-4	3269.2
HexNAc-7_Hex-5_NeuGc-1_Fuc-5	3269.2
HexNAc-9_Hex-8_Fuc-1	3270.19
HexNAc-7_Hex-6_Fuc-6	3270.22
HexNAc-6_Hex-7_NeuGc-3	3274.12
HexNAc-6_Hex-9_NeuAc-1_NeuGc-1	3275.14
HexNAc-6_Hex-8_NeuGc-2_Fuc-1	3275.14
HexNAc-6_Hex-10_NeuAc-1_Fuc-1	3276.16
HexNAc-6_Hex-9_NeuGc-1_Fuc-2	3276.16
HexNAc-6_Hex-10_Fuc-3	3277.18
HexNAc-7_Hex-6_NeuAc-2_NeuGc-1	3283.15
HexNAc-7_Hex-7_NeuAc-2_Fuc-1	3284.17
HexNAc-7_Hex-6_NeuAc-1_NeuGc-1_Fuc-2	3284.17
HexNAc-7_Hex-5_NeuGc-2_Fuc-3	3284.17
HexNAc-7_Hex-7_NeuAc-1_Fuc-3	3285.19
HexNAc-7_Hex-6_NeuGc-1_Fuc-4	3285.19
HexNAc-7_Hex-7_Fuc-5	3286.21
HexNAc-6_Hex-9_NeuGc-2	3291.13
HexNAc-6_Hex-10_NeuGc-1_Fuc-1	3292.15
HexNAc-5_Hex-6_NeuAc-4_Fuc-1	3298.15
HexNAc-7_Hex-6_NeuAc-1_NeuGc-2	3299.15
HexNAc-5_Hex-6_NeuAc-3_Fuc-3	3299.17
HexNAc-7_Hex-8_NeuAc-2	3300.17
HexNAc-7_Hex-7_NeuAc-1_NeuGc-1_Fuc-1	3300.17
HexNAc-7_Hex-6_NeuGc-2_Fuc-2	3300.17
HexNAc-7_Hex-8_NeuAc-1_Fuc-2	3301.19
HexNAc-7_Hex-7_NeuGc-1_Fuc-3	3301.19
HexNAc-7_Hex-8_Fuc-4	3302.21
HexNAc-10_Hex-7_Fuc-1	3311.22
HexNAc-5_Hex-6_NeuAc-3_NeuGc-1_Fuc-1	3314.15
HexNAc-7_Hex-6_NeuGc-3	3315.14
HexNAc-5_Hex-7_NeuAc-3_Fuc-2	3315.17
HexNAc-5_Hex-6_NeuAc-2_NeuGc-1_Fuc-3	3315.17
HexNAc-7_Hex-8_NeuAc-1_NeuGc-1	3316.16
HexNAc-7_Hex-7_NeuGc-2_Fuc-1	3316.16
HexNAc-7_Hex-9_NeuAc-1_Fuc-1	3317.18
HexNAc-7_Hex-8_NeuGc-1_Fuc-2	3317.18
HexNAc-7_Hex-9_Fuc-3	3318.2
HexNAc-2_Hex-18	3323.11
HexNAc-5_Hex-6_NeuAc-2_NeuGc-2_Fuc-1	3330.14
HexNAc-5_Hex-7_NeuAc-2_NeuGc-1_Fuc-2	3331.16
HexNAc-5_Hex-6_NeuAc-1_NeuGc-2_Fuc-3	3331.16
HexNAc-7_Hex-8_NeuGc-2	3332.16
HexNAc-7_Hex-10_NeuAc-1	3333.18
HexNAc-7_Hex-9_NeuGc-1_Fuc-1	3333.18
HexNAc-7_Hex-10_Fuc-2	3334.2
HexNAc-6_Hex-5_NeuAc-2_Fuc-5	3341.22
HexNAc-5_Hex-6_NeuAc-1_NeuGc-3_Fuc-1	3346.14
HexNAc-5_Hex-7_NeuAc-1_NeuGc-2_Fuc-2	3347.16
HexNAc-5_Hex-6_NeuGc-3_Fuc-3	3347.16
HexNAc-7_Hex-10_NeuGc-1	3349.17
HexNAc-7_Hex-11_Fuc-1	3350.19
HexNAc-6_Hex-6_NeuAc-4	3355.17
HexNAc-6_Hex-6_NeuAc-3_Fuc-2	3356.2
HexNAc-6_Hex-6_NeuAc-2_Fuc-4	3357.22
HexNAc-6_Hex-5_NeuAc-1_NeuGc-1_Fuc-5	3357.22
HexNAc-8_Hex-8_NeuAc-1_Fuc-1	3358.21
HexNAc-8_Hex-8_Fuc-3	3359.23
HexNAc-5_Hex-6_NeuGc-4_Fuc-1	3362.13
HexNAc-5_Hex-7_NeuGc-3_Fuc-2	3363.15
HexNAc-7_Hex-12	3366.19
HexNAc-6_Hex-6_NeuAc-3_NeuGc-1	3371.17
HexNAc-6_Hex-7_NeuAc-3_Fuc-1	3372.19
HexNAc-6_Hex-6_NeuAc-2_NeuGc-1_Fuc-2	3372.19
HexNAc-6_Hex-7_NeuAc-2_Fuc-3	3373.21
HexNAc-6_Hex-6_NeuAc-1_NeuGc-1_Fuc-4	3373.21
HexNAc-6_Hex-5_NeuGc-2_Fuc-5	3373.21
HexNAc-8_Hex-9_NeuAc-1	3374.21
HexNAc-8_Hex-8_NeuGc-1_Fuc-1	3374.21
HexNAc-6_Hex-7_NeuAc-1_Fuc-5	3374.23
HexNAc-8_Hex-9_Fuc-2	3375.23
HexNAc-7_Hex-4_NeuAc-2_Fuc-5	3382.25
HexNAc-6_Hex-6_NeuAc-2_NeuGc-2	3387.16
HexNAc-6_Hex-8_NeuAc-3	3388.19
HexNAc-6_Hex-7_NeuAc-2_NeuGc-1_Fuc-1	3388.19
HexNAc-6_Hex-6_NeuAc-1_NeuGc-2_Fuc-2	3388.19
HexNAc-6_Hex-8_NeuAc-2_Fuc-2	3389.21
HexNAc-6_Hex-7_NeuAc-1_NeuGc-1_Fuc-3	3389.21
HexNAc-6_Hex-6_NeuGc-2_Fuc-4	3389.21
HexNAc-8_Hex-9_NeuGc-1	3390.2
HexNAc-6_Hex-8_NeuAc-1_Fuc-4	3390.23
HexNAc-6_Hex-7_NeuGc-1_Fuc-5	3390.23
HexNAc-8_Hex-10_Fuc-1	3391.22
HexNAc-7_Hex-5_NeuAc-2_Fuc-4	3398.24
HexNAc-7_Hex-4_NeuAc-1_NeuGc-1_Fuc-5	3398.24
HexNAc-6_Hex-6_NeuAc-1_NeuGc-3	3403.16
HexNAc-6_Hex-8_NeuAc-2_NeuGc-1	3404.18
HexNAc-6_Hex-7_NeuAc-1_NeuGc-2_Fuc-1	3404.18
HexNAc-6_Hex-6_NeuGc-3_Fuc-2	3404.18
HexNAc-6_Hex-9_NeuAc-2_Fuc-1	3405.2
HexNAc-6_Hex-8_NeuAc-1_NeuGc-1_Fuc-2	3405.2
HexNAc-6_Hex-7_NeuGc-2_Fuc-3	3405.2
HexNAc-6_Hex-9_NeuAc-1_Fuc-3	3406.22
HexNAc-6_Hex-8_NeuGc-1_Fuc-4	3406.22
HexNAc-8_Hex-11	3407.22
HexNAc-6_Hex-9_Fuc-5	3407.24
HexNAc-7_Hex-6_NeuAc-3_Fuc-1	3413.22
HexNAc-7_Hex-6_NeuAc-2_Fuc-3	3414.24
HexNAc-7_Hex-5_NeuAc-1_NeuGc-1_Fuc-4	3414.24
HexNAc-7_Hex-4_NeuGc-2_Fuc-5	3414.24
HexNAc-7_Hex-6_NeuAc-1_Fuc-5	3415.26
HexNAc-6_Hex-6_NeuGc-4	3419.15
HexNAc-6_Hex-8_NeuAc-1_NeuGc-2	3420.17
HexNAc-6_Hex-7_NeuGc-3_Fuc-1	3420.17
HexNAc-6_Hex-9_NeuAc-1_NeuGc-1_Fuc-1	3421.2
HexNAc-6_Hex-8_NeuGc-2_Fuc-2	3421.2
HexNAc-6_Hex-10_NeuAc-1_Fuc-2	3422.22
HexNAc-6_Hex-9_NeuGc-1_Fuc-3	3422.22
HexNAc-6_Hex-10_Fuc-4	3423.24
HexNAc-7_Hex-7_NeuAc-3	3429.21
HexNAc-7_Hex-6_NeuAc-2_NeuGc-1_Fuc-1	3429.21
HexNAc-7_Hex-7_NeuAc-2_Fuc-2	3430.23
HexNAc-7_Hex-6_NeuAc-1_NeuGc-1_Fuc-3	3430.23
HexNAc-7_Hex-5_NeuGc-2_Fuc-4	3430.23
HexNAc-7_Hex-7_NeuAc-1_Fuc-4	3431.25
HexNAc-7_Hex-6_NeuGc-1_Fuc-5	3431.25
HexNAc-7_Hex-7_Fuc-6	3432.27
HexNAc-6_Hex-8_NeuGc-3	3436.17
HexNAc-6_Hex-9_NeuGc-2_Fuc-1	3437.19
HexNAc-6_Hex-10_NeuGc-1_Fuc-2	3438.21
HexNAc-5_Hex-6_NeuAc-5	3443.19
HexNAc-7_Hex-7_NeuAc-2_NeuGc-1	3445.21
HexNAc-7_Hex-6_NeuAc-1_NeuGc-2_Fuc-1	3445.21
HexNAc-5_Hex-6_NeuAc-3_Fuc-4	3445.23
HexNAc-7_Hex-8_NeuAc-2_Fuc-1	3446.23
HexNAc-7_Hex-7_NeuAc-1_NeuGc-1_Fuc-2	3446.23
HexNAc-7_Hex-6_NeuGc-2_Fuc-3	3446.23
HexNAc-7_Hex-8_NeuAc-1_Fuc-3	3447.25
HexNAc-7_Hex-7_NeuGc-1_Fuc-4	3447.25
HexNAc-7_Hex-8_Fuc-5	3448.27
HexNAc-5_Hex-6_NeuAc-4_NeuGc-1	3459.19
HexNAc-7_Hex-7_NeuAc-1_NeuGc-2	3461.2
HexNAc-7_Hex-6_NeuGc-3_Fuc-1	3461.2
HexNAc-5_Hex-6_NeuAc-2_NeuGc-1_Fuc-4	3461.23
HexNAc-7_Hex-9_NeuAc-2	3462.22
HexNAc-7_Hex-8_NeuAc-1_NeuGc-1_Fuc-1	3462.22
HexNAc-7_Hex-7_NeuGc-2_Fuc-2	3462.22
HexNAc-7_Hex-9_NeuAc-1_Fuc-2	3463.24
HexNAc-7_Hex-8_NeuGc-1_Fuc-3	3463.24
HexNAc-7_Hex-9_Fuc-4	3464.26
HexNAc-5_Hex-6_NeuAc-3_NeuGc-2	3475.18
HexNAc-7_Hex-7_NeuGc-3	3477.2
HexNAc-5_Hex-6_NeuAc-1_NeuGc-2_Fuc-4	3477.22
HexNAc-7_Hex-9_NeuAc-1_NeuGc-1	3478.22
HexNAc-7_Hex-8_NeuGc-2_Fuc-1	3478.22
HexNAc-7_Hex-10_NeuAc-1_Fuc-1	3479.24
HexNAc-7_Hex-9_NeuGc-1_Fuc-2	3479.24
HexNAc-7_Hex-10_Fuc-3	3480.26
HexNAc-2_Hex-19	3485.16
HexNAc-5_Hex-6_NeuAc-2_NeuGc-3	3491.18
HexNAc-5_Hex-6_NeuGc-3_Fuc-4	3493.22
HexNAc-7_Hex-9_NeuGc-2	3494.21
HexNAc-7_Hex-11_NeuAc-1	3495.23
HexNAc-7_Hex-10_NeuGc-1_Fuc-1	3495.23
HexNAc-7_Hex-11_Fuc-2	3496.25
HexNAc-6_Hex-6_NeuAc-4_Fuc-1	3501.23
HexNAc-6_Hex-6_NeuAc-3_Fuc-3	3502.25
HexNAc-8_Hex-8_NeuAc-2	3503.25
HexNAc-6_Hex-6_NeuAc-2_Fuc-5	3503.27
HexNAc-8_Hex-8_NeuAc-1_Fuc-2	3504.27
HexNAc-8_Hex-8_Fuc-4	3505.29
HexNAc-5_Hex-6_NeuAc-1_NeuGc-4	3507.17
HexNAc-7_Hex-11_NeuGc-1	3511.23
HexNAc-6_Hex-6_NeuAc-3_NeuGc-1_Fuc-1	3517.23
HexNAc-6_Hex-7_NeuAc-3_Fuc-2	3518.25
HexNAc-6_Hex-6_NeuAc-2_NeuGc-1_Fuc-3	3518.25
HexNAc-8_Hex-8_NeuAc-1_NeuGc-1	3519.24
HexNAc-6_Hex-7_NeuAc-2_Fuc-4	3519.27
HexNAc-6_Hex-6_NeuAc-1_NeuGc-1_Fuc-5	3519.27
HexNAc-8_Hex-9_NeuAc-1_Fuc-1	3520.26
HexNAc-8_Hex-8_NeuGc-1_Fuc-2	3520.26
HexNAc-6_Hex-7_NeuAc-1_Fuc-6	3520.29
HexNAc-8_Hex-9_Fuc-3	3521.28
HexNAc-5_Hex-6_NeuGc-5	3523.17
HexNAc-6_Hex-6_NeuAc-2_NeuGc-2_Fuc-1	3533.22
HexNAc-6_Hex-8_NeuAc-3_Fuc-1	3534.24
HexNAc-6_Hex-7_NeuAc-2_NeuGc-1_Fuc-2	3534.24
HexNAc-6_Hex-6_NeuAc-1_NeuGc-2_Fuc-3	3534.24
HexNAc-8_Hex-8_NeuGc-2	3535.24
HexNAc-6_Hex-8_NeuAc-2_Fuc-3	3535.26
HexNAc-6_Hex-7_NeuAc-1_NeuGc-1_Fuc-4	3535.26
HexNAc-6_Hex-6_NeuGc-2_Fuc-5	3535.26
HexNAc-8_Hex-10_NeuAc-1	3536.26
HexNAc-8_Hex-9_NeuGc-1_Fuc-1	3536.26
HexNAc-6_Hex-8_NeuAc-1_Fuc-5	3536.28
HexNAc-6_Hex-7_NeuGc-1_Fuc-6	3536.28
HexNAc-8_Hex-10_Fuc-2	3537.28
HexNAc-7_Hex-5_NeuAc-2_Fuc-5	3544.3
HexNAc-6_Hex-6_NeuAc-1_NeuGc-3_Fuc-1	3549.22
HexNAc-6_Hex-9_NeuAc-3	3550.24
HexNAc-6_Hex-8_NeuAc-2_NeuGc-1_Fuc-1	3550.24
HexNAc-6_Hex-7_NeuAc-1_NeuGc-2_Fuc-2	3550.24
HexNAc-6_Hex-6_NeuGc-3_Fuc-3	3550.24
HexNAc-6_Hex-9_NeuAc-2_Fuc-2	3551.26
HexNAc-6_Hex-8_NeuAc-1_NeuGc-1_Fuc-3	3551.26
HexNAc-6_Hex-7_NeuGc-2_Fuc-4	3551.26
HexNAc-8_Hex-10_NeuGc-1	3552.25
HexNAc-6_Hex-9_NeuAc-1_Fuc-4	3552.28
HexNAc-6_Hex-8_NeuGc-1_Fuc-5	3552.28
HexNAc-8_Hex-11_Fuc-1	3553.27
HexNAc-7_Hex-6_NeuAc-4	3558.25
HexNAc-7_Hex-6_NeuAc-3_Fuc-2	3559.27
HexNAc-7_Hex-6_NeuAc-2_Fuc-4	3560.29
HexNAc-7_Hex-5_NeuAc-1_NeuGc-1_Fuc-5	3560.29
HexNAc-6_Hex-7_NeuAc-1_NeuGc-3	3565.21
HexNAc-6_Hex-6_NeuGc-4_Fuc-1	3565.21
HexNAc-6_Hex-9_NeuAc-2_NeuGc-1	3566.23
HexNAc-6_Hex-8_NeuAc-1_NeuGc-2_Fuc-1	3566.23
HexNAc-6_Hex-7_NeuGc-3_Fuc-2	3566.23
HexNAc-6_Hex-9_NeuAc-1_NeuGc-1_Fuc-2	3567.25
HexNAc-6_Hex-8_NeuGc-2_Fuc-3	3567.25
HexNAc-6_Hex-10_NeuAc-1_Fuc-3	3568.27
HexNAc-6_Hex-9_NeuGc-1_Fuc-4	3568.27
HexNAc-6_Hex-10_Fuc-5	3569.29
HexNAc-7_Hex-6_NeuAc-3_NeuGc-1	3574.25
HexNAc-7_Hex-7_NeuAc-3_Fuc-1	3575.27
HexNAc-7_Hex-6_NeuAc-2_NeuGc-1_Fuc-2	3575.27
HexNAc-7_Hex-7_NeuAc-2_Fuc-3	3576.29
HexNAc-7_Hex-6_NeuAc-1_NeuGc-1_Fuc-4	3576.29
HexNAc-7_Hex-5_NeuGc-2_Fuc-5	3576.29
HexNAc-7_Hex-7_NeuAc-1_Fuc-5	3577.31
HexNAc-6_Hex-7_NeuGc-4	3581.21
HexNAc-6_Hex-9_NeuAc-1_NeuGc-2	3582.23
HexNAc-6_Hex-8_NeuGc-3_Fuc-1	3582.23
HexNAc-6_Hex-9_NeuGc-2_Fuc-2	3583.25
HexNAc-6_Hex-10_NeuGc-1_Fuc-3	3584.27
HexNAc-7_Hex-6_NeuAc-2_NeuGc-2	3590.24
HexNAc-7_Hex-8_NeuAc-3	3591.26
HexNAc-7_Hex-7_NeuAc-2_NeuGc-1_Fuc-1	3591.26
HexNAc-7_Hex-6_NeuAc-1_NeuGc-2_Fuc-2	3591.26
HexNAc-7_Hex-8_NeuAc-2_Fuc-2	3592.28
HexNAc-7_Hex-7_NeuAc-1_NeuGc-1_Fuc-3	3592.28
HexNAc-7_Hex-6_NeuGc-2_Fuc-4	3592.28
HexNAc-7_Hex-8_NeuAc-1_Fuc-4	3593.31
HexNAc-7_Hex-7_NeuGc-1_Fuc-5	3593.31
HexNAc-6_Hex-9_NeuGc-3	3598.22
HexNAc-7_Hex-6_NeuAc-1_NeuGc-3	3606.24
HexNAc-7_Hex-8_NeuAc-2_NeuGc-1	3607.26
HexNAc-7_Hex-7_NeuAc-1_NeuGc-2_Fuc-1	3607.26
HexNAc-7_Hex-6_NeuGc-3_Fuc-2	3607.26
HexNAc-7_Hex-9_NeuAc-2_Fuc-1	3608.28
HexNAc-7_Hex-8_NeuAc-1_NeuGc-1_Fuc-2	3608.28
HexNAc-7_Hex-7_NeuGc-2_Fuc-3	3608.28
HexNAc-7_Hex-9_NeuAc-1_Fuc-3	3609.3
HexNAc-7_Hex-8_NeuGc-1_Fuc-4	3609.3
HexNAc-9_Hex-11	3610.3
HexNAc-7_Hex-6_NeuGc-4	3622.23
HexNAc-7_Hex-8_NeuAc-1_NeuGc-2	3623.25
HexNAc-7_Hex-7_NeuGc-3_Fuc-1	3623.25
HexNAc-7_Hex-10_NeuAc-2	3624.27
HexNAc-7_Hex-9_NeuAc-1_NeuGc-1_Fuc-1	3624.27
HexNAc-7_Hex-8_NeuGc-2_Fuc-2	3624.27
HexNAc-7_Hex-10_NeuAc-1_Fuc-2	3625.3
HexNAc-7_Hex-9_NeuGc-1_Fuc-3	3625.3
HexNAc-7_Hex-10_Fuc-4	3626.32
HexNAc-7_Hex-8_NeuGc-3	3639.25
HexNAc-7_Hex-10_NeuAc-1_NeuGc-1	3640.27
HexNAc-7_Hex-9_NeuGc-2_Fuc-1	3640.27
HexNAc-7_Hex-11_NeuAc-1_Fuc-1	3641.29
HexNAc-7_Hex-10_NeuGc-1_Fuc-2	3641.29
HexNAc-7_Hex-11_Fuc-3	3642.31
HexNAc-6_Hex-6_NeuAc-3_Fuc-4	3648.31
HexNAc-8_Hex-8_NeuAc-2_Fuc-1	3649.31
HexNAc-8_Hex-8_NeuAc-1_Fuc-3	3650.33
HexNAc-8_Hex-8_Fuc-5	3651.35
HexNAc-7_Hex-10_NeuGc-2	3656.26
HexNAc-7_Hex-12_NeuAc-1	3657.28
HexNAc-7_Hex-11_NeuGc-1_Fuc-1	3657.28
HexNAc-6_Hex-7_NeuAc-4_Fuc-1	3663.29
HexNAc-6_Hex-7_NeuAc-3_Fuc-3	3664.31
HexNAc-6_Hex-6_NeuAc-2_NeuGc-1_Fuc-4	3664.31
HexNAc-8_Hex-9_NeuAc-2	3665.3
HexNAc-8_Hex-8_NeuAc-1_NeuGc-1_Fuc-1	3665.3
HexNAc-6_Hex-7_NeuAc-2_Fuc-5	3665.33
HexNAc-8_Hex-9_NeuAc-1_Fuc-2	3666.32
HexNAc-8_Hex-8_NeuGc-1_Fuc-3	3666.32
HexNAc-7_Hex-12_NeuGc-1	3673.28
HexNAc-6_Hex-7_NeuAc-3_NeuGc-1_Fuc-1	3679.28
HexNAc-6_Hex-8_NeuAc-3_Fuc-2	3680.3
HexNAc-6_Hex-7_NeuAc-2_NeuGc-1_Fuc-3	3680.3
HexNAc-6_Hex-6_NeuAc-1_NeuGc-2_Fuc-4	3680.3
HexNAc-8_Hex-9_NeuAc-1_NeuGc-1	3681.3
HexNAc-8_Hex-8_NeuGc-2_Fuc-1	3681.3
HexNAc-6_Hex-8_NeuAc-2_Fuc-4	3681.32
HexNAc-6_Hex-7_NeuAc-1_NeuGc-1_Fuc-5	3681.32
HexNAc-8_Hex-10_NeuAc-1_Fuc-1	3682.32
HexNAc-8_Hex-9_NeuGc-1_Fuc-2	3682.32
HexNAc-8_Hex-10_Fuc-3	3683.34
HexNAc-6_Hex-7_NeuAc-2_NeuGc-2_Fuc-1	3695.28
HexNAc-6_Hex-9_NeuAc-3_Fuc-1	3696.3
HexNAc-6_Hex-8_NeuAc-2_NeuGc-1_Fuc-2	3696.3
HexNAc-6_Hex-7_NeuAc-1_NeuGc-2_Fuc-3	3696.3
HexNAc-6_Hex-6_NeuGc-3_Fuc-4	3696.3
HexNAc-8_Hex-9_NeuGc-2	3697.29
HexNAc-6_Hex-9_NeuAc-2_Fuc-3	3697.32
HexNAc-6_Hex-8_NeuAc-1_NeuGc-1_Fuc-4	3697.32
HexNAc-6_Hex-7_NeuGc-2_Fuc-5	3697.32
HexNAc-8_Hex-11_NeuAc-1	3698.31
HexNAc-8_Hex-10_NeuGc-1_Fuc-1	3698.31
HexNAc-6_Hex-9_NeuAc-1_Fuc-5	3698.34
HexNAc-8_Hex-11_Fuc-2	3699.33
HexNAc-7_Hex-6_NeuAc-4_Fuc-1	3704.31
HexNAc-7_Hex-6_NeuAc-3_Fuc-3	3705.33
HexNAc-7_Hex-6_NeuAc-2_Fuc-5	3706.35
HexNAc-6_Hex-7_NeuAc-1_NeuGc-3_Fuc-1	3711.27
HexNAc-6_Hex-9_NeuAc-2_NeuGc-1_Fuc-1	3712.29
HexNAc-6_Hex-8_NeuAc-1_NeuGc-2_Fuc-2	3712.29
HexNAc-6_Hex-7_NeuGc-3_Fuc-3	3712.29
HexNAc-6_Hex-9_NeuAc-1_NeuGc-1_Fuc-3	3713.31
HexNAc-6_Hex-8_NeuGc-2_Fuc-4	3713.31
HexNAc-8_Hex-11_NeuGc-1	3714.31
HexNAc-6_Hex-9_NeuGc-1_Fuc-5	3714.33
HexNAc-7_Hex-7_NeuAc-4	3720.31
HexNAc-7_Hex-6_NeuAc-3_NeuGc-1_Fuc-1	3720.31
HexNAc-7_Hex-7_NeuAc-3_Fuc-2	3721.33
HexNAc-7_Hex-6_NeuAc-2_NeuGc-1_Fuc-3	3721.33
HexNAc-7_Hex-7_NeuAc-2_Fuc-4	3722.35
HexNAc-7_Hex-6_NeuAc-1_NeuGc-1_Fuc-5	3722.35
HexNAc-7_Hex-7_NeuAc-1_Fuc-6	3723.37
HexNAc-6_Hex-7_NeuGc-4_Fuc-1	3727.27
HexNAc-6_Hex-9_NeuAc-1_NeuGc-2_Fuc-1	3728.29
HexNAc-6_Hex-8_NeuGc-3_Fuc-2	3728.29
HexNAc-6_Hex-9_NeuGc-2_Fuc-3	3729.31
HexNAc-7_Hex-7_NeuAc-3_NeuGc-1	3736.3
HexNAc-7_Hex-6_NeuAc-2_NeuGc-2_Fuc-1	3736.3
HexNAc-7_Hex-8_NeuAc-3_Fuc-1	3737.32
HexNAc-7_Hex-7_NeuAc-2_NeuGc-1_Fuc-2	3737.32
HexNAc-7_Hex-6_NeuAc-1_NeuGc-2_Fuc-3	3737.32
HexNAc-7_Hex-8_NeuAc-2_Fuc-3	3738.34
HexNAc-7_Hex-7_NeuAc-1_NeuGc-1_Fuc-4	3738.34
HexNAc-7_Hex-6_NeuGc-2_Fuc-5	3738.34
HexNAc-7_Hex-8_NeuAc-1_Fuc-5	3739.36
HexNAc-7_Hex-7_NeuGc-1_Fuc-6	3739.36
HexNAc-6_Hex-9_NeuGc-3_Fuc-1	3744.28
HexNAc-7_Hex-7_NeuAc-2_NeuGc-2	3752.3
HexNAc-7_Hex-6_NeuAc-1_NeuGc-3_Fuc-1	3752.3
HexNAc-7_Hex-9_NeuAc-3	3753.32
HexNAc-7_Hex-8_NeuAc-2_NeuGc-1_Fuc-1	3753.32
HexNAc-7_Hex-7_NeuAc-1_NeuGc-2_Fuc-2	3753.32
HexNAc-7_Hex-6_NeuGc-3_Fuc-3	3753.32
HexNAc-7_Hex-9_NeuAc-2_Fuc-2	3754.34
HexNAc-7_Hex-8_NeuAc-1_NeuGc-1_Fuc-3	3754.34
HexNAc-7_Hex-7_NeuGc-2_Fuc-4	3754.34
HexNAc-7_Hex-9_NeuAc-1_Fuc-4	3755.36
HexNAc-7_Hex-8_NeuGc-1_Fuc-5	3755.36
HexNAc-9_Hex-11_Fuc-1	3756.35
HexNAc-7_Hex-7_NeuAc-1_NeuGc-3	3768.29
HexNAc-7_Hex-6_NeuGc-4_Fuc-1	3768.29
HexNAc-7_Hex-9_NeuAc-2_NeuGc-1	3769.31
HexNAc-7_Hex-8_NeuAc-1_NeuGc-2_Fuc-1	3769.31
HexNAc-7_Hex-7_NeuGc-3_Fuc-2	3769.31
HexNAc-7_Hex-10_NeuAc-2_Fuc-1	3770.33
HexNAc-7_Hex-9_NeuAc-1_NeuGc-1_Fuc-2	3770.33
HexNAc-7_Hex-8_NeuGc-2_Fuc-3	3770.33
HexNAc-7_Hex-10_NeuAc-1_Fuc-3	3771.35
HexNAc-7_Hex-9_NeuGc-1_Fuc-4	3771.35
HexNAc-7_Hex-10_Fuc-5	3772.37
HexNAc-7_Hex-7_NeuGc-4	3784.29
HexNAc-7_Hex-9_NeuAc-1_NeuGc-2	3785.31
HexNAc-7_Hex-8_NeuGc-3_Fuc-1	3785.31
HexNAc-7_Hex-11_NeuAc-2	3786.33
HexNAc-7_Hex-10_NeuAc-1_NeuGc-1_Fuc-1	3786.33
HexNAc-7_Hex-9_NeuGc-2_Fuc-2	3786.33
HexNAc-7_Hex-11_NeuAc-1_Fuc-2	3787.35
HexNAc-7_Hex-10_NeuGc-1_Fuc-3	3787.35
HexNAc-8_Hex-8_NeuAc-3	3794.34
HexNAc-6_Hex-6_NeuAc-3_Fuc-5	3794.37
HexNAc-8_Hex-8_NeuAc-2_Fuc-2	3795.36
HexNAc-8_Hex-8_NeuAc-1_Fuc-4	3796.38
HexNAc-7_Hex-9_NeuGc-3	3801.3
HexNAc-7_Hex-11_NeuAc-1_NeuGc-1	3802.32
HexNAc-7_Hex-10_NeuGc-2_Fuc-1	3802.32
HexNAc-7_Hex-11_NeuGc-1_Fuc-2	3803.34
HexNAc-6_Hex-7_NeuAc-5	3808.32
HexNAc-2_Hex-21	3809.27
HexNAc-6_Hex-7_NeuAc-4_Fuc-2	3809.34
HexNAc-8_Hex-8_NeuAc-2_NeuGc-1	3810.34
HexNAc-6_Hex-7_NeuAc-3_Fuc-4	3810.36
HexNAc-6_Hex-6_NeuAc-2_NeuGc-1_Fuc-5	3810.36
HexNAc-8_Hex-9_NeuAc-2_Fuc-1	3811.36
HexNAc-8_Hex-8_NeuAc-1_NeuGc-1_Fuc-2	3811.36
HexNAc-8_Hex-9_NeuAc-1_Fuc-3	3812.38
HexNAc-8_Hex-8_NeuGc-1_Fuc-4	3812.38
HexNAc-7_Hex-11_NeuGc-2	3818.32
HexNAc-6_Hex-7_NeuAc-4_NeuGc-1	3824.32
HexNAc-6_Hex-7_NeuAc-3_NeuGc-1_Fuc-2	3825.34
HexNAc-8_Hex-8_NeuAc-1_NeuGc-2	3826.33
HexNAc-6_Hex-8_NeuAc-3_Fuc-3	3826.36
HexNAc-6_Hex-7_NeuAc-2_NeuGc-1_Fuc-4	3826.36
HexNAc-6_Hex-6_NeuAc-1_NeuGc-2_Fuc-5	3826.36
HexNAc-8_Hex-10_NeuAc-2	3827.35
HexNAc-8_Hex-9_NeuAc-1_NeuGc-1_Fuc-1	3827.35
HexNAc-8_Hex-8_NeuGc-2_Fuc-2	3827.35
HexNAc-6_Hex-8_NeuAc-2_Fuc-5	3827.38
HexNAc-8_Hex-10_NeuAc-1_Fuc-2	3828.37
HexNAc-8_Hex-9_NeuGc-1_Fuc-3	3828.37
HexNAc-8_Hex-10_Fuc-4	3829.39
HexNAc-11_Hex-9_Fuc-1	3838.41
HexNAc-6_Hex-7_NeuAc-3_NeuGc-2	3840.31
HexNAc-6_Hex-7_NeuAc-2_NeuGc-2_Fuc-2	3841.33
HexNAc-8_Hex-8_NeuGc-3	3842.33
HexNAc-6_Hex-9_NeuAc-3_Fuc-2	3842.35
HexNAc-6_Hex-8_NeuAc-2_NeuGc-1_Fuc-3	3842.35
HexNAc-6_Hex-7_NeuAc-1_NeuGc-2_Fuc-4	3842.35
HexNAc-6_Hex-6_NeuGc-3_Fuc-5	3842.35
HexNAc-8_Hex-10_NeuAc-1_NeuGc-1	3843.35
HexNAc-8_Hex-9_NeuGc-2_Fuc-1	3843.35
HexNAc-6_Hex-9_NeuAc-2_Fuc-4	3843.37
HexNAc-6_Hex-8_NeuAc-1_NeuGc-1_Fuc-5	3843.37
HexNAc-8_Hex-11_NeuAc-1_Fuc-1	3844.37
HexNAc-8_Hex-10_NeuGc-1_Fuc-2	3844.37
HexNAc-8_Hex-11_Fuc-3	3845.39
HexNAc-7_Hex-6_NeuAc-3_Fuc-4	3851.39
HexNAc-6_Hex-7_NeuAc-2_NeuGc-3	3856.31
HexNAc-6_Hex-7_NeuAc-1_NeuGc-3_Fuc-2	3857.33
HexNAc-6_Hex-9_NeuAc-2_NeuGc-1_Fuc-2	3858.35
HexNAc-6_Hex-8_NeuAc-1_NeuGc-2_Fuc-3	3858.35
HexNAc-6_Hex-7_NeuGc-3_Fuc-4	3858.35
HexNAc-8_Hex-10_NeuGc-2	3859.34
HexNAc-6_Hex-9_NeuAc-1_NeuGc-1_Fuc-4	3859.37
HexNAc-6_Hex-8_NeuGc-2_Fuc-5	3859.37
HexNAc-8_Hex-11_NeuGc-1_Fuc-1	3860.36
HexNAc-7_Hex-7_NeuAc-4_Fuc-1	3866.36
HexNAc-7_Hex-7_NeuAc-3_Fuc-3	3867.39
HexNAc-7_Hex-6_NeuAc-2_NeuGc-1_Fuc-4	3867.39
HexNAc-7_Hex-7_NeuAc-2_Fuc-5	3868.41
HexNAc-6_Hex-7_NeuAc-1_NeuGc-4	3872.3
HexNAc-6_Hex-7_NeuGc-4_Fuc-2	3873.32
HexNAc-6_Hex-9_NeuAc-1_NeuGc-2_Fuc-2	3874.34
HexNAc-6_Hex-8_NeuGc-3_Fuc-3	3874.34
HexNAc-6_Hex-9_NeuGc-2_Fuc-4	3875.36
HexNAc-7_Hex-8_NeuAc-4	3882.36
HexNAc-7_Hex-7_NeuAc-3_NeuGc-1_Fuc-1	3882.36
HexNAc-7_Hex-8_NeuAc-3_Fuc-2	3883.38
HexNAc-7_Hex-7_NeuAc-2_NeuGc-1_Fuc-3	3883.38
HexNAc-7_Hex-6_NeuAc-1_NeuGc-2_Fuc-4	3883.38
HexNAc-7_Hex-8_NeuAc-2_Fuc-4	3884.4
HexNAc-7_Hex-7_NeuAc-1_NeuGc-1_Fuc-5	3884.4
HexNAc-7_Hex-8_NeuAc-1_Fuc-6	3885.42
HexNAc-6_Hex-7_NeuGc-5	3888.3
HexNAc-6_Hex-9_NeuGc-3_Fuc-2	3890.34
HexNAc-7_Hex-8_NeuAc-3_NeuGc-1	3898.35
HexNAc-7_Hex-7_NeuAc-2_NeuGc-2_Fuc-1	3898.35
HexNAc-7_Hex-9_NeuAc-3_Fuc-1	3899.38
HexNAc-7_Hex-8_NeuAc-2_NeuGc-1_Fuc-2	3899.38
HexNAc-7_Hex-7_NeuAc-1_NeuGc-2_Fuc-3	3899.38
HexNAc-7_Hex-6_NeuGc-3_Fuc-4	3899.38
HexNAc-7_Hex-9_NeuAc-2_Fuc-3	3900.4
HexNAc-7_Hex-8_NeuAc-1_NeuGc-1_Fuc-4	3900.4
HexNAc-7_Hex-7_NeuGc-2_Fuc-5	3900.4
HexNAc-7_Hex-9_NeuAc-1_Fuc-5	3901.42
HexNAc-7_Hex-8_NeuGc-1_Fuc-6	3901.42
HexNAc-7_Hex-8_NeuAc-2_NeuGc-2	3914.35
HexNAc-7_Hex-7_NeuAc-1_NeuGc-3_Fuc-1	3914.35
HexNAc-7_Hex-9_NeuAc-2_NeuGc-1_Fuc-1	3915.37
HexNAc-7_Hex-8_NeuAc-1_NeuGc-2_Fuc-2	3915.37
HexNAc-7_Hex-7_NeuGc-3_Fuc-3	3915.37
HexNAc-7_Hex-9_NeuAc-1_NeuGc-1_Fuc-3	3916.39
HexNAc-7_Hex-8_NeuGc-2_Fuc-4	3916.39
HexNAc-7_Hex-10_NeuAc-1_Fuc-4	3917.41
HexNAc-7_Hex-9_NeuGc-1_Fuc-5	3917.41
HexNAc-7_Hex-8_NeuAc-1_NeuGc-3	3930.34
HexNAc-7_Hex-7_NeuGc-4_Fuc-1	3930.34
HexNAc-7_Hex-9_NeuAc-1_NeuGc-2_Fuc-1	3931.36
HexNAc-7_Hex-8_NeuGc-3_Fuc-2	3931.36
HexNAc-7_Hex-11_NeuAc-2_Fuc-1	3932.39
HexNAc-7_Hex-9_NeuGc-2_Fuc-3	3932.39
HexNAc-7_Hex-11_NeuAc-1_Fuc-3	3933.41
HexNAc-7_Hex-10_NeuGc-1_Fuc-4	3933.41
HexNAc-8_Hex-8_NeuAc-3_Fuc-1	3940.4
HexNAc-8_Hex-8_NeuAc-2_Fuc-3	3941.42
HexNAc-8_Hex-8_NeuAc-1_Fuc-5	3942.44
HexNAc-7_Hex-8_NeuGc-4	3946.34
HexNAc-7_Hex-9_NeuGc-3_Fuc-1	3947.36
HexNAc-7_Hex-11_NeuAc-1_NeuGc-1_Fuc-1	3948.38
HexNAc-7_Hex-11_NeuGc-1_Fuc-3	3949.4
HexNAc-6_Hex-7_NeuAc-5_Fuc-1	3954.38
HexNAc-6_Hex-7_NeuAc-4_Fuc-3	3955.4
HexNAc-8_Hex-9_NeuAc-3	3956.4
HexNAc-8_Hex-8_NeuAc-2_NeuGc-1_Fuc-1	3956.4
HexNAc-6_Hex-7_NeuAc-3_Fuc-5	3956.42
HexNAc-8_Hex-9_NeuAc-2_Fuc-2	3957.42
HexNAc-8_Hex-8_NeuAc-1_NeuGc-1_Fuc-3	3957.42
HexNAc-8_Hex-9_NeuAc-1_Fuc-4	3958.44
HexNAc-8_Hex-8_NeuGc-1_Fuc-5	3958.44
HexNAc-10_Hex-11_Fuc-1	3959.43
HexNAc-7_Hex-11_NeuGc-2_Fuc-1	3964.38
HexNAc-6_Hex-7_NeuAc-4_NeuGc-1_Fuc-1	3970.38
HexNAc-2_Hex-22	3971.32
HexNAc-6_Hex-8_NeuAc-4_Fuc-2	3971.4
HexNAc-6_Hex-7_NeuAc-3_NeuGc-1_Fuc-3	3971.4
HexNAc-8_Hex-9_NeuAc-2_NeuGc-1	3972.39
HexNAc-8_Hex-8_NeuAc-1_NeuGc-2_Fuc-1	3972.39
HexNAc-6_Hex-7_NeuAc-2_NeuGc-1_Fuc-5	3972.42
HexNAc-8_Hex-10_NeuAc-2_Fuc-1	3973.41
HexNAc-8_Hex-9_NeuAc-1_NeuGc-1_Fuc-2	3973.41
HexNAc-8_Hex-8_NeuGc-2_Fuc-3	3973.41
HexNAc-8_Hex-10_NeuAc-1_Fuc-3	3974.43
HexNAc-8_Hex-9_NeuGc-1_Fuc-4	3974.43
HexNAc-8_Hex-10_Fuc-5	3975.45
HexNAc-14_Hex-7	3977.48
HexNAc-6_Hex-7_NeuAc-3_NeuGc-2_Fuc-1	3986.37
HexNAc-6_Hex-8_NeuAc-3_NeuGc-1_Fuc-2	3987.39
HexNAc-6_Hex-7_NeuAc-2_NeuGc-2_Fuc-3	3987.39
HexNAc-8_Hex-9_NeuAc-1_NeuGc-2	3988.39
HexNAc-8_Hex-8_NeuGc-3_Fuc-1	3988.39
HexNAc-6_Hex-9_NeuAc-3_Fuc-3	3988.41
HexNAc-6_Hex-7_NeuAc-1_NeuGc-2_Fuc-5	3988.41
HexNAc-8_Hex-11_NeuAc-2	3989.41
HexNAc-8_Hex-10_NeuAc-1_NeuGc-1_Fuc-1	3989.41
HexNAc-8_Hex-9_NeuGc-2_Fuc-2	3989.41
HexNAc-6_Hex-9_NeuAc-2_Fuc-5	3989.43
HexNAc-8_Hex-11_NeuAc-1_Fuc-2	3990.43
HexNAc-8_Hex-10_NeuGc-1_Fuc-3	3990.43
HexNAc-7_Hex-6_NeuAc-3_Fuc-5	3997.45
HexNAc-6_Hex-7_NeuAc-2_NeuGc-3_Fuc-1	4002.37
HexNAc-6_Hex-8_NeuAc-2_NeuGc-2_Fuc-2	4003.39
HexNAc-6_Hex-7_NeuAc-1_NeuGc-3_Fuc-3	4003.39
HexNAc-8_Hex-9_NeuGc-3	4004.38
HexNAc-6_Hex-9_NeuAc-2_NeuGc-1_Fuc-3	4004.41
HexNAc-6_Hex-7_NeuGc-3_Fuc-5	4004.41
HexNAc-8_Hex-11_NeuAc-1_NeuGc-1	4005.4
HexNAc-8_Hex-10_NeuGc-2_Fuc-1	4005.4
HexNAc-6_Hex-9_NeuAc-1_NeuGc-1_Fuc-5	4005.43
HexNAc-8_Hex-11_NeuGc-1_Fuc-2	4006.42
HexNAc-7_Hex-7_NeuAc-5	4011.4
HexNAc-7_Hex-7_NeuAc-4_Fuc-2	4012.42
HexNAc-7_Hex-7_NeuAc-3_Fuc-4	4013.44
HexNAc-7_Hex-6_NeuAc-2_NeuGc-1_Fuc-5	4013.44
HexNAc-6_Hex-7_NeuAc-1_NeuGc-4_Fuc-1	4018.36
HexNAc-6_Hex-8_NeuAc-1_NeuGc-3_Fuc-2	4019.38
HexNAc-6_Hex-7_NeuGc-4_Fuc-3	4019.38
HexNAc-6_Hex-9_NeuAc-1_NeuGc-2_Fuc-3	4020.4
HexNAc-8_Hex-11_NeuGc-2	4021.4
HexNAc-6_Hex-9_NeuGc-2_Fuc-5	4021.42
HexNAc-7_Hex-7_NeuAc-4_NeuGc-1	4027.4
HexNAc-7_Hex-8_NeuAc-4_Fuc-1	4028.42
HexNAc-7_Hex-7_NeuAc-3_NeuGc-1_Fuc-2	4028.42
HexNAc-7_Hex-8_NeuAc-3_Fuc-3	4029.44
HexNAc-7_Hex-7_NeuAc-2_NeuGc-1_Fuc-4	4029.44
HexNAc-7_Hex-6_NeuAc-1_NeuGc-2_Fuc-5	4029.44
HexNAc-7_Hex-8_NeuAc-2_Fuc-5	4030.46
HexNAc-6_Hex-7_NeuGc-5_Fuc-1	4034.36
HexNAc-6_Hex-8_NeuGc-4_Fuc-2	4035.38
HexNAc-6_Hex-9_NeuGc-3_Fuc-3	4036.4
HexNAc-7_Hex-7_NeuAc-3_NeuGc-2	4043.39
HexNAc-7_Hex-9_NeuAc-4	4044.41
HexNAc-7_Hex-8_NeuAc-3_NeuGc-1_Fuc-1	4044.41
HexNAc-7_Hex-7_NeuAc-2_NeuGc-2_Fuc-2	4044.41
HexNAc-7_Hex-9_NeuAc-3_Fuc-2	4045.43
HexNAc-7_Hex-8_NeuAc-2_NeuGc-1_Fuc-3	4045.43
HexNAc-7_Hex-7_NeuAc-1_NeuGc-2_Fuc-4	4045.43
HexNAc-7_Hex-6_NeuGc-3_Fuc-5	4045.43
HexNAc-7_Hex-9_NeuAc-2_Fuc-4	4046.45
HexNAc-7_Hex-8_NeuAc-1_NeuGc-1_Fuc-5	4046.45
HexNAc-7_Hex-7_NeuAc-2_NeuGc-3	4059.39
HexNAc-7_Hex-9_NeuAc-3_NeuGc-1	4060.41
HexNAc-7_Hex-8_NeuAc-2_NeuGc-2_Fuc-1	4060.41
HexNAc-7_Hex-7_NeuAc-1_NeuGc-3_Fuc-2	4060.41
HexNAc-7_Hex-9_NeuAc-2_NeuGc-1_Fuc-2	4061.43
HexNAc-7_Hex-8_NeuAc-1_NeuGc-2_Fuc-3	4061.43
HexNAc-7_Hex-7_NeuGc-3_Fuc-4	4061.43
HexNAc-7_Hex-9_NeuAc-1_NeuGc-1_Fuc-4	4062.45
HexNAc-7_Hex-8_NeuGc-2_Fuc-5	4062.45
HexNAc-7_Hex-7_NeuAc-1_NeuGc-4	4075.38
HexNAc-7_Hex-9_NeuAc-2_NeuGc-2	4076.4
HexNAc-7_Hex-8_NeuAc-1_NeuGc-3_Fuc-1	4076.4
HexNAc-7_Hex-7_NeuGc-4_Fuc-2	4076.4
HexNAc-7_Hex-9_NeuAc-1_NeuGc-2_Fuc-2	4077.42
HexNAc-7_Hex-8_NeuGc-3_Fuc-3	4077.42
HexNAc-7_Hex-9_NeuGc-2_Fuc-4	4078.44
HexNAc-8_Hex-8_NeuAc-4	4085.44
HexNAc-8_Hex-8_NeuAc-3_Fuc-2	4086.46
HexNAc-8_Hex-8_NeuAc-1_Fuc-6	4088.5
HexNAc-7_Hex-7_NeuGc-5	4091.38
HexNAc-7_Hex-9_NeuAc-1_NeuGc-3	4092.4
HexNAc-7_Hex-8_NeuGc-4_Fuc-1	4092.4
HexNAc-7_Hex-9_NeuGc-3_Fuc-2	4093.42
HexNAc-6_Hex-7_NeuAc-5_Fuc-2	4100.44
HexNAc-8_Hex-8_NeuAc-3_NeuGc-1	4101.43
HexNAc-6_Hex-7_NeuAc-4_Fuc-4	4101.46
HexNAc-8_Hex-9_NeuAc-3_Fuc-1	4102.45
HexNAc-8_Hex-8_NeuAc-2_NeuGc-1_Fuc-2	4102.45
HexNAc-6_Hex-7_NeuAc-3_Fuc-6	4102.48
HexNAc-8_Hex-9_NeuAc-1_Fuc-5	4104.5
HexNAc-8_Hex-8_NeuGc-1_Fuc-6	4104.5
HexNAc-7_Hex-9_NeuGc-4	4108.39
HexNAc-6_Hex-8_NeuAc-5_Fuc-1	4116.43
HexNAc-6_Hex-7_NeuAc-4_NeuGc-1_Fuc-2	4116.43
HexNAc-8_Hex-8_NeuAc-2_NeuGc-2	4117.43
HexNAc-6_Hex-8_NeuAc-4_Fuc-3	4117.45
HexNAc-6_Hex-7_NeuAc-3_NeuGc-1_Fuc-4	4117.45
HexNAc-8_Hex-9_NeuAc-2_NeuGc-1_Fuc-1	4118.45
HexNAc-8_Hex-8_NeuAc-1_NeuGc-2_Fuc-2	4118.45
HexNAc-6_Hex-7_NeuAc-2_NeuGc-1_Fuc-6	4118.47
HexNAc-8_Hex-10_NeuAc-1_Fuc-4	4120.49
HexNAc-8_Hex-9_NeuGc-1_Fuc-5	4120.49
HexNAc-6_Hex-8_NeuAc-4_NeuGc-1_Fuc-1	4132.43
HexNAc-6_Hex-7_NeuAc-3_NeuGc-2_Fuc-2	4132.43
HexNAc-2_Hex-23	4133.37
HexNAc-8_Hex-8_NeuAc-1_NeuGc-3	4133.42
HexNAc-6_Hex-8_NeuAc-3_NeuGc-1_Fuc-3	4133.45
HexNAc-6_Hex-7_NeuAc-2_NeuGc-2_Fuc-4	4133.45
HexNAc-8_Hex-9_NeuAc-1_NeuGc-2_Fuc-1	4134.44
HexNAc-8_Hex-8_NeuGc-3_Fuc-2	4134.44
HexNAc-6_Hex-9_NeuAc-3_Fuc-4	4134.47
HexNAc-6_Hex-7_NeuAc-1_NeuGc-2_Fuc-6	4134.47
HexNAc-8_Hex-11_NeuAc-2_Fuc-1	4135.46
HexNAc-8_Hex-11_NeuAc-1_Fuc-3	4136.49
HexNAc-8_Hex-10_NeuGc-1_Fuc-4	4136.49
HexNAc-6_Hex-8_NeuAc-3_NeuGc-2_Fuc-1	4148.42
HexNAc-6_Hex-7_NeuAc-2_NeuGc-3_Fuc-2	4148.42
HexNAc-8_Hex-8_NeuGc-4	4149.42
HexNAc-6_Hex-8_NeuAc-2_NeuGc-2_Fuc-3	4149.44
HexNAc-6_Hex-7_NeuAc-1_NeuGc-3_Fuc-4	4149.44
HexNAc-8_Hex-9_NeuGc-3_Fuc-1	4150.44
HexNAc-6_Hex-9_NeuAc-2_NeuGc-1_Fuc-4	4150.46
HexNAc-6_Hex-7_NeuGc-3_Fuc-6	4150.46
HexNAc-8_Hex-11_NeuAc-1_NeuGc-1_Fuc-1	4151.46
HexNAc-8_Hex-11_NeuGc-1_Fuc-3	4152.48
HexNAc-7_Hex-7_NeuAc-5_Fuc-1	4157.46
HexNAc-7_Hex-7_NeuAc-4_Fuc-3	4158.48
HexNAc-7_Hex-7_NeuAc-3_Fuc-5	4159.5
HexNAc-6_Hex-8_NeuAc-2_NeuGc-3_Fuc-1	4164.42
HexNAc-6_Hex-7_NeuAc-1_NeuGc-4_Fuc-2	4164.42
HexNAc-6_Hex-8_NeuAc-1_NeuGc-3_Fuc-3	4165.44
HexNAc-6_Hex-7_NeuGc-4_Fuc-4	4165.44
HexNAc-6_Hex-9_NeuAc-1_NeuGc-2_Fuc-4	4166.46
HexNAc-8_Hex-11_NeuGc-2_Fuc-1	4167.45
HexNAc-7_Hex-8_NeuAc-5	4173.46
HexNAc-7_Hex-7_NeuAc-4_NeuGc-1_Fuc-1	4173.46
HexNAc-7_Hex-8_NeuAc-4_Fuc-2	4174.48
HexNAc-7_Hex-7_NeuAc-3_NeuGc-1_Fuc-3	4174.48
HexNAc-7_Hex-8_NeuAc-3_Fuc-4	4175.5
HexNAc-7_Hex-7_NeuAc-2_NeuGc-1_Fuc-5	4175.5
HexNAc-7_Hex-8_NeuAc-2_Fuc-6	4176.52
HexNAc-6_Hex-8_NeuAc-1_NeuGc-4_Fuc-1	4180.41
HexNAc-6_Hex-7_NeuGc-5_Fuc-2	4180.41
HexNAc-6_Hex-8_NeuGc-4_Fuc-3	4181.43
HexNAc-6_Hex-9_NeuGc-3_Fuc-4	4182.45
HexNAc-7_Hex-8_NeuAc-4_NeuGc-1	4189.45
HexNAc-7_Hex-7_NeuAc-3_NeuGc-2_Fuc-1	4189.45
HexNAc-7_Hex-9_NeuAc-4_Fuc-1	4190.47
HexNAc-7_Hex-8_NeuAc-3_NeuGc-1_Fuc-2	4190.47
HexNAc-7_Hex-7_NeuAc-2_NeuGc-2_Fuc-3	4190.47
HexNAc-7_Hex-9_NeuAc-3_Fuc-3	4191.49
HexNAc-7_Hex-8_NeuAc-2_NeuGc-1_Fuc-4	4191.49
HexNAc-7_Hex-7_NeuAc-1_NeuGc-2_Fuc-5	4191.49
HexNAc-7_Hex-9_NeuAc-2_Fuc-5	4192.51
HexNAc-7_Hex-8_NeuAc-1_NeuGc-1_Fuc-6	4192.51
HexNAc-6_Hex-8_NeuGc-5_Fuc-1	4196.41
HexNAc-7_Hex-8_NeuAc-3_NeuGc-2	4205.45
HexNAc-7_Hex-7_NeuAc-2_NeuGc-3_Fuc-1	4205.45
HexNAc-7_Hex-9_NeuAc-3_NeuGc-1_Fuc-1	4206.47
HexNAc-7_Hex-8_NeuAc-2_NeuGc-2_Fuc-2	4206.47
HexNAc-7_Hex-7_NeuAc-1_NeuGc-3_Fuc-3	4206.47
HexNAc-7_Hex-9_NeuAc-2_NeuGc-1_Fuc-3	4207.49
HexNAc-7_Hex-8_NeuAc-1_NeuGc-2_Fuc-4	4207.49
HexNAc-7_Hex-7_NeuGc-3_Fuc-5	4207.49
HexNAc-7_Hex-9_NeuAc-1_NeuGc-1_Fuc-5	4208.51
HexNAc-7_Hex-8_NeuGc-2_Fuc-6	4208.51
HexNAc-7_Hex-8_NeuAc-2_NeuGc-3	4221.44
HexNAc-7_Hex-7_NeuAc-1_NeuGc-4_Fuc-1	4221.44
HexNAc-7_Hex-9_NeuAc-2_NeuGc-2_Fuc-1	4222.46
HexNAc-7_Hex-8_NeuAc-1_NeuGc-3_Fuc-2	4222.46
HexNAc-7_Hex-7_NeuGc-4_Fuc-3	4222.46
HexNAc-7_Hex-9_NeuAc-1_NeuGc-2_Fuc-3	4223.48
HexNAc-7_Hex-8_NeuGc-3_Fuc-4	4223.48
HexNAc-7_Hex-9_NeuGc-2_Fuc-5	4224.5
HexNAc-8_Hex-8_NeuAc-4_Fuc-1	4231.5
HexNAc-8_Hex-8_NeuAc-3_Fuc-3	4232.52
HexNAc-8_Hex-8_NeuAc-2_Fuc-5	4233.54
HexNAc-7_Hex-8_NeuAc-1_NeuGc-4	4237.43
HexNAc-7_Hex-7_NeuGc-5_Fuc-1	4237.43
HexNAc-7_Hex-9_NeuAc-1_NeuGc-3_Fuc-1	4238.46
HexNAc-7_Hex-8_NeuGc-4_Fuc-2	4238.46
HexNAc-7_Hex-9_NeuGc-3_Fuc-3	4239.48
HexNAc-6_Hex-7_NeuAc-5_Fuc-3	4246.5
HexNAc-8_Hex-9_NeuAc-4	4247.49
HexNAc-8_Hex-8_NeuAc-3_NeuGc-1_Fuc-1	4247.49
HexNAc-6_Hex-7_NeuAc-4_Fuc-5	4247.52
HexNAc-8_Hex-8_NeuAc-2_NeuGc-1_Fuc-3	4248.51
HexNAc-8_Hex-9_NeuAc-2_Fuc-4	4249.53
HexNAc-8_Hex-8_NeuAc-1_NeuGc-1_Fuc-5	4249.53
HexNAc-7_Hex-8_NeuGc-5	4253.43
HexNAc-7_Hex-9_NeuGc-4_Fuc-1	4254.45
HexNAc-6_Hex-8_NeuAc-5_Fuc-2	4262.49
HexNAc-6_Hex-7_NeuAc-4_NeuGc-1_Fuc-3	4262.49
HexNAc-8_Hex-9_NeuAc-3_NeuGc-1	4263.49
HexNAc-8_Hex-8_NeuAc-2_NeuGc-2_Fuc-1	4263.49
HexNAc-6_Hex-8_NeuAc-4_Fuc-4	4263.51
HexNAc-6_Hex-7_NeuAc-3_NeuGc-1_Fuc-5	4263.51
HexNAc-8_Hex-8_NeuAc-1_NeuGc-2_Fuc-3	4264.51
HexNAc-8_Hex-9_NeuAc-1_NeuGc-1_Fuc-4	4265.53
HexNAc-8_Hex-8_NeuGc-2_Fuc-5	4265.53
HexNAc-6_Hex-8_NeuAc-4_NeuGc-1_Fuc-2	4278.49
HexNAc-6_Hex-7_NeuAc-3_NeuGc-2_Fuc-3	4278.49
HexNAc-8_Hex-9_NeuAc-2_NeuGc-2	4279.48
HexNAc-8_Hex-8_NeuAc-1_NeuGc-3_Fuc-1	4279.48
HexNAc-6_Hex-8_NeuAc-3_NeuGc-1_Fuc-4	4279.51
HexNAc-6_Hex-7_NeuAc-2_NeuGc-2_Fuc-5	4279.51
HexNAc-8_Hex-8_NeuGc-3_Fuc-3	4280.5
HexNAc-8_Hex-9_NeuGc-2_Fuc-4	4281.52
HexNAc-6_Hex-8_NeuAc-3_NeuGc-2_Fuc-2	4294.48
HexNAc-6_Hex-7_NeuAc-2_NeuGc-3_Fuc-3	4294.48
HexNAc-8_Hex-9_NeuAc-1_NeuGc-3	4295.48
HexNAc-8_Hex-8_NeuGc-4_Fuc-1	4295.48
HexNAc-6_Hex-8_NeuAc-2_NeuGc-2_Fuc-4	4295.5
HexNAc-6_Hex-7_NeuAc-1_NeuGc-3_Fuc-5	4295.5
HexNAc-7_Hex-7_NeuAc-5_Fuc-2	4303.52
HexNAc-7_Hex-7_NeuAc-4_Fuc-4	4304.54
HexNAc-7_Hex-7_NeuAc-3_Fuc-6	4305.56
HexNAc-6_Hex-8_NeuAc-2_NeuGc-3_Fuc-2	4310.48
HexNAc-6_Hex-7_NeuAc-1_NeuGc-4_Fuc-3	4310.48
HexNAc-8_Hex-9_NeuGc-4	4311.47
HexNAc-6_Hex-8_NeuAc-1_NeuGc-3_Fuc-4	4311.5
HexNAc-6_Hex-7_NeuGc-4_Fuc-5	4311.5
HexNAc-7_Hex-8_NeuAc-5_Fuc-1	4319.51
HexNAc-7_Hex-7_NeuAc-4_NeuGc-1_Fuc-2	4319.51
HexNAc-7_Hex-8_NeuAc-4_Fuc-3	4320.53
HexNAc-7_Hex-7_NeuAc-3_NeuGc-1_Fuc-4	4320.53
HexNAc-7_Hex-7_NeuAc-2_NeuGc-1_Fuc-6	4321.55
HexNAc-11_Hex-12_Fuc-1	4324.56
HexNAc-6_Hex-8_NeuAc-1_NeuGc-4_Fuc-2	4326.47
HexNAc-6_Hex-7_NeuGc-5_Fuc-3	4326.47
HexNAc-6_Hex-8_NeuGc-4_Fuc-4	4327.49
HexNAc-7_Hex-8_NeuAc-4_NeuGc-1_Fuc-1	4335.51
HexNAc-7_Hex-7_NeuAc-3_NeuGc-2_Fuc-2	4335.51
HexNAc-7_Hex-9_NeuAc-4_Fuc-2	4336.53
HexNAc-7_Hex-8_NeuAc-3_NeuGc-1_Fuc-3	4336.53
HexNAc-7_Hex-7_NeuAc-2_NeuGc-2_Fuc-4	4336.53
HexNAc-7_Hex-9_NeuAc-3_Fuc-4	4337.55
HexNAc-7_Hex-7_NeuAc-1_NeuGc-2_Fuc-6	4337.55
HexNAc-6_Hex-8_NeuGc-5_Fuc-2	4342.47
HexNAc-7_Hex-8_NeuAc-3_NeuGc-2_Fuc-1	4351.5
HexNAc-7_Hex-7_NeuAc-2_NeuGc-3_Fuc-2	4351.5
HexNAc-7_Hex-9_NeuAc-3_NeuGc-1_Fuc-2	4352.52
HexNAc-7_Hex-8_NeuAc-2_NeuGc-2_Fuc-3	4352.52
HexNAc-7_Hex-7_NeuAc-1_NeuGc-3_Fuc-4	4352.52
HexNAc-7_Hex-9_NeuAc-2_NeuGc-1_Fuc-4	4353.54
HexNAc-7_Hex-7_NeuGc-3_Fuc-6	4353.54
HexNAc-7_Hex-8_NeuAc-2_NeuGc-3_Fuc-1	4367.5
HexNAc-7_Hex-7_NeuAc-1_NeuGc-4_Fuc-2	4367.5
HexNAc-7_Hex-9_NeuAc-2_NeuGc-2_Fuc-2	4368.52
HexNAc-7_Hex-8_NeuAc-1_NeuGc-3_Fuc-3	4368.52
HexNAc-7_Hex-7_NeuGc-4_Fuc-4	4368.52
HexNAc-7_Hex-9_NeuAc-1_NeuGc-2_Fuc-4	4369.54
HexNAc-8_Hex-8_NeuAc-5	4376.53
HexNAc-8_Hex-8_NeuAc-4_Fuc-2	4377.56
HexNAc-8_Hex-8_NeuAc-3_Fuc-4	4378.58
HexNAc-8_Hex-8_NeuAc-2_Fuc-6	4379.6
HexNAc-7_Hex-8_NeuAc-1_NeuGc-4_Fuc-1	4383.49
HexNAc-7_Hex-7_NeuGc-5_Fuc-2	4383.49
HexNAc-7_Hex-9_NeuAc-1_NeuGc-3_Fuc-2	4384.51
HexNAc-7_Hex-8_NeuGc-4_Fuc-3	4384.51
HexNAc-7_Hex-9_NeuGc-3_Fuc-4	4385.53
HexNAc-8_Hex-8_NeuAc-4_NeuGc-1	4392.53
HexNAc-8_Hex-9_NeuAc-4_Fuc-1	4393.55
HexNAc-8_Hex-8_NeuAc-3_NeuGc-1_Fuc-2	4393.55
HexNAc-8_Hex-8_NeuAc-2_NeuGc-1_Fuc-4	4394.57
HexNAc-8_Hex-9_NeuAc-2_Fuc-5	4395.59
HexNAc-8_Hex-8_NeuAc-1_NeuGc-1_Fuc-6	4395.59
HexNAc-7_Hex-8_NeuGc-5_Fuc-1	4399.49
HexNAc-7_Hex-9_NeuGc-4_Fuc-2	4400.51
HexNAc-8_Hex-8_NeuAc-3_NeuGc-2	4408.52
HexNAc-8_Hex-9_NeuAc-3_NeuGc-1_Fuc-1	4409.54
HexNAc-8_Hex-8_NeuAc-2_NeuGc-2_Fuc-2	4409.54
HexNAc-8_Hex-8_NeuAc-1_NeuGc-2_Fuc-4	4410.57
HexNAc-8_Hex-9_NeuAc-1_NeuGc-1_Fuc-5	4411.59
HexNAc-8_Hex-8_NeuGc-2_Fuc-6	4411.59
HexNAc-8_Hex-8_NeuAc-2_NeuGc-3	4424.52
HexNAc-8_Hex-9_NeuAc-2_NeuGc-2_Fuc-1	4425.54
HexNAc-8_Hex-8_NeuAc-1_NeuGc-3_Fuc-2	4425.54
HexNAc-8_Hex-8_NeuGc-3_Fuc-4	4426.56
HexNAc-8_Hex-9_NeuGc-2_Fuc-5	4427.58
HexNAc-8_Hex-8_NeuAc-1_NeuGc-4	4440.51
HexNAc-8_Hex-9_NeuAc-1_NeuGc-3_Fuc-1	4441.53
HexNAc-8_Hex-8_NeuGc-4_Fuc-2	4441.53
HexNAc-7_Hex-7_NeuAc-5_Fuc-3	4449.58
HexNAc-7_Hex-7_NeuAc-4_Fuc-5	4450.6
HexNAc-8_Hex-8_NeuGc-5	4456.51
HexNAc-8_Hex-9_NeuGc-4_Fuc-1	4457.53
HexNAc-7_Hex-8_NeuAc-5_Fuc-2	4465.57
HexNAc-7_Hex-7_NeuAc-4_NeuGc-1_Fuc-3	4465.57
HexNAc-7_Hex-8_NeuAc-4_Fuc-4	4466.59
HexNAc-7_Hex-7_NeuAc-3_NeuGc-1_Fuc-5	4466.59
HexNAc-7_Hex-8_NeuAc-4_NeuGc-1_Fuc-2	4481.57
HexNAc-7_Hex-7_NeuAc-3_NeuGc-2_Fuc-3	4481.57
HexNAc-7_Hex-9_NeuAc-4_Fuc-3	4482.59
HexNAc-7_Hex-8_NeuAc-3_NeuGc-1_Fuc-4	4482.59
HexNAc-7_Hex-7_NeuAc-2_NeuGc-2_Fuc-5	4482.59
HexNAc-7_Hex-8_NeuAc-3_NeuGc-2_Fuc-2	4497.56
HexNAc-7_Hex-7_NeuAc-2_NeuGc-3_Fuc-3	4497.56
HexNAc-7_Hex-9_NeuAc-3_NeuGc-1_Fuc-3	4498.58
HexNAc-7_Hex-8_NeuAc-2_NeuGc-2_Fuc-4	4498.58
HexNAc-7_Hex-7_NeuAc-1_NeuGc-3_Fuc-5	4498.58
HexNAc-7_Hex-8_NeuAc-2_NeuGc-3_Fuc-2	4513.56
HexNAc-7_Hex-7_NeuAc-1_NeuGc-4_Fuc-3	4513.56
HexNAc-7_Hex-9_NeuAc-2_NeuGc-2_Fuc-3	4514.58
HexNAc-7_Hex-8_NeuAc-1_NeuGc-3_Fuc-4	4514.58
HexNAc-7_Hex-7_NeuGc-4_Fuc-5	4514.58
HexNAc-8_Hex-8_NeuAc-5_Fuc-1	4522.59
HexNAc-8_Hex-8_NeuAc-4_Fuc-3	4523.61
HexNAc-7_Hex-8_NeuAc-1_NeuGc-4_Fuc-2	4529.55
HexNAc-7_Hex-7_NeuGc-5_Fuc-3	4529.55
HexNAc-7_Hex-9_NeuAc-1_NeuGc-3_Fuc-3	4530.57
HexNAc-7_Hex-8_NeuGc-4_Fuc-4	4530.57
HexNAc-8_Hex-8_NeuAc-4_NeuGc-1_Fuc-1	4538.59
HexNAc-8_Hex-9_NeuAc-4_Fuc-2	4539.61
HexNAc-8_Hex-8_NeuAc-3_NeuGc-1_Fuc-3	4539.61
HexNAc-7_Hex-8_NeuGc-5_Fuc-2	4545.55
HexNAc-7_Hex-9_NeuGc-4_Fuc-3	4546.57
HexNAc-8_Hex-8_NeuAc-3_NeuGc-2_Fuc-1	4554.58
HexNAc-8_Hex-9_NeuAc-3_NeuGc-1_Fuc-2	4555.6
HexNAc-8_Hex-8_NeuAc-2_NeuGc-2_Fuc-3	4555.6
HexNAc-8_Hex-8_NeuAc-2_NeuGc-3_Fuc-1	4570.58
HexNAc-8_Hex-9_NeuAc-2_NeuGc-2_Fuc-2	4571.6
HexNAc-8_Hex-8_NeuAc-1_NeuGc-3_Fuc-3	4571.6
HexNAc-8_Hex-8_NeuAc-1_NeuGc-4_Fuc-1	4586.57
HexNAc-8_Hex-9_NeuAc-1_NeuGc-3_Fuc-2	4587.59
HexNAc-8_Hex-8_NeuGc-4_Fuc-3	4587.59
HexNAc-8_Hex-8_NeuGc-5_Fuc-1	4602.57
HexNAc-8_Hex-9_NeuGc-4_Fuc-2	4603.59
HexNAc-8_Hex-8_NeuAc-4_Fuc-4	4669.67
HexNAc-8_Hex-9_NeuAc-4_Fuc-3	4685.67
HexNAc-8_Hex-8_NeuAc-3_NeuGc-1_Fuc-4	4685.67
HexNAc-8_Hex-9_NeuAc-3_NeuGc-1_Fuc-3	4701.66
HexNAc-8_Hex-8_NeuAc-2_NeuGc-2_Fuc-4	4701.66
HexNAc-8_Hex-9_NeuAc-2_NeuGc-2_Fuc-3	4717.66
HexNAc-8_Hex-8_NeuAc-1_NeuGc-3_Fuc-4	4717.66
HexNAc-8_Hex-9_NeuAc-1_NeuGc-3_Fuc-3	4733.65
HexNAc-8_Hex-8_NeuGc-4_Fuc-4	4733.65
HexNAc-8_Hex-9_NeuGc-4_Fuc-3	4749.65
HexNAc-7_Hex-8_NeuAc-5_Fuc-4	4757.69
HexNAc-9_Hex-10_NeuAc-4_Fuc-1	4758.68
HexNAc-14_Hex-11_Fuc-1	4771.75
HexNAc-7_Hex-8_NeuAc-4_NeuGc-1_Fuc-4	4773.68
HexNAc-9_Hex-10_NeuAc-3_NeuGc-1_Fuc-1	4774.68
HexNAc-7_Hex-8_NeuAc-3_NeuGc-2_Fuc-4	4789.68
HexNAc-9_Hex-10_NeuAc-2_NeuGc-2_Fuc-1	4790.67
HexNAc-7_Hex-8_NeuAc-2_NeuGc-3_Fuc-4	4805.67
HexNAc-9_Hex-10_NeuAc-1_NeuGc-3_Fuc-1	4806.67
HexNAc-7_Hex-8_NeuAc-1_NeuGc-4_Fuc-4	4821.67
HexNAc-9_Hex-10_NeuGc-4_Fuc-1	4822.66
HexNAc-7_Hex-8_NeuGc-5_Fuc-4	4837.66
HexNAc-7_Hex-8_NeuAc-5_Fuc-5	4903.74
HexNAc-7_Hex-8_NeuAc-4_NeuGc-1_Fuc-5	4919.74
HexNAc-7_Hex-8_NeuAc-3_NeuGc-2_Fuc-5	4935.73
HexNAc-7_Hex-8_NeuAc-2_NeuGc-3_Fuc-5	4951.73
HexNAc-8_Hex-8_NeuAc-5_Fuc-4	4960.77
HexNAc-7_Hex-8_NeuAc-1_NeuGc-4_Fuc-5	4967.72
HexNAc-8_Hex-8_NeuAc-4_NeuGc-1_Fuc-4	4976.76
HexNAc-7_Hex-8_NeuGc-5_Fuc-5	4983.72
HexNAc-8_Hex-8_NeuAc-3_NeuGc-2_Fuc-4	4992.76
HexNAc-8_Hex-8_NeuAc-2_NeuGc-3_Fuc-4	5008.75
HexNAc-8_Hex-8_NeuAc-1_NeuGc-4_Fuc-4	5024.75
HexNAc-8_Hex-8_NeuGc-5_Fuc-4	5040.74
HexNAc-8_Hex-8_NeuAc-5_Fuc-5	5106.82
HexNAc-8_Hex-8_NeuAc-4_NeuGc-1_Fuc-5	5122.82
HexNAc-8_Hex-8_NeuAc-3_NeuGc-2_Fuc-5	5138.81
HexNAc-8_Hex-8_NeuAc-2_NeuGc-3_Fuc-5	5154.81
HexNAc-8_Hex-8_NeuAc-1_NeuGc-4_Fuc-5	5170.8
HexNAc-8_Hex-8_NeuGc-5_Fuc-5	5186.8
HexNAc-14_Hex-15_Fuc-1	5419.96
HexNAc-14_Hex-15_NeuAc-1_Fuc-6	6441.35
HexNAc-14_Hex-15_NeuGc-1_Fuc-6	6457.34
HexNAc-14_Hex-15_NeuAc-2_Fuc-5	6586.38
HexNAc-14_Hex-15_NeuAc-1_NeuGc-1_Fuc-5	6602.38
HexNAc-14_Hex-15_NeuGc-2_Fuc-5	6618.37
HexNAc-14_Hex-15_NeuAc-2_Fuc-6	6732.44
HexNAc-14_Hex-15_NeuAc-1_NeuGc-1_Fuc-6	6748.44
HexNAc-14_Hex-15_NeuGc-2_Fuc-6	6764.43
Fuc-1	146.058
Fuc-1_Sulf-1	226.015
HexNAc-0_Hex-1_Fuc-1_NeuAc-0	308.111
HexNAc-0_Hex-1_Fuc-1_NeuAc-0_Sulf-1	388.068
HexNAc-1_Fuc-1_NeuAc-1	640.233
HexNAc-1_Fuc-1_NeuAc-1_Sulf-1	720.19
HexNAc-1_Fuc-1_Sulf-1	429.094
HexNAc-1_Fuc-2_NeuAc-1	786.291
HexNAc-1_Fuc-2_NeuAc-1_Sulf-1	866.247
HexNAc-1_Hex-1	365.132
HexNAc-1_Hex-1_Fuc-1	511.19
HexNAc-1_Hex-1_Fuc-1_NeuAc-1	802.286
HexNAc-1_Hex-1_Fuc-1_NeuAc-1_Sulf-1	882.242
HexNAc-1_Hex-1_Fuc-1_Sulf-1	591.147
HexNAc-1_Hex-1_NeuAc-1	656.228
HexNAc-1_Hex-1_NeuAc-1_Sulf-1	736.184
HexNAc-1_Hex-1_Sulf-1	445.089
HexNAc-1_Hex-2	527.185
HexNAc-1_Hex-2_Fuc-1	673.243
HexNAc-1_Hex-2_Fuc-1_Sulf-1	753.2
HexNAc-1_Hex-2_NeuAc-1	818.28
HexNAc-1_Hex-2_NeuAc-1_Sulf-1	898.237
HexNAc-1_Hex-2_Sulf-1	607.142
HexNAc-1_Hex-3	689.238
HexNAc-1_Hex-3_Fuc-1	835.296
HexNAc-1_Hex-3_Fuc-1_Sulf-1	915.253
HexNAc-1_Hex-3_Sulf-1	769.195
HexNAc-1_Hex-4	851.291
HexNAc-1_Hex-4_Fuc-1	997.349
HexNAc-1_Hex-4_Fuc-1_Sulf-1	1077.31
HexNAc-1_Hex-4_Sulf-1	931.247
HexNAc-1_Hex-5	1013.34
HexNAc-1_Hex-5_Fuc-1	1159.4
HexNAc-1_Hex-5_Fuc-1_Sulf-1	1239.36
HexNAc-1_Hex-5_Sulf-1	1093.3
HexNAc-1_Hex-6_Fuc-1	1321.45
HexNAc-1_Hex-6_Fuc-1_Sulf-1	1401.41
HexNAc-1_NeuAc-1	494.175
HexNAc-1_NeuAc-1_Sulf-1	574.132
HexNAc-1_Sulf-1	283.036
HexNAc-2_Fuc-1_NeuAc-1	843.312
HexNAc-2_Fuc-1_NeuAc-1_Sulf-1	923.269
HexNAc-2_Fuc-2	698.275
HexNAc-2_Fuc-2_NeuAc-1	989.37
HexNAc-2_Fuc-2_NeuAc-1_Sulf-1	1069.33
HexNAc-2_Fuc-2_Sulf-1	778.231
HexNAc-2_Hex-1_Fuc-0_NeuAc-2	1150.4
HexNAc-2_Hex-1_Fuc-0_NeuAc-2_Sulf-1	1230.36
HexNAc-2_Hex-1_Fuc-1_NeuAc-1	1005.36
HexNAc-2_Hex-1_Fuc-1_NeuAc-1_Sulf-1	1085.32
HexNAc-2_Hex-1_Fuc-1_NeuAc-2	1296.46
HexNAc-2_Hex-1_Fuc-1_NeuAc-2_Sulf-1	1376.42
HexNAc-2_Hex-1_Fuc-1_Sulf-1	794.226
HexNAc-2_Hex-1_Fuc-2_NeuAc-0	860.327
HexNAc-2_Hex-1_Fuc-2_NeuAc-0_Sulf-1	940.284
HexNAc-2_Hex-1_Fuc-2_NeuAc-1	1151.42
HexNAc-2_Hex-1_Fuc-2_NeuAc-1_Sulf-1	1231.38
HexNAc-2_Hex-1_Fuc-3	1006.39
HexNAc-2_Hex-1_Fuc-3_Sulf-1	1086.34
HexNAc-2_Hex-1_NeuAc-1	859.307
HexNAc-2_Hex-1_NeuAc-1_Sulf-1	939.264
HexNAc-2_Hex-1_Sulf-1	648.168
HexNAc-2_Hex-2_Fuc-0_NeuAc-2	1312.46
HexNAc-2_Hex-2_Fuc-0_NeuAc-2_Sulf-1	1392.41
HexNAc-2_Hex-2_Fuc-1_NeuAc-1	1167.42
HexNAc-2_Hex-2_Fuc-1_NeuAc-1_Sulf-1	1247.37
HexNAc-2_Hex-2_Fuc-1_NeuAc-2	1458.51
HexNAc-2_Hex-2_Fuc-1_NeuAc-2_Sulf-1	1538.47
HexNAc-2_Hex-2_Fuc-1_Sulf-1	956.279
HexNAc-2_Hex-2_Fuc-2_NeuAc-0	1022.38
HexNAc-2_Hex-2_Fuc-2_NeuAc-0_Sulf-1	1102.34
HexNAc-2_Hex-2_Fuc-2_NeuAc-1	1313.48
HexNAc-2_Hex-2_Fuc-2_NeuAc-1_Sulf-1	1393.43
HexNAc-2_Hex-2_Fuc-3_NeuAc-0	1168.44
HexNAc-2_Hex-2_Fuc-3_NeuAc-0_Sulf-1	1248.39
HexNAc-2_Hex-2_NeuAc-1	1021.36
HexNAc-2_Hex-2_NeuAc-1_Sulf-1	1101.32
HexNAc-2_Hex-2_Sulf-1	810.221
HexNAc-2_Hex-3_Fuc-0_NeuAc-2	1474.51
HexNAc-2_Hex-3_Fuc-0_NeuAc-2_Sulf-1	1554.46
HexNAc-2_Hex-3_Fuc-1_Sulf-1	1118.33
HexNAc-2_Hex-3_NeuAc-1	1183.41
HexNAc-2_Hex-3_NeuAc-1_Sulf-1	1263.37
HexNAc-2_Hex-3_Sulf-1	972.274
HexNAc-2_Hex-4_Fuc-1_Sulf-1	1280.38
HexNAc-2_Hex-4_Sulf-1	1134.33
HexNAc-2_Hex-5_Fuc-1_Sulf-1	1442.44
HexNAc-2_Hex-5_Sulf-1	1296.38
HexNAc-2_Hex-6_Fuc-1_Sulf-1	1604.49
HexNAc-2_Hex-6_Sulf-1	1458.43
HexNAc-2_Hex-7_Fuc-1_Sulf-1	1766.54
HexNAc-2_Hex-7_NeuAc-1	1831.62
HexNAc-2_Hex-7_NeuAc-1_Sulf-1	1911.58
HexNAc-2_Hex-7_Sulf-1	1620.49
HexNAc-2_NeuAc-1	697.254
HexNAc-2_NeuAc-1_Sulf-1	777.211
HexNAc-2_Sulf-1	486.116
HexNAc-3	609.238
HexNAc-3_Fuc-1	755.296
HexNAc-3_Fuc-1_NeuAc-1	1046.39
HexNAc-3_Fuc-1_NeuAc-1_Sulf-1	1126.35
HexNAc-3_Fuc-1_Sulf-1	835.253
HexNAc-3_Fuc-2_NeuAc-1	1192.45
HexNAc-3_Fuc-2_NeuAc-1_Sulf-1	1272.41
HexNAc-3_Hex-1_Fuc-0_NeuAc-1	1062.39
HexNAc-3_Hex-1_Fuc-0_NeuAc-1_Sulf-1	1142.34
HexNAc-3_Hex-1_Fuc-0_NeuAc-2	1353.48
HexNAc-3_Hex-1_Fuc-0_NeuAc-2_Sulf-1	1433.44
HexNAc-3_Hex-1_Fuc-1_NeuAc-1	1208.44
HexNAc-3_Hex-1_Fuc-1_NeuAc-1_Sulf-1	1288.4
HexNAc-3_Hex-1_Fuc-1_Sulf-1	997.306
HexNAc-3_Hex-1_Fuc-2_NeuAc-0	1063.41
HexNAc-3_Hex-1_Fuc-2_NeuAc-0_Sulf-1	1143.36
HexNAc-3_Hex-1_Fuc-2_NeuAc-1	1354.5
HexNAc-3_Hex-1_Fuc-2_NeuAc-1_Sulf-1	1434.46
HexNAc-3_Hex-1_Sulf-1	851.248
HexNAc-3_Hex-2_Fuc-0_NeuAc-2	1515.53
HexNAc-3_Hex-2_Fuc-0_NeuAc-2_Sulf-1	1595.49
HexNAc-3_Hex-2_Fuc-0_NeuAc-3	1806.63
HexNAc-3_Hex-2_Fuc-0_NeuAc-3_Sulf-1	1886.59
HexNAc-3_Hex-2_Fuc-1_NeuAc-1	1370.5
HexNAc-3_Hex-2_Fuc-1_NeuAc-1_Sulf-1	1450.45
HexNAc-3_Hex-2_Fuc-1_Sulf-1	1159.36
HexNAc-3_Hex-2_Fuc-2_NeuAc-0	1225.46
HexNAc-3_Hex-2_Fuc-2_NeuAc-0_Sulf-1	1305.42
HexNAc-3_Hex-2_Fuc-3_NeuAc-0	1371.52
HexNAc-3_Hex-2_Fuc-3_NeuAc-0_Sulf-1	1451.47
HexNAc-3_Hex-2_Fuc-4_NeuAc-0	1517.58
HexNAc-3_Hex-2_Fuc-4_NeuAc-0_Sulf-1	1597.53
HexNAc-3_Hex-2_NeuAc-1	1224.44
HexNAc-3_Hex-2_NeuAc-1_Sulf-1	1304.4
HexNAc-3_Hex-2_Sulf-1	1013.3
HexNAc-3_Hex-3_Fuc-0_NeuAc-2	1677.59
HexNAc-3_Hex-3_Fuc-0_NeuAc-2_Sulf-1	1757.54
HexNAc-3_Hex-3_Fuc-1_NeuAc-1	1532.55
HexNAc-3_Hex-3_Fuc-1_NeuAc-1_Sulf-1	1612.51
HexNAc-3_Hex-3_Fuc-1_NeuAc-2	1823.65
HexNAc-3_Hex-3_Fuc-1_NeuAc-2_Sulf-1	1903.6
HexNAc-3_Hex-3_Fuc-1_Sulf-1	1321.41
HexNAc-3_Hex-3_Fuc-2_NeuAc-0	1387.51
HexNAc-3_Hex-3_Fuc-2_NeuAc-0_Sulf-1	1467.47
HexNAc-3_Hex-3_Fuc-2_NeuAc-2	1969.7
HexNAc-3_Hex-3_Fuc-2_NeuAc-2_Sulf-1	2049.66
HexNAc-3_Hex-3_Fuc-3_NeuAc-0	1533.57
HexNAc-3_Hex-3_Fuc-3_NeuAc-0_Sulf-1	1613.53
HexNAc-3_Hex-3_NeuAc-1_Sulf-1	1466.45
HexNAc-3_Hex-3_Sulf-1	1175.35
HexNAc-3_Hex-4_Fuc-1_Sulf-1	1483.46
HexNAc-3_Hex-4_NeuAc-1_Sulf-1	1628.5
HexNAc-3_Hex-4_Sulf-1	1337.41
HexNAc-3_Hex-5_Fuc-1_Sulf-1	1645.52
HexNAc-3_Hex-6_Fuc-1_NeuAc-1_Sulf-1	2098.67
HexNAc-3_Hex-6_Fuc-1_Sulf-1	1807.57
HexNAc-3_Hex-8_Sulf-1	1985.62
HexNAc-3_Hex-9_Fuc-1	2213.77
HexNAc-3_Hex-9_Fuc-1_Sulf-1	2293.73
HexNAc-3_Sulf-1	689.195
HexNAc-4	812.317
HexNAc-4_Fuc-2_NeuAc-1	1395.53
HexNAc-4_Fuc-2_NeuAc-1_Sulf-1	1475.49
HexNAc-4_Hex-1	974.37
HexNAc-4_Hex-1_Fuc-2_NeuAc-1	1557.58
HexNAc-4_Hex-1_Fuc-2_NeuAc-1_Sulf-1	1637.54
HexNAc-4_Hex-1_Sulf-1	1054.33
HexNAc-4_Hex-2_Fuc-0_NeuAc-1	1427.52
HexNAc-4_Hex-2_Fuc-0_NeuAc-1_Sulf-1	1507.48
HexNAc-4_Hex-2_Fuc-1_NeuAc-1	1573.58
HexNAc-4_Hex-2_Fuc-1_NeuAc-1_Sulf-1	1653.53
HexNAc-4_Hex-2_Fuc-1_NeuAc-2	1864.67
HexNAc-4_Hex-2_Fuc-1_NeuAc-2_Sulf-1	1944.63
HexNAc-4_Hex-2_Fuc-1_Sulf-1	1362.44
HexNAc-4_Hex-2_Fuc-2_NeuAc-0	1428.54
HexNAc-4_Hex-2_Fuc-2_NeuAc-0_Sulf-1	1508.5
HexNAc-4_Hex-2_Fuc-3_Sulf-1	1654.55
HexNAc-4_Hex-2_Sulf-1	1216.38
HexNAc-4_Hex-3_Fuc-0_NeuAc-3	2171.76
HexNAc-4_Hex-3_Fuc-0_NeuAc-3_Sulf-1	2251.72
HexNAc-4_Hex-3_Fuc-1_Sulf-1	1524.49
HexNAc-4_Hex-3_Fuc-2_NeuAc-0	1590.59
HexNAc-4_Hex-3_Fuc-2_NeuAc-0_Sulf-1	1670.55
HexNAc-4_Hex-3_NeuAc-1_Sulf-1	1669.53
HexNAc-4_Hex-3_Sulf-1	1378.43
HexNAc-4_Hex-4_Fuc-0_NeuAc-1	1751.62
HexNAc-4_Hex-4_Fuc-0_NeuAc-1_Sulf-1	1831.58
HexNAc-4_Hex-4_Fuc-0_NeuAc-2	2042.72
HexNAc-4_Hex-4_Fuc-0_NeuAc-2_Sulf-1	2122.68
HexNAc-4_Hex-4_Fuc-1_Sulf-1	1686.54
HexNAc-4_Hex-4_Fuc-2_NeuAc-1_Sulf-1	2123.7
HexNAc-4_Hex-4_Fuc-2_Sulf-1	1832.6
HexNAc-4_Hex-4_Fuc-3_NeuAc-1	2189.8
HexNAc-4_Hex-4_Fuc-3_NeuAc-1_Sulf-1	2269.75
HexNAc-4_Hex-4_Sulf-1	1540.49
HexNAc-4_Hex-5_Fuc-1_Sulf-1	1848.6
HexNAc-4_Hex-5_Fuc-2_Sulf-1	1994.65
HexNAc-4_Hex-5_Fuc-3_NeuAc-0	2060.76
HexNAc-4_Hex-5_Fuc-3_NeuAc-0_Sulf-1	2140.71
[truncated: 336 more rows]

## Sheet: mouse-entrapment
Mouse 5-tissue entrapment search - glycan list					Entrapment Glycans by Type
Composition	Mass	Type			Composition	Mass	Entrapment sub-type
HexNAc-1	203.079	mouse			Hex-2_Fuc-5	1054.4	Fuc
HexNAc-1_Fuc-1	349.137	mouse			Hex-3_Fuc-5	1216.45	Fuc
HexNAc-2	406.159	mouse			Hex-4_Fuc-5	1378.5	Fuc
HexNAc-2_Fuc-1	552.217	mouse			Hex-5_Fuc-5	1540.55	Fuc
HexNAc-2_Hex-1	568.212	mouse			Hex-6_Fuc-5	1702.61	Fuc
HexNAc-2_Hex-1_Fuc-1	714.269	mouse			Hex-7_Fuc-5	1864.66	Fuc
HexNAc-2_Hex-2	730.264	mouse			HexNAc-1_Hex-2_Fuc-5	1257.47	Fuc
HexNAc-3_Hex-1	771.291	mouse			HexNAc-1_Hex-3_Fuc-5	1419.53	Fuc
HexNAc-2_Hex-2_Fuc-1	876.322	mouse			HexNAc-1_Hex-4_Fuc-5	1581.58	Fuc
HexNAc-2_Hex-3	892.317	mouse			HexNAc-1_Hex-5_Fuc-5	1743.63	Fuc
HexNAc-3_Hex-1_Fuc-1	917.349	mouse			HexNAc-1_Hex-6_Fuc-5	1905.69	Fuc
HexNAc-3_Hex-2	933.344	mouse			HexNAc-1_Hex-7_Fuc-5	2067.74	Fuc
HexNAc-2_Hex-3_Fuc-1	1038.38	mouse			HexNAc-2_Hex-2_Fuc-5	1460.55	Fuc
HexNAc-2_Hex-4	1054.37	mouse			HexNAc-2_Hex-3_Fuc-5	1622.61	Fuc
Hex-2_Fuc-5	1054.4	entrapment			HexNAc-2_Hex-4_Fuc-5	1784.66	Fuc
HexNAc-3_Hex-2_Fuc-1	1079.4	mouse			HexNAc-2_Hex-5_Fuc-5	1946.71	Fuc
HexNAc-5_Phospho-1	1095.36	entrapment			HexNAc-2_Hex-6_Fuc-5	2108.77	Fuc
HexNAc-3_Hex-3	1095.4	mouse			HexNAc-2_Hex-7_Fuc-5	2270.82	Fuc
HexNAc-4_Hex-2	1136.42	mouse			HexNAc-3_Hex-2_Fuc-5	1663.63	Fuc
HexNAc-2_Hex-4_Fuc-1	1200.43	mouse			HexNAc-3_Hex-3_Fuc-5	1825.69	Fuc
HexNAc-2_Hex-5	1216.42	mouse			HexNAc-3_Hex-4_Fuc-5	1987.74	Fuc
Hex-3_Fuc-5	1216.45	entrapment			HexNAc-3_Hex-5_Fuc-5	2149.79	Fuc
HexNAc-3_Hex-2_Fuc-2	1225.46	mouse			HexNAc-3_Hex-6_Fuc-5	2311.84	Fuc
HexNAc-5_Fuc-1_Phospho-1	1241.42	entrapment			HexNAc-3_Hex-7_Fuc-5	2473.9	Fuc
HexNAc-3_Hex-3_Fuc-1	1241.45	mouse
HexNAc-5_Hex-1_Phospho-1	1257.42	entrapment			HexNAc-4_Fuc-1_NeuAc-2	1540.57	NeuAc
HexNAc-3_Hex-4	1257.45	mouse			HexNAc-4_Hex-1_Fuc-1_NeuAc-2	1702.62	NeuAc
HexNAc-1_Hex-2_Fuc-5	1257.47	entrapment			HexNAc-4_Hex-2_Fuc-1_NeuAc-2	1864.67	NeuAc
HexNAc-4_Hex-2_Fuc-1	1282.48	mouse			HexNAc-4_Fuc-2_NeuAc-2	1686.62	NeuAc
HexNAc-6_Phospho-1	1298.44	entrapment			HexNAc-4_Hex-1_Fuc-2_NeuAc-2	1848.68	NeuAc
HexNAc-4_Hex-3	1298.48	mouse			HexNAc-4_Hex-2_Fuc-2_NeuAc-2	2010.73	NeuAc
HexNAc-5_Hex-2	1339.5	mouse			HexNAc-5_Fuc-1_NeuAc-2	1743.65	NeuAc
HexNAc-2_Hex-5_Fuc-1	1362.48	mouse			HexNAc-5_Hex-1_Fuc-1_NeuAc-2	1905.7	NeuAc
HexNAc-2_Hex-6	1378.48	mouse			HexNAc-5_Hex-2_Fuc-1_NeuAc-2	2067.75	NeuAc
Hex-4_Fuc-5	1378.5	entrapment			HexNAc-5_Fuc-2_NeuAc-2	1889.7	NeuAc
HexNAc-5_Phospho-1_NeuAc-1	1386.46	entrapment			HexNAc-5_Hex-1_Fuc-2_NeuAc-2	2051.76	NeuAc
HexNAc-3_Hex-3_NeuAc-1	1386.49	mouse			HexNAc-6_Fuc-1_NeuAc-2	1946.72	NeuAc
HexNAc-5_Fuc-2_Phospho-1	1387.48	entrapment			HexNAc-6_Hex-1_Fuc-1_NeuAc-2	2108.78	NeuAc
HexNAc-3_Hex-3_Fuc-2	1387.51	mouse			HexNAc-6_Hex-2_Fuc-1_NeuAc-2	2270.83	NeuAc
HexNAc-3_Hex-3_NeuGc-1	1402.49	mouse			HexNAc-6_Fuc-2_NeuAc-2	2092.78	NeuAc
HexNAc-5_Hex-1_Fuc-1_Phospho-1	1403.47	entrapment			HexNAc-6_Hex-1_Fuc-2_NeuAc-2	2254.84	NeuAc
HexNAc-3_Hex-4_Fuc-1	1403.51	mouse			HexNAc-5_Fuc-1_NeuAc-3	2034.74	NeuAc
HexNAc-5_Hex-2_Phospho-1	1419.47	entrapment			HexNAc-5_Hex-1_Fuc-1_NeuAc-3	2196.79	NeuAc
HexNAc-3_Hex-5	1419.5	mouse			HexNAc-5_Hex-2_Fuc-1_NeuAc-3	2358.85	NeuAc
HexNAc-1_Hex-3_Fuc-5	1419.53	entrapment			HexNAc-5_Fuc-2_NeuAc-3	2180.8	NeuAc
HexNAc-4_Hex-2_Fuc-2	1428.54	mouse			HexNAc-5_Hex-1_Fuc-2_NeuAc-3	2342.85	NeuAc
HexNAc-6_Fuc-1_Phospho-1	1444.5	entrapment			HexNAc-5_Hex-2_Fuc-2_NeuAc-3	2504.9	NeuAc
HexNAc-4_Hex-3_Fuc-1	1444.53	mouse			HexNAc-6_Fuc-1_NeuAc-3	2237.82	NeuAc
HexNAc-6_Hex-1_Phospho-1	1460.5	entrapment			HexNAc-6_Hex-1_Fuc-1_NeuAc-3	2399.87	NeuAc
HexNAc-4_Hex-4	1460.53	mouse			HexNAc-6_Hex-2_Fuc-1_NeuAc-3	2561.93	NeuAc
HexNAc-2_Hex-2_Fuc-5	1460.55	entrapment			HexNAc-6_Fuc-2_NeuAc-3	2383.88	NeuAc
HexNAc-5_Hex-2_Fuc-1	1485.56	mouse			HexNAc-6_Hex-1_Fuc-2_NeuAc-3	2545.93	NeuAc
HexNAc-7_Phospho-1	1501.52	entrapment
HexNAc-5_Hex-3	1501.56	mouse			HexNAc-4_Fuc-2_NeuAc-1_NeuGc-1	1702.62	NeuGc
HexNAc-2_Hex-5_Fuc-2	1508.54	mouse			HexNAc-4_Hex-1_Fuc-2_NeuAc-1_NeuGc-1	1864.67	NeuGc
HexNAc-2_Hex-6_Fuc-1	1524.53	mouse			HexNAc-4_Fuc-3_NeuAc-1_NeuGc-1	1848.68	NeuGc
HexNAc-5_Fuc-1_Phospho-1_NeuAc-1	1532.52	entrapment			HexNAc-4_Hex-1_Fuc-3_NeuAc-1_NeuGc-1	2010.73	NeuGc
HexNAc-3_Hex-3_NeuAc-1_Fuc-1	1532.55	mouse			HexNAc-5_Fuc-2_NeuAc-1_NeuGc-1	1905.7	NeuGc
HexNAc-2_Hex-7	1540.53	mouse			HexNAc-5_Hex-1_Fuc-2_NeuAc-1_NeuGc-1	2067.75	NeuGc
Hex-5_Fuc-5	1540.55	entrapment			HexNAc-5_Fuc-3_NeuAc-1_NeuGc-1	2051.76	NeuGc
HexNAc-4_Fuc-1_NeuAc-2	1540.57	entrapment			HexNAc-5_Hex-1_Fuc-3_NeuAc-1_NeuGc-1	2213.81	NeuGc
HexNAc-5_Hex-1_Phospho-1_NeuAc-1	1548.51	entrapment			HexNAc-6_Hex-1_Fuc-2_NeuAc-1_NeuGc-1	2270.83	NeuGc
HexNAc-3_Hex-4_NeuAc-1	1548.54	mouse			HexNAc-6_Fuc-3_NeuAc-1_NeuGc-1	2254.84	NeuGc
HexNAc-3_Hex-3_NeuGc-1_Fuc-1	1548.54	mouse			HexNAc-5_Fuc-2_NeuAc-2_NeuGc-1	2196.79	NeuGc
HexNAc-5_Hex-1_Fuc-2_Phospho-1	1549.53	entrapment			HexNAc-5_Hex-1_Fuc-2_NeuAc-2_NeuGc-1	2358.85	NeuGc
HexNAc-3_Hex-4_Fuc-2	1549.57	mouse			HexNAc-5_Fuc-3_NeuAc-2_NeuGc-1	2342.85	NeuGc
HexNAc-3_Hex-4_NeuGc-1	1564.54	mouse			HexNAc-5_Hex-1_Fuc-3_NeuAc-2_NeuGc-1	2504.9	NeuGc
HexNAc-5_Hex-2_Fuc-1_Phospho-1	1565.53	entrapment			HexNAc-6_Fuc-2_NeuAc-2_NeuGc-1	2399.87	NeuGc
HexNAc-3_Hex-5_Fuc-1	1565.56	mouse			HexNAc-6_Hex-1_Fuc-2_NeuAc-2_NeuGc-1	2561.93	NeuGc
HexNAc-4_Hex-2_Fuc-3	1574.6	mouse			HexNAc-6_Fuc-3_NeuAc-2_NeuGc-1	2545.93	NeuGc
HexNAc-5_Hex-3_Phospho-1	1581.52	entrapment
HexNAc-3_Hex-6	1581.56	mouse			HexNAc-5_Phospho-1	1095.36	Phospho
HexNAc-1_Hex-4_Fuc-5	1581.58	entrapment			HexNAc-5_Hex-1_Phospho-1	1257.42	Phospho
HexNAc-6_Phospho-1_NeuAc-1	1589.54	entrapment			HexNAc-5_Hex-2_Phospho-1	1419.47	Phospho
HexNAc-4_Hex-3_NeuAc-1	1589.57	mouse			HexNAc-5_Hex-3_Phospho-1	1581.52	Phospho
HexNAc-6_Fuc-2_Phospho-1	1590.56	entrapment			HexNAc-5_Hex-4_Phospho-1	1743.57	Phospho
HexNAc-4_Hex-3_Fuc-2	1590.59	mouse			HexNAc-5_Hex-5_Phospho-1	1905.63	Phospho
HexNAc-4_Hex-3_NeuGc-1	1605.57	mouse			HexNAc-6_Phospho-1	1298.44	Phospho
HexNAc-6_Hex-1_Fuc-1_Phospho-1	1606.55	entrapment			HexNAc-6_Hex-1_Phospho-1	1460.5	Phospho
HexNAc-4_Hex-4_Fuc-1	1606.59	mouse			HexNAc-6_Hex-2_Phospho-1	1622.55	Phospho
HexNAc-6_Hex-2_Phospho-1	1622.55	entrapment			HexNAc-6_Hex-3_Phospho-1	1784.6	Phospho
HexNAc-4_Hex-5	1622.58	mouse			HexNAc-6_Hex-4_Phospho-1	1946.65	Phospho
HexNAc-2_Hex-3_Fuc-5	1622.61	entrapment			HexNAc-6_Hex-5_Phospho-1	2108.71	Phospho
HexNAc-5_Hex-2_Fuc-2	1631.62	mouse			HexNAc-7_Phospho-1	1501.52	Phospho
HexNAc-7_Fuc-1_Phospho-1	1647.58	entrapment			HexNAc-7_Hex-1_Phospho-1	1663.57	Phospho
HexNAc-5_Hex-3_Fuc-1	1647.61	mouse			HexNAc-7_Hex-2_Phospho-1	1825.63	Phospho
HexNAc-7_Hex-1_Phospho-1	1663.57	entrapment			HexNAc-7_Hex-3_Phospho-1	1987.68	Phospho
HexNAc-5_Hex-4	1663.61	mouse			HexNAc-7_Hex-4_Phospho-1	2149.73	Phospho
HexNAc-3_Hex-2_Fuc-5	1663.63	entrapment			HexNAc-7_Hex-5_Phospho-1	2311.79	Phospho
HexNAc-5_Fuc-2_Phospho-1_NeuAc-1	1678.57	entrapment			HexNAc-8_Phospho-1	1704.6	Phospho
HexNAc-3_Hex-3_NeuAc-1_Fuc-2	1678.61	mouse			HexNAc-8_Hex-1_Phospho-1	1866.65	Phospho
HexNAc-2_Hex-7_Fuc-1	1686.59	mouse			HexNAc-8_Hex-2_Phospho-1	2028.71	Phospho
HexNAc-4_Fuc-2_NeuAc-2	1686.62	entrapment			HexNAc-8_Hex-3_Phospho-1	2190.76	Phospho
HexNAc-5_Hex-1_Fuc-1_Phospho-1_NeuAc-1	1694.57	entrapment			HexNAc-8_Hex-4_Phospho-1	2352.81	Phospho
HexNAc-3_Hex-4_NeuAc-1_Fuc-1	1694.6	mouse			HexNAc-8_Hex-5_Phospho-1	2514.87	Phospho
HexNAc-3_Hex-3_NeuGc-1_Fuc-2	1694.6	mouse			HexNAc-9_Phospho-1	1907.68	Phospho
HexNAc-3_Hex-4_Fuc-3	1695.62	mouse			HexNAc-9_Hex-1_Phospho-1	2069.73	Phospho
HexNAc-2_Hex-8	1702.58	mouse			HexNAc-9_Hex-2_Phospho-1	2231.79	Phospho
Hex-6_Fuc-5	1702.61	entrapment			HexNAc-9_Hex-3_Phospho-1	2393.84	Phospho
HexNAc-4_Hex-1_Fuc-1_NeuAc-2	1702.62	entrapment			HexNAc-9_Hex-4_Phospho-1	2555.89	Phospho
HexNAc-4_Fuc-2_NeuAc-1_NeuGc-1	1702.62	entrapment			HexNAc-9_Hex-5_Phospho-1	2717.94	Phospho
HexNAc-8_Phospho-1	1704.6	entrapment			HexNAc-5_Phospho-1_NeuAc-1	1386.46	Phospho
HexNAc-6_Hex-3	1704.63	mouse			HexNAc-5_Hex-1_Phospho-1_NeuAc-1	1548.51	Phospho
HexNAc-5_Hex-2_Phospho-1_NeuAc-1	1710.56	entrapment			HexNAc-5_Hex-2_Phospho-1_NeuAc-1	1710.56	Phospho
HexNAc-3_Hex-5_NeuAc-1	1710.6	mouse			HexNAc-5_Hex-3_Phospho-1_NeuAc-1	1872.62	Phospho
HexNAc-3_Hex-4_NeuGc-1_Fuc-1	1710.6	mouse			HexNAc-5_Hex-4_Phospho-1_NeuAc-1	2034.67	Phospho
HexNAc-5_Hex-2_Fuc-2_Phospho-1	1711.58	entrapment			HexNAc-5_Hex-5_Phospho-1_NeuAc-1	2196.72	Phospho
HexNAc-3_Hex-5_Fuc-2	1711.62	mouse			HexNAc-6_Phospho-1_NeuAc-1	1589.54	Phospho
HexNAc-3_Hex-5_NeuGc-1	1726.59	mouse			HexNAc-6_Hex-1_Phospho-1_NeuAc-1	1751.59	Phospho
HexNAc-5_Hex-3_Fuc-1_Phospho-1	1727.58	entrapment			HexNAc-6_Hex-2_Phospho-1_NeuAc-1	1913.64	Phospho
HexNAc-3_Hex-6_Fuc-1	1727.61	mouse			HexNAc-6_Hex-3_Phospho-1_NeuAc-1	2075.7	Phospho
HexNAc-6_Fuc-1_Phospho-1_NeuAc-1	1735.6	entrapment			HexNAc-6_Hex-4_Phospho-1_NeuAc-1	2237.75	Phospho
HexNAc-4_Hex-3_NeuAc-1_Fuc-1	1735.63	mouse			HexNAc-6_Hex-5_Phospho-1_NeuAc-1	2399.8	Phospho
HexNAc-4_Hex-3_Fuc-3	1736.65	mouse			HexNAc-7_Phospho-1_NeuAc-1	1792.62	Phospho
HexNAc-5_Hex-4_Phospho-1	1743.57	entrapment			HexNAc-7_Hex-1_Phospho-1_NeuAc-1	1954.67	Phospho
HexNAc-3_Hex-7	1743.61	mouse			HexNAc-7_Hex-2_Phospho-1_NeuAc-1	2116.72	Phospho
HexNAc-1_Hex-5_Fuc-5	1743.63	entrapment			HexNAc-7_Hex-3_Phospho-1_NeuAc-1	2278.78	Phospho
HexNAc-5_Fuc-1_NeuAc-2	1743.65	entrapment			HexNAc-7_Hex-4_Phospho-1_NeuAc-1	2440.83	Phospho
HexNAc-6_Hex-1_Phospho-1_NeuAc-1	1751.59	entrapment			HexNAc-7_Hex-5_Phospho-1_NeuAc-1	2602.88	Phospho
HexNAc-4_Hex-4_NeuAc-1	1751.62	mouse			HexNAc-8_Phospho-1_NeuAc-1	1995.7	Phospho
HexNAc-4_Hex-3_NeuGc-1_Fuc-1	1751.62	mouse			HexNAc-8_Hex-1_Phospho-1_NeuAc-1	2157.75	Phospho
HexNAc-6_Hex-1_Fuc-2_Phospho-1	1752.61	entrapment			HexNAc-8_Hex-2_Phospho-1_NeuAc-1	2319.8	Phospho
HexNAc-4_Hex-4_Fuc-2	1752.64	mouse			HexNAc-8_Hex-3_Phospho-1_NeuAc-1	2481.86	Phospho
HexNAc-4_Hex-4_NeuGc-1	1767.62	mouse			HexNAc-8_Hex-4_Phospho-1_NeuAc-1	2643.91	Phospho
HexNAc-6_Hex-2_Fuc-1_Phospho-1	1768.61	entrapment			HexNAc-8_Hex-5_Phospho-1_NeuAc-1	2805.96	Phospho
HexNAc-4_Hex-5_Fuc-1	1768.64	mouse			HexNAc-9_Phospho-1_NeuAc-1	2198.78	Phospho
HexNAc-5_Hex-2_Fuc-3	1777.68	mouse			HexNAc-9_Hex-1_Phospho-1_NeuAc-1	2360.83	Phospho
HexNAc-6_Hex-3_Phospho-1	1784.6	entrapment			HexNAc-9_Hex-2_Phospho-1_NeuAc-1	2522.88	Phospho
HexNAc-4_Hex-6	1784.63	mouse			HexNAc-9_Hex-3_Phospho-1_NeuAc-1	2684.93	Phospho
HexNAc-2_Hex-4_Fuc-5	1784.66	entrapment			HexNAc-9_Hex-4_Phospho-1_NeuAc-1	2846.99	Phospho
HexNAc-7_Phospho-1_NeuAc-1	1792.62	entrapment			HexNAc-9_Hex-5_Phospho-1_NeuAc-1	3009.04	Phospho
HexNAc-5_Hex-3_NeuAc-1	1792.65	mouse			HexNAc-5_Fuc-1_Phospho-1	1241.42	Phospho
HexNAc-7_Fuc-2_Phospho-1	1793.64	entrapment			HexNAc-5_Hex-1_Fuc-1_Phospho-1	1403.47	Phospho
HexNAc-5_Hex-3_Fuc-2	1793.67	mouse			HexNAc-5_Hex-2_Fuc-1_Phospho-1	1565.53	Phospho
HexNAc-5_Hex-3_NeuGc-1	1808.65	mouse			HexNAc-5_Hex-3_Fuc-1_Phospho-1	1727.58	Phospho
HexNAc-7_Hex-1_Fuc-1_Phospho-1	1809.63	entrapment			HexNAc-5_Hex-4_Fuc-1_Phospho-1	1889.63	Phospho
HexNAc-5_Hex-4_Fuc-1	1809.67	mouse			HexNAc-5_Hex-5_Fuc-1_Phospho-1	2051.69	Phospho
HexNAc-7_Hex-2_Phospho-1	1825.63	entrapment			HexNAc-6_Fuc-1_Phospho-1	1444.5	Phospho
HexNAc-5_Hex-5	1825.66	mouse			HexNAc-6_Hex-1_Fuc-1_Phospho-1	1606.55	Phospho
HexNAc-3_Hex-3_Fuc-5	1825.69	entrapment			HexNAc-6_Hex-2_Fuc-1_Phospho-1	1768.61	Phospho
HexNAc-3_Hex-4_NeuAc-2	1839.64	mouse			HexNAc-6_Hex-3_Fuc-1_Phospho-1	1930.66	Phospho
HexNAc-5_Hex-1_Fuc-2_Phospho-1_NeuAc-1	1840.63	entrapment			HexNAc-6_Hex-4_Fuc-1_Phospho-1	2092.71	Phospho
HexNAc-3_Hex-4_NeuAc-1_Fuc-2	1840.66	mouse			HexNAc-6_Hex-5_Fuc-1_Phospho-1	2254.76	Phospho
HexNAc-2_Hex-8_Fuc-1	1848.64	mouse			HexNAc-7_Fuc-1_Phospho-1	1647.58	Phospho
HexNAc-4_Hex-1_Fuc-2_NeuAc-2	1848.68	entrapment			HexNAc-7_Hex-1_Fuc-1_Phospho-1	1809.63	Phospho
HexNAc-4_Fuc-3_NeuAc-1_NeuGc-1	1848.68	entrapment			HexNAc-7_Hex-2_Fuc-1_Phospho-1	1971.69	Phospho
HexNAc-8_Fuc-1_Phospho-1	1850.66	entrapment			HexNAc-7_Hex-3_Fuc-1_Phospho-1	2133.74	Phospho
HexNAc-6_Hex-3_Fuc-1	1850.69	mouse			HexNAc-7_Hex-4_Fuc-1_Phospho-1	2295.79	Phospho
HexNAc-3_Hex-4_NeuAc-1_NeuGc-1	1855.64	mouse			HexNAc-7_Hex-5_Fuc-1_Phospho-1	2457.84	Phospho
HexNAc-5_Hex-2_Fuc-1_Phospho-1_NeuAc-1	1856.62	entrapment			HexNAc-8_Fuc-1_Phospho-1	1850.66	Phospho
HexNAc-3_Hex-5_NeuAc-1_Fuc-1	1856.66	mouse			HexNAc-8_Hex-1_Fuc-1_Phospho-1	2012.71	Phospho
HexNAc-3_Hex-4_NeuGc-1_Fuc-2	1856.66	mouse			HexNAc-8_Hex-2_Fuc-1_Phospho-1	2174.76	Phospho
HexNAc-3_Hex-5_Fuc-3	1857.68	mouse			HexNAc-8_Hex-3_Fuc-1_Phospho-1	2336.82	Phospho
HexNAc-2_Hex-9	1864.63	mouse			HexNAc-8_Hex-4_Fuc-1_Phospho-1	2498.87	Phospho
Hex-7_Fuc-5	1864.66	entrapment			HexNAc-8_Hex-5_Fuc-1_Phospho-1	2660.92	Phospho
HexNAc-4_Hex-2_Fuc-1_NeuAc-2	1864.67	entrapment			HexNAc-9_Fuc-1_Phospho-1	2053.74	Phospho
HexNAc-4_Hex-1_Fuc-2_NeuAc-1_NeuGc-1	1864.67	entrapment			HexNAc-9_Hex-1_Fuc-1_Phospho-1	2215.79	Phospho
HexNAc-8_Hex-1_Phospho-1	1866.65	entrapment			HexNAc-9_Hex-2_Fuc-1_Phospho-1	2377.84	Phospho
HexNAc-6_Hex-4	1866.69	mouse			HexNAc-9_Hex-3_Fuc-1_Phospho-1	2539.9	Phospho
HexNAc-3_Hex-4_NeuGc-2	1871.63	mouse			HexNAc-9_Hex-4_Fuc-1_Phospho-1	2701.95	Phospho
HexNAc-5_Hex-3_Phospho-1_NeuAc-1	1872.62	entrapment			HexNAc-9_Hex-5_Fuc-1_Phospho-1	2864	Phospho
HexNAc-3_Hex-6_NeuAc-1	1872.65	mouse			HexNAc-5_Fuc-1_Phospho-1_NeuAc-1	1532.52	Phospho
HexNAc-3_Hex-5_NeuGc-1_Fuc-1	1872.65	mouse			HexNAc-5_Hex-1_Fuc-1_Phospho-1_NeuAc-1	1694.57	Phospho
HexNAc-5_Hex-3_Fuc-2_Phospho-1	1873.64	entrapment			HexNAc-5_Hex-2_Fuc-1_Phospho-1_NeuAc-1	1856.62	Phospho
HexNAc-3_Hex-6_Fuc-2	1873.67	mouse			HexNAc-5_Hex-3_Fuc-1_Phospho-1_NeuAc-1	2018.67	Phospho
HexNAc-4_Hex-3_NeuAc-2	1880.67	mouse			HexNAc-5_Hex-4_Fuc-1_Phospho-1_NeuAc-1	2180.73	Phospho
HexNAc-6_Fuc-2_Phospho-1_NeuAc-1	1881.65	entrapment			HexNAc-5_Hex-5_Fuc-1_Phospho-1_NeuAc-1	2342.78	Phospho
HexNAc-4_Hex-3_NeuAc-1_Fuc-2	1881.69	mouse			HexNAc-6_Fuc-1_Phospho-1_NeuAc-1	1735.6	Phospho
HexNAc-3_Hex-6_NeuGc-1	1888.65	mouse			HexNAc-6_Hex-1_Fuc-1_Phospho-1_NeuAc-1	1897.65	Phospho
HexNAc-5_Hex-4_Fuc-1_Phospho-1	1889.63	entrapment			HexNAc-6_Hex-2_Fuc-1_Phospho-1_NeuAc-1	2059.7	Phospho
HexNAc-3_Hex-7_Fuc-1	1889.67	mouse			HexNAc-6_Hex-3_Fuc-1_Phospho-1_NeuAc-1	2221.75	Phospho
HexNAc-5_Fuc-2_NeuAc-2	1889.7	entrapment			HexNAc-6_Hex-4_Fuc-1_Phospho-1_NeuAc-1	2383.81	Phospho
HexNAc-4_Hex-3_NeuAc-1_NeuGc-1	1896.66	mouse			HexNAc-6_Hex-5_Fuc-1_Phospho-1_NeuAc-1	2545.86	Phospho
HexNAc-6_Hex-1_Fuc-1_Phospho-1_NeuAc-1	1897.65	entrapment			HexNAc-7_Fuc-1_Phospho-1_NeuAc-1	1938.68	Phospho
HexNAc-4_Hex-4_NeuAc-1_Fuc-1	1897.68	mouse			HexNAc-7_Hex-1_Fuc-1_Phospho-1_NeuAc-1	2100.73	Phospho
HexNAc-4_Hex-3_NeuGc-1_Fuc-2	1897.68	mouse			HexNAc-7_Hex-2_Fuc-1_Phospho-1_NeuAc-1	2262.78	Phospho
HexNAc-4_Hex-4_Fuc-3	1898.7	mouse			HexNAc-7_Hex-3_Fuc-1_Phospho-1_NeuAc-1	2424.83	Phospho
HexNAc-5_Hex-5_Phospho-1	1905.63	entrapment			HexNAc-7_Hex-4_Fuc-1_Phospho-1_NeuAc-1	2586.89	Phospho
HexNAc-3_Hex-8	1905.66	mouse			HexNAc-7_Hex-5_Fuc-1_Phospho-1_NeuAc-1	2748.94	Phospho
HexNAc-1_Hex-6_Fuc-5	1905.69	entrapment			HexNAc-8_Fuc-1_Phospho-1_NeuAc-1	2141.75	Phospho
HexNAc-5_Hex-1_Fuc-1_NeuAc-2	1905.7	entrapment			HexNAc-8_Hex-1_Fuc-1_Phospho-1_NeuAc-1	2303.81	Phospho
HexNAc-5_Fuc-2_NeuAc-1_NeuGc-1	1905.7	entrapment			HexNAc-8_Hex-2_Fuc-1_Phospho-1_NeuAc-1	2465.86	Phospho
HexNAc-9_Phospho-1	1907.68	entrapment			HexNAc-8_Hex-3_Fuc-1_Phospho-1_NeuAc-1	2627.91	Phospho
HexNAc-7_Hex-3	1907.71	mouse			HexNAc-8_Hex-4_Fuc-1_Phospho-1_NeuAc-1	2789.97	Phospho
HexNAc-4_Hex-3_NeuGc-2	1912.66	mouse			HexNAc-8_Hex-5_Fuc-1_Phospho-1_NeuAc-1	2952.02	Phospho
HexNAc-6_Hex-2_Phospho-1_NeuAc-1	1913.64	entrapment			HexNAc-9_Fuc-1_Phospho-1_NeuAc-1	2344.83	Phospho
HexNAc-4_Hex-5_NeuAc-1	1913.68	mouse			HexNAc-9_Hex-1_Fuc-1_Phospho-1_NeuAc-1	2506.89	Phospho
HexNAc-4_Hex-4_NeuGc-1_Fuc-1	1913.68	mouse			HexNAc-9_Hex-2_Fuc-1_Phospho-1_NeuAc-1	2668.94	Phospho
HexNAc-6_Hex-2_Fuc-2_Phospho-1	1914.66	entrapment			HexNAc-9_Hex-3_Fuc-1_Phospho-1_NeuAc-1	2830.99	Phospho
HexNAc-4_Hex-5_Fuc-2	1914.7	mouse			HexNAc-9_Hex-4_Fuc-1_Phospho-1_NeuAc-1	2993.05	Phospho
HexNAc-4_Hex-5_NeuGc-1	1929.67	mouse			HexNAc-9_Hex-5_Fuc-1_Phospho-1_NeuAc-1	3155.1	Phospho
HexNAc-6_Hex-3_Fuc-1_Phospho-1	1930.66	entrapment			HexNAc-5_Fuc-2_Phospho-1	1387.48	Phospho
HexNAc-4_Hex-6_Fuc-1	1930.69	mouse			HexNAc-5_Hex-1_Fuc-2_Phospho-1	1549.53	Phospho
HexNAc-7_Fuc-1_Phospho-1_NeuAc-1	1938.68	entrapment			HexNAc-5_Hex-2_Fuc-2_Phospho-1	1711.58	Phospho
HexNAc-5_Hex-3_NeuAc-1_Fuc-1	1938.71	mouse			HexNAc-5_Hex-3_Fuc-2_Phospho-1	1873.64	Phospho
HexNAc-5_Hex-3_Fuc-3	1939.73	mouse			HexNAc-5_Hex-4_Fuc-2_Phospho-1	2035.69	Phospho
HexNAc-6_Hex-4_Phospho-1	1946.65	entrapment			HexNAc-5_Hex-5_Fuc-2_Phospho-1	2197.74	Phospho
HexNAc-4_Hex-7	1946.69	mouse			HexNAc-6_Fuc-2_Phospho-1	1590.56	Phospho
HexNAc-2_Hex-5_Fuc-5	1946.71	entrapment			HexNAc-6_Hex-1_Fuc-2_Phospho-1	1752.61	Phospho
HexNAc-6_Fuc-1_NeuAc-2	1946.72	entrapment			HexNAc-6_Hex-2_Fuc-2_Phospho-1	1914.66	Phospho
HexNAc-7_Hex-1_Phospho-1_NeuAc-1	1954.67	entrapment			HexNAc-6_Hex-3_Fuc-2_Phospho-1	2076.72	Phospho
HexNAc-5_Hex-4_NeuAc-1	1954.7	mouse			HexNAc-6_Hex-4_Fuc-2_Phospho-1	2238.77	Phospho
HexNAc-5_Hex-3_NeuGc-1_Fuc-1	1954.7	mouse			HexNAc-6_Hex-5_Fuc-2_Phospho-1	2400.82	Phospho
HexNAc-7_Hex-1_Fuc-2_Phospho-1	1955.69	entrapment			HexNAc-7_Fuc-2_Phospho-1	1793.64	Phospho
HexNAc-5_Hex-4_Fuc-2	1955.72	mouse			HexNAc-7_Hex-1_Fuc-2_Phospho-1	1955.69	Phospho
HexNAc-5_Hex-4_NeuGc-1	1970.7	mouse			HexNAc-7_Hex-2_Fuc-2_Phospho-1	2117.74	Phospho
HexNAc-7_Hex-2_Fuc-1_Phospho-1	1971.69	entrapment			HexNAc-7_Hex-3_Fuc-2_Phospho-1	2279.8	Phospho
HexNAc-5_Hex-5_Fuc-1	1971.72	mouse			HexNAc-7_Hex-4_Fuc-2_Phospho-1	2441.85	Phospho
HexNAc-3_Hex-4_NeuAc-2_Fuc-1	1985.7	mouse			HexNAc-7_Hex-5_Fuc-2_Phospho-1	2603.9	Phospho
HexNAc-7_Hex-3_Phospho-1	1987.68	entrapment			HexNAc-8_Fuc-2_Phospho-1	1996.72	Phospho
HexNAc-5_Hex-6	1987.71	mouse			HexNAc-8_Hex-1_Fuc-2_Phospho-1	2158.77	Phospho
HexNAc-3_Hex-4_Fuc-5	1987.74	entrapment			HexNAc-8_Hex-2_Fuc-2_Phospho-1	2320.82	Phospho
HexNAc-8_Phospho-1_NeuAc-1	1995.7	entrapment			HexNAc-8_Hex-3_Fuc-2_Phospho-1	2482.88	Phospho
HexNAc-8_Fuc-2_Phospho-1	1996.72	entrapment			HexNAc-8_Hex-4_Fuc-2_Phospho-1	2644.93	Phospho
HexNAc-6_Hex-3_Fuc-2	1996.75	mouse			HexNAc-8_Hex-5_Fuc-2_Phospho-1	2806.98	Phospho
HexNAc-3_Hex-5_NeuAc-2	2001.69	mouse			HexNAc-9_Fuc-2_Phospho-1	2199.8	Phospho
HexNAc-3_Hex-4_NeuAc-1_NeuGc-1_Fuc-1	2001.69	mouse			HexNAc-9_Hex-1_Fuc-2_Phospho-1	2361.85	Phospho
HexNAc-5_Hex-2_Fuc-2_Phospho-1_NeuAc-1	2002.68	entrapment			HexNAc-9_Hex-2_Fuc-2_Phospho-1	2523.9	Phospho
HexNAc-3_Hex-5_NeuAc-1_Fuc-2	2002.71	mouse			HexNAc-9_Hex-3_Fuc-2_Phospho-1	2685.95	Phospho
HexNAc-2_Hex-9_Fuc-1	2010.69	mouse			HexNAc-9_Hex-4_Fuc-2_Phospho-1	2848.01	Phospho
HexNAc-4_Hex-2_Fuc-2_NeuAc-2	2010.73	entrapment			HexNAc-9_Hex-5_Fuc-2_Phospho-1	3010.06	Phospho
HexNAc-4_Hex-1_Fuc-3_NeuAc-1_NeuGc-1	2010.73	entrapment			HexNAc-5_Fuc-2_Phospho-1_NeuAc-1	1678.57	Phospho
HexNAc-8_Hex-1_Fuc-1_Phospho-1	2012.71	entrapment			HexNAc-5_Hex-1_Fuc-2_Phospho-1_NeuAc-1	1840.63	Phospho
HexNAc-6_Hex-4_Fuc-1	2012.75	mouse			HexNAc-5_Hex-2_Fuc-2_Phospho-1_NeuAc-1	2002.68	Phospho
HexNAc-3_Hex-5_NeuAc-1_NeuGc-1	2017.69	mouse			HexNAc-5_Hex-3_Fuc-2_Phospho-1_NeuAc-1	2164.73	Phospho
HexNAc-3_Hex-4_NeuGc-2_Fuc-1	2017.69	mouse			HexNAc-5_Hex-4_Fuc-2_Phospho-1_NeuAc-1	2326.79	Phospho
HexNAc-5_Hex-3_Fuc-1_Phospho-1_NeuAc-1	2018.67	entrapment			HexNAc-5_Hex-5_Fuc-2_Phospho-1_NeuAc-1	2488.84	Phospho
HexNAc-3_Hex-6_NeuAc-1_Fuc-1	2018.71	mouse			HexNAc-6_Fuc-2_Phospho-1_NeuAc-1	1881.65	Phospho
HexNAc-3_Hex-5_NeuGc-1_Fuc-2	2018.71	mouse			HexNAc-6_Hex-1_Fuc-2_Phospho-1_NeuAc-1	2043.71	Phospho
HexNAc-3_Hex-6_Fuc-3	2019.73	mouse			HexNAc-6_Hex-2_Fuc-2_Phospho-1_NeuAc-1	2205.76	Phospho
HexNAc-2_Hex-10	2026.69	mouse			HexNAc-6_Hex-3_Fuc-2_Phospho-1_NeuAc-1	2367.81	Phospho
HexNAc-4_Hex-3_NeuAc-1_Fuc-3	2027.75	mouse			HexNAc-6_Hex-4_Fuc-2_Phospho-1_NeuAc-1	2529.87	Phospho
HexNAc-8_Hex-2_Phospho-1	2028.71	entrapment			HexNAc-6_Hex-5_Fuc-2_Phospho-1_NeuAc-1	2691.92	Phospho
HexNAc-6_Hex-5	2028.74	mouse			HexNAc-7_Fuc-2_Phospho-1_NeuAc-1	2084.73	Phospho
HexNAc-3_Hex-5_NeuGc-2	2033.68	mouse			HexNAc-7_Hex-1_Fuc-2_Phospho-1_NeuAc-1	2246.79	Phospho
HexNAc-5_Hex-4_Phospho-1_NeuAc-1	2034.67	entrapment			HexNAc-7_Hex-2_Fuc-2_Phospho-1_NeuAc-1	2408.84	Phospho
HexNAc-3_Hex-7_NeuAc-1	2034.7	mouse			HexNAc-7_Hex-3_Fuc-2_Phospho-1_NeuAc-1	2570.89	Phospho
HexNAc-3_Hex-6_NeuGc-1_Fuc-1	2034.7	mouse			HexNAc-7_Hex-4_Fuc-2_Phospho-1_NeuAc-1	2732.94	Phospho
HexNAc-5_Fuc-1_NeuAc-3	2034.74	entrapment			HexNAc-7_Hex-5_Fuc-2_Phospho-1_NeuAc-1	2895	Phospho
HexNAc-5_Hex-4_Fuc-2_Phospho-1	2035.69	entrapment			HexNAc-8_Fuc-2_Phospho-1_NeuAc-1	2287.81	Phospho
HexNAc-3_Hex-7_Fuc-2	2035.72	mouse			HexNAc-8_Hex-1_Fuc-2_Phospho-1_NeuAc-1	2449.87	Phospho
HexNAc-4_Hex-4_NeuAc-2	2042.72	mouse			HexNAc-8_Hex-2_Fuc-2_Phospho-1_NeuAc-1	2611.92	Phospho
HexNAc-6_Hex-1_Fuc-2_Phospho-1_NeuAc-1	2043.71	entrapment			HexNAc-8_Hex-3_Fuc-2_Phospho-1_NeuAc-1	2773.97	Phospho
HexNAc-4_Hex-4_NeuAc-1_Fuc-2	2043.74	mouse			HexNAc-8_Hex-4_Fuc-2_Phospho-1_NeuAc-1	2936.02	Phospho
HexNAc-4_Hex-3_NeuGc-1_Fuc-3	2043.74	mouse			HexNAc-8_Hex-5_Fuc-2_Phospho-1_NeuAc-1	3098.08	Phospho
HexNAc-4_Hex-4_Fuc-4	2044.76	mouse			HexNAc-9_Fuc-2_Phospho-1_NeuAc-1	2490.89	Phospho
HexNAc-3_Hex-7_NeuGc-1	2050.7	mouse			HexNAc-9_Hex-1_Fuc-2_Phospho-1_NeuAc-1	2652.94	Phospho
HexNAc-5_Hex-5_Fuc-1_Phospho-1	2051.69	entrapment			HexNAc-9_Hex-2_Fuc-2_Phospho-1_NeuAc-1	2815	Phospho
HexNAc-5_Hex-1_Fuc-2_NeuAc-2	2051.76	entrapment			HexNAc-9_Hex-3_Fuc-2_Phospho-1_NeuAc-1	2977.05	Phospho
HexNAc-5_Fuc-3_NeuAc-1_NeuGc-1	2051.76	entrapment			HexNAc-9_Hex-4_Fuc-2_Phospho-1_NeuAc-1	3139.1	Phospho
HexNAc-9_Fuc-1_Phospho-1	2053.74	entrapment			HexNAc-9_Hex-5_Fuc-2_Phospho-1_NeuAc-1	3301.16	Phospho
HexNAc-7_Hex-3_Fuc-1	2053.77	mouse
HexNAc-4_Hex-4_NeuAc-1_NeuGc-1	2058.71	mouse
HexNAc-6_Hex-2_Fuc-1_Phospho-1_NeuAc-1	2059.7	entrapment
HexNAc-4_Hex-5_NeuAc-1_Fuc-1	2059.73	mouse
HexNAc-4_Hex-4_NeuGc-1_Fuc-2	2059.73	mouse
HexNAc-4_Hex-5_Fuc-3	2060.76	mouse
HexNAc-3_Hex-9	2067.71	mouse
HexNAc-1_Hex-7_Fuc-5	2067.74	entrapment
HexNAc-5_Hex-2_Fuc-1_NeuAc-2	2067.75	entrapment
HexNAc-5_Hex-1_Fuc-2_NeuAc-1_NeuGc-1	2067.75	entrapment
HexNAc-9_Hex-1_Phospho-1	2069.73	entrapment
HexNAc-7_Hex-4	2069.77	mouse
HexNAc-4_Hex-4_NeuGc-2	2074.71	mouse
HexNAc-6_Hex-3_Phospho-1_NeuAc-1	2075.7	entrapment
HexNAc-4_Hex-6_NeuAc-1	2075.73	mouse
HexNAc-4_Hex-5_NeuGc-1_Fuc-1	2075.73	mouse
HexNAc-6_Hex-3_Fuc-2_Phospho-1	2076.72	entrapment
HexNAc-4_Hex-6_Fuc-2	2076.75	mouse
HexNAc-7_Fuc-2_Phospho-1_NeuAc-1	2084.73	entrapment
HexNAc-5_Hex-3_NeuAc-1_Fuc-2	2084.77	mouse
HexNAc-5_Hex-3_Fuc-4	2085.79	mouse
HexNAc-4_Hex-6_NeuGc-1	2091.72	mouse
HexNAc-6_Hex-4_Fuc-1_Phospho-1	2092.71	entrapment
HexNAc-4_Hex-7_Fuc-1	2092.75	mouse
HexNAc-6_Fuc-2_NeuAc-2	2092.78	entrapment
HexNAc-7_Hex-1_Fuc-1_Phospho-1_NeuAc-1	2100.73	entrapment
HexNAc-5_Hex-4_NeuAc-1_Fuc-1	2100.76	mouse
HexNAc-5_Hex-3_NeuGc-1_Fuc-2	2100.76	mouse
HexNAc-5_Hex-4_Fuc-3	2101.78	mouse
HexNAc-4_Hex-8	2108.74	mouse
HexNAc-2_Hex-6_Fuc-5	2108.77	entrapment
HexNAc-8_Hex-3	2110.79	mouse
HexNAc-7_Hex-2_Phospho-1_NeuAc-1	2116.72	entrapment
HexNAc-5_Hex-5_NeuAc-1	2116.76	mouse
HexNAc-5_Hex-4_NeuGc-1_Fuc-1	2116.76	mouse
HexNAc-7_Hex-2_Fuc-2_Phospho-1	2117.74	entrapment
HexNAc-5_Hex-5_Fuc-2	2117.78	mouse
HexNAc-3_Hex-4_NeuAc-2_Fuc-2	2131.76	mouse
HexNAc-5_Hex-5_NeuGc-1	2132.75	mouse
HexNAc-7_Hex-3_Fuc-1_Phospho-1	2133.74	entrapment
HexNAc-5_Hex-6_Fuc-1	2133.77	mouse
HexNAc-8_Fuc-1_Phospho-1_NeuAc-1	2141.75	entrapment
HexNAc-6_Hex-3_Fuc-3	2142.81	mouse
HexNAc-3_Hex-5_NeuAc-2_Fuc-1	2147.75	mouse
HexNAc-3_Hex-4_NeuAc-1_NeuGc-1_Fuc-2	2147.75	mouse
HexNAc-7_Hex-4_Phospho-1	2149.73	entrapment
HexNAc-5_Hex-7	2149.77	mouse
HexNAc-3_Hex-5_Fuc-5	2149.79	entrapment
HexNAc-8_Hex-1_Phospho-1_NeuAc-1	2157.75	entrapment
HexNAc-6_Hex-4_NeuAc-1	2157.78	mouse
HexNAc-8_Hex-1_Fuc-2_Phospho-1	2158.77	entrapment
HexNAc-6_Hex-4_Fuc-2	2158.8	mouse
HexNAc-3_Hex-6_NeuAc-2	2163.75	mouse
HexNAc-3_Hex-5_NeuAc-1_NeuGc-1_Fuc-1	2163.75	mouse
HexNAc-3_Hex-4_NeuGc-2_Fuc-2	2163.75	mouse
HexNAc-5_Hex-3_Fuc-2_Phospho-1_NeuAc-1	2164.73	entrapment
HexNAc-3_Hex-6_NeuAc-1_Fuc-2	2164.77	mouse
HexNAc-6_Hex-4_NeuGc-1	2173.78	mouse
HexNAc-8_Hex-2_Fuc-1_Phospho-1	2174.76	entrapment
HexNAc-6_Hex-5_Fuc-1	2174.8	mouse
HexNAc-3_Hex-6_NeuAc-1_NeuGc-1	2179.74	mouse
HexNAc-3_Hex-5_NeuGc-2_Fuc-1	2179.74	mouse
HexNAc-5_Hex-4_Fuc-1_Phospho-1_NeuAc-1	2180.73	entrapment
HexNAc-3_Hex-7_Fuc-1_NeuAc-1	2180.76	mouse
HexNAc-3_Hex-6_NeuGc-1_Fuc-2	2180.76	mouse
HexNAc-5_Fuc-2_NeuAc-3	2180.8	entrapment
HexNAc-3_Hex-7_Fuc-3	2181.78	mouse
HexNAc-2_Hex-11	2188.74	mouse
HexNAc-4_Hex-4_NeuAc-2_Fuc-1	2188.78	mouse
HexNAc-4_Hex-4_NeuAc-1_Fuc-3	2189.8	mouse
HexNAc-8_Hex-3_Phospho-1	2190.76	entrapment
HexNAc-6_Hex-6	2190.79	mouse
HexNAc-3_Hex-6_NeuGc-2	2195.74	mouse
HexNAc-5_Hex-5_Phospho-1_NeuAc-1	2196.72	entrapment
HexNAc-3_Hex-8_NeuAc-1	2196.76	mouse
HexNAc-3_Hex-7_Fuc-1_NeuGc-1	2196.76	mouse
HexNAc-5_Hex-1_Fuc-1_NeuAc-3	2196.79	entrapment
HexNAc-5_Fuc-2_NeuAc-2_NeuGc-1	2196.79	entrapment
HexNAc-5_Hex-5_Fuc-2_Phospho-1	2197.74	entrapment
HexNAc-3_Hex-8_Fuc-2	2197.78	mouse
HexNAc-9_Phospho-1_NeuAc-1	2198.78	entrapment
HexNAc-9_Fuc-2_Phospho-1	2199.8	entrapment
HexNAc-7_Hex-3_Fuc-2	2199.83	mouse
HexNAc-4_Hex-5_NeuAc-2	2204.77	mouse
HexNAc-4_Hex-4_NeuAc-1_NeuGc-1_Fuc-1	2204.77	mouse
HexNAc-6_Hex-2_Fuc-2_Phospho-1_NeuAc-1	2205.76	entrapment
HexNAc-4_Hex-5_NeuAc-1_Fuc-2	2205.79	mouse
HexNAc-4_Hex-4_NeuGc-1_Fuc-3	2205.79	mouse
HexNAc-4_Hex-5_Fuc-4	2206.81	mouse
HexNAc-3_Hex-8_NeuGc-1	2212.75	mouse
HexNAc-9_Hex-1_Fuc-1_Phospho-1	2215.79	entrapment
HexNAc-7_Hex-4_Fuc-1	2215.82	mouse
HexNAc-4_Hex-5_NeuAc-1_NeuGc-1	2220.77	mouse
HexNAc-4_Hex-4_NeuGc-2_Fuc-1	2220.77	mouse
HexNAc-6_Hex-3_Fuc-1_Phospho-1_NeuAc-1	2221.75	entrapment
HexNAc-4_Hex-6_NeuAc-1_Fuc-1	2221.79	mouse
HexNAc-4_Hex-5_NeuGc-1_Fuc-2	2221.79	mouse
HexNAc-4_Hex-6_Fuc-3	2222.81	mouse
HexNAc-5_Hex-3_NeuAc-1_Fuc-3	2230.82	mouse
HexNAc-9_Hex-2_Phospho-1	2231.79	entrapment
HexNAc-7_Hex-5	2231.82	mouse
HexNAc-4_Hex-5_NeuGc-2	2236.76	mouse
HexNAc-6_Hex-4_Phospho-1_NeuAc-1	2237.75	entrapment
HexNAc-4_Hex-7_NeuAc-1	2237.78	mouse
HexNAc-4_Hex-6_NeuGc-1_Fuc-1	2237.78	mouse
HexNAc-6_Fuc-1_NeuAc-3	2237.82	entrapment
HexNAc-6_Hex-4_Fuc-2_Phospho-1	2238.77	entrapment
HexNAc-4_Hex-7_Fuc-2	2238.8	mouse
HexNAc-5_Hex-4_NeuAc-2	2245.8	mouse
HexNAc-7_Hex-1_Fuc-2_Phospho-1_NeuAc-1	2246.79	entrapment
HexNAc-5_Hex-4_NeuAc-1_Fuc-2	2246.82	mouse
HexNAc-5_Hex-3_NeuGc-1_Fuc-3	2246.82	mouse
HexNAc-5_Hex-4_Fuc-4	2247.84	mouse
HexNAc-4_Hex-7_NeuGc-1	2253.78	mouse
HexNAc-6_Hex-5_Fuc-1_Phospho-1	2254.76	entrapment
HexNAc-4_Hex-8_Fuc-1	2254.8	mouse
HexNAc-6_Hex-1_Fuc-2_NeuAc-2	2254.84	entrapment
HexNAc-6_Fuc-3_NeuAc-1_NeuGc-1	2254.84	entrapment
HexNAc-5_Hex-4_NeuAc-1_NeuGc-1	2261.79	mouse
HexNAc-7_Hex-2_Fuc-1_Phospho-1_NeuAc-1	2262.78	entrapment
HexNAc-5_Hex-5_NeuAc-1_Fuc-1	2262.81	mouse
HexNAc-5_Hex-4_NeuGc-1_Fuc-2	2262.81	mouse
HexNAc-5_Hex-5_Fuc-3	2263.83	mouse
HexNAc-4_Hex-9	2270.79	mouse
HexNAc-2_Hex-7_Fuc-5	2270.82	entrapment
HexNAc-6_Hex-2_Fuc-1_NeuAc-2	2270.83	entrapment
HexNAc-6_Hex-1_Fuc-2_NeuAc-1_NeuGc-1	2270.83	entrapment
HexNAc-8_Hex-4	2272.85	mouse
HexNAc-5_Hex-4_NeuGc-2	2277.79	mouse
HexNAc-7_Hex-3_Phospho-1_NeuAc-1	2278.78	entrapment
HexNAc-5_Hex-6_NeuAc-1	2278.81	mouse
HexNAc-5_Hex-5_NeuGc-1_Fuc-1	2278.81	mouse
HexNAc-7_Hex-3_Fuc-2_Phospho-1	2279.8	entrapment
HexNAc-5_Hex-6_Fuc-2	2279.83	mouse
HexNAc-8_Fuc-2_Phospho-1_NeuAc-1	2287.81	entrapment
HexNAc-6_Hex-3_Fuc-4	2288.87	mouse
HexNAc-3_Hex-5_NeuAc-2_Fuc-2	2293.81	mouse
HexNAc-5_Hex-6_NeuGc-1	2294.8	mouse
HexNAc-7_Hex-4_Fuc-1_Phospho-1	2295.79	entrapment
HexNAc-5_Hex-7_Fuc-1	2295.82	mouse
HexNAc-8_Hex-1_Fuc-1_Phospho-1_NeuAc-1	2303.81	entrapment
HexNAc-6_Hex-4_NeuAc-1_Fuc-1	2303.84	mouse
HexNAc-6_Hex-4_Fuc-3	2304.86	mouse
HexNAc-3_Hex-6_NeuAc-2_Fuc-1	2309.8	mouse
HexNAc-3_Hex-5_NeuAc-1_NeuGc-1_Fuc-2	2309.8	mouse
HexNAc-7_Hex-5_Phospho-1	2311.79	entrapment
HexNAc-5_Hex-8	2311.82	mouse
HexNAc-3_Hex-6_Fuc-5	2311.84	entrapment
HexNAc-8_Hex-2_Phospho-1_NeuAc-1	2319.8	entrapment
HexNAc-6_Hex-5_NeuAc-1	2319.84	mouse
HexNAc-6_Hex-4_NeuGc-1_Fuc-1	2319.84	mouse
HexNAc-8_Hex-2_Fuc-2_Phospho-1	2320.82	entrapment
HexNAc-6_Hex-5_Fuc-2	2320.86	mouse
HexNAc-3_Hex-7_NeuAc-2	2325.8	mouse
HexNAc-3_Hex-6_NeuAc-1_NeuGc-1_Fuc-1	2325.8	mouse
HexNAc-3_Hex-5_NeuGc-2_Fuc-2	2325.8	mouse
HexNAc-5_Hex-4_Fuc-2_Phospho-1_NeuAc-1	2326.79	entrapment
HexNAc-3_Hex-7_Fuc-2_NeuAc-1	2326.82	mouse
HexNAc-4_Hex-4_NeuAc-2_Fuc-2	2334.84	mouse
HexNAc-6_Hex-5_NeuGc-1	2335.83	mouse
HexNAc-8_Hex-3_Fuc-1_Phospho-1	2336.82	entrapment
HexNAc-6_Hex-6_Fuc-1	2336.85	mouse
HexNAc-3_Hex-6_NeuGc-2_Fuc-1	2341.79	mouse
HexNAc-3_Hex-7_NeuAc-1_NeuGc-1	2341.79	mouse
HexNAc-5_Hex-5_Fuc-1_Phospho-1_NeuAc-1	2342.78	entrapment
HexNAc-3_Hex-8_Fuc-1_NeuAc-1	2342.81	mouse
HexNAc-3_Hex-7_Fuc-2_NeuGc-1	2342.81	mouse
HexNAc-5_Hex-1_Fuc-2_NeuAc-3	2342.85	entrapment
HexNAc-5_Fuc-3_NeuAc-2_NeuGc-1	2342.85	entrapment
HexNAc-3_Hex-8_Fuc-3	2343.83	mouse
HexNAc-9_Fuc-1_Phospho-1_NeuAc-1	2344.83	entrapment
HexNAc-7_Hex-3_Fuc-3	2345.89	mouse
HexNAc-2_Hex-12	2350.79	mouse
HexNAc-4_Hex-5_NeuAc-2_Fuc-1	2350.83	mouse
HexNAc-4_Hex-4_NeuAc-1_NeuGc-1_Fuc-2	2350.83	mouse
HexNAc-4_Hex-5_NeuAc-1_Fuc-3	2351.85	mouse
HexNAc-8_Hex-4_Phospho-1	2352.81	entrapment
HexNAc-6_Hex-7	2352.85	mouse
HexNAc-4_Hex-5_Fuc-5	2352.87	mouse
HexNAc-3_Hex-7_NeuGc-2	2357.79	mouse
HexNAc-3_Hex-9_NeuAc-1	2358.81	mouse
HexNAc-3_Hex-8_Fuc-1_NeuGc-1	2358.81	mouse
HexNAc-5_Hex-2_Fuc-1_NeuAc-3	2358.85	entrapment
HexNAc-5_Hex-1_Fuc-2_NeuAc-2_NeuGc-1	2358.85	entrapment
HexNAc-3_Hex-9_Fuc-2	2359.83	mouse
HexNAc-9_Hex-1_Phospho-1_NeuAc-1	2360.83	entrapment
HexNAc-7_Hex-4_NeuAc-1	2360.86	mouse
HexNAc-9_Hex-1_Fuc-2_Phospho-1	2361.85	entrapment
HexNAc-7_Hex-4_Fuc-2	2361.88	mouse
HexNAc-4_Hex-6_NeuAc-2	2366.83	mouse
HexNAc-4_Hex-5_NeuAc-1_NeuGc-1_Fuc-1	2366.83	mouse
HexNAc-4_Hex-4_NeuGc-2_Fuc-2	2366.83	mouse
HexNAc-6_Hex-3_Fuc-2_Phospho-1_NeuAc-1	2367.81	entrapment
HexNAc-4_Hex-6_NeuAc-1_Fuc-2	2367.85	mouse
HexNAc-4_Hex-5_NeuGc-1_Fuc-3	2367.85	mouse
HexNAc-3_Hex-9_NeuGc-1	2374.8	mouse
HexNAc-7_Hex-4_NeuGc-1	2376.86	mouse
HexNAc-9_Hex-2_Fuc-1_Phospho-1	2377.84	entrapment
HexNAc-7_Hex-5_Fuc-1	2377.88	mouse
HexNAc-4_Hex-6_NeuAc-1_NeuGc-1	2382.82	mouse
HexNAc-4_Hex-5_NeuGc-2_Fuc-1	2382.82	mouse
HexNAc-6_Hex-4_Fuc-1_Phospho-1_NeuAc-1	2383.81	entrapment
HexNAc-4_Hex-7_NeuAc-1_Fuc-1	2383.84	mouse
HexNAc-4_Hex-6_NeuGc-1_Fuc-2	2383.84	mouse
HexNAc-6_Fuc-2_NeuAc-3	2383.88	entrapment
HexNAc-4_Hex-7_Fuc-3	2384.86	mouse
HexNAc-5_Hex-4_NeuAc-2_Fuc-1	2391.86	mouse
HexNAc-5_Hex-4_NeuAc-1_Fuc-3	2392.88	mouse
HexNAc-9_Hex-3_Phospho-1	2393.84	entrapment
HexNAc-7_Hex-6	2393.87	mouse
HexNAc-4_Hex-6_NeuGc-2	2398.82	mouse
HexNAc-6_Hex-5_Phospho-1_NeuAc-1	2399.8	entrapment
HexNAc-4_Hex-8_NeuAc-1	2399.84	mouse
HexNAc-4_Hex-7_NeuGc-1_Fuc-1	2399.84	mouse
HexNAc-6_Hex-1_Fuc-1_NeuAc-3	2399.87	entrapment
HexNAc-6_Fuc-2_NeuAc-2_NeuGc-1	2399.87	entrapment
HexNAc-6_Hex-5_Fuc-2_Phospho-1	2400.82	entrapment
HexNAc-4_Hex-8_Fuc-2	2400.86	mouse
HexNAc-5_Hex-5_NeuAc-2	2407.85	mouse
HexNAc-5_Hex-4_NeuAc-1_NeuGc-1_Fuc-1	2407.85	mouse
HexNAc-7_Hex-2_Fuc-2_Phospho-1_NeuAc-1	2408.84	entrapment
HexNAc-5_Hex-5_NeuAc-1_Fuc-2	2408.87	mouse
HexNAc-5_Hex-4_NeuGc-1_Fuc-3	2408.87	mouse
HexNAc-5_Hex-5_Fuc-4	2409.89	mouse
HexNAc-4_Hex-8_NeuGc-1	2415.83	mouse
HexNAc-4_Hex-9_Fuc-1	2416.85	mouse
HexNAc-5_Hex-5_NeuAc-1_NeuGc-1	2423.85	mouse
HexNAc-5_Hex-4_NeuGc-2_Fuc-1	2423.85	mouse
HexNAc-7_Hex-3_Fuc-1_Phospho-1_NeuAc-1	2424.83	entrapment
HexNAc-5_Hex-6_NeuAc-1_Fuc-1	2424.87	mouse
HexNAc-5_Hex-5_NeuGc-1_Fuc-2	2424.87	mouse
HexNAc-5_Hex-6_Fuc-3	2425.89	mouse
HexNAc-8_Hex-5	2434.9	mouse
HexNAc-6_Hex-3_Fuc-5	2434.92	mouse
HexNAc-5_Hex-5_NeuGc-2	2439.84	mouse
HexNAc-7_Hex-4_Phospho-1_NeuAc-1	2440.83	entrapment
HexNAc-5_Hex-7_NeuAc-1	2440.86	mouse
HexNAc-5_Hex-6_NeuGc-1_Fuc-1	2440.86	mouse
HexNAc-7_Hex-4_Fuc-2_Phospho-1	2441.85	entrapment
HexNAc-5_Hex-7_Fuc-2	2441.88	mouse
HexNAc-6_Hex-4_NeuAc-2	2448.88	mouse
HexNAc-8_Hex-1_Fuc-2_Phospho-1_NeuAc-1	2449.87	entrapment
HexNAc-6_Hex-4_NeuAc-1_Fuc-2	2449.9	mouse
HexNAc-6_Hex-4_Fuc-4	2450.92	mouse
HexNAc-3_Hex-6_NeuAc-2_Fuc-2	2455.86	mouse
HexNAc-5_Hex-7_NeuGc-1	2456.86	mouse
HexNAc-7_Hex-5_Fuc-1_Phospho-1	2457.84	entrapment
HexNAc-5_Hex-8_Fuc-1	2457.88	mouse
HexNAc-6_Hex-4_NeuAc-1_NeuGc-1	2464.87	mouse
HexNAc-8_Hex-2_Fuc-1_Phospho-1_NeuAc-1	2465.86	entrapment
HexNAc-6_Hex-5_NeuAc-1_Fuc-1	2465.89	mouse
HexNAc-6_Hex-4_NeuGc-1_Fuc-2	2465.89	mouse
HexNAc-6_Hex-5_Fuc-3	2466.91	mouse
HexNAc-3_Hex-7_Fuc-1_NeuAc-2	2471.86	mouse
HexNAc-3_Hex-6_NeuAc-1_NeuGc-1_Fuc-2	2471.86	mouse
HexNAc-5_Hex-9	2473.87	mouse
HexNAc-3_Hex-7_Fuc-5	2473.9	entrapment
HexNAc-6_Hex-4_NeuGc-2	2480.87	mouse
HexNAc-4_Hex-4_NeuAc-2_Fuc-3	2480.89	mouse
HexNAc-8_Hex-3_Phospho-1_NeuAc-1	2481.86	entrapment
HexNAc-6_Hex-6_NeuAc-1	2481.89	mouse
HexNAc-6_Hex-5_NeuGc-1_Fuc-1	2481.89	mouse
HexNAc-8_Hex-3_Fuc-2_Phospho-1	2482.88	entrapment
HexNAc-6_Hex-6_Fuc-2	2482.91	mouse
HexNAc-3_Hex-8_NeuAc-2	2487.85	mouse
HexNAc-3_Hex-6_NeuGc-2_Fuc-2	2487.85	mouse
HexNAc-3_Hex-7_Fuc-1_NeuAc-1_NeuGc-1	2487.85	mouse
HexNAc-5_Hex-5_Fuc-2_Phospho-1_NeuAc-1	2488.84	entrapment
HexNAc-3_Hex-8_Fuc-2_NeuAc-1	2488.87	mouse
HexNAc-9_Fuc-2_Phospho-1_NeuAc-1	2490.89	entrapment
HexNAc-7_Hex-3_Fuc-4	2491.95	mouse
HexNAc-4_Hex-5_NeuAc-3	2495.87	mouse
HexNAc-4_Hex-5_NeuAc-2_Fuc-2	2496.89	mouse
HexNAc-4_Hex-4_NeuAc-1_NeuGc-1_Fuc-3	2496.89	mouse
HexNAc-6_Hex-6_NeuGc-1	2497.88	mouse
HexNAc-4_Hex-5_NeuAc-1_Fuc-4	2497.91	mouse
HexNAc-8_Hex-4_Fuc-1_Phospho-1	2498.87	entrapment
HexNAc-6_Hex-7_Fuc-1	2498.9	mouse
HexNAc-3_Hex-8_NeuAc-1_NeuGc-1	2503.85	mouse
HexNAc-3_Hex-7_Fuc-1_NeuGc-2	2503.85	mouse
HexNAc-3_Hex-9_Fuc-1_NeuAc-1	2504.87	mouse
HexNAc-3_Hex-8_Fuc-2_NeuGc-1	2504.87	mouse
HexNAc-5_Hex-2_Fuc-2_NeuAc-3	2504.9	entrapment
HexNAc-5_Hex-1_Fuc-3_NeuAc-2_NeuGc-1	2504.9	entrapment
HexNAc-3_Hex-9_Fuc-3	2505.89	mouse
HexNAc-9_Hex-1_Fuc-1_Phospho-1_NeuAc-1	2506.89	entrapment
HexNAc-7_Hex-4_NeuAc-1_Fuc-1	2506.92	mouse
HexNAc-7_Hex-4_Fuc-3	2507.94	mouse
HexNAc-4_Hex-5_NeuAc-2_NeuGc-1	2511.86	mouse
HexNAc-2_Hex-13	2512.85	mouse
HexNAc-4_Hex-6_NeuAc-2_Fuc-1	2512.88	mouse
HexNAc-4_Hex-5_NeuAc-1_NeuGc-1_Fuc-2	2512.88	mouse
HexNAc-4_Hex-4_NeuGc-2_Fuc-3	2512.88	mouse
HexNAc-4_Hex-6_NeuAc-1_Fuc-3	2513.9	mouse
HexNAc-4_Hex-5_NeuGc-1_Fuc-4	2513.9	mouse
HexNAc-8_Hex-5_Phospho-1	2514.87	entrapment
HexNAc-6_Hex-8	2514.9	mouse
HexNAc-3_Hex-8_NeuGc-2	2519.84	mouse
HexNAc-3_Hex-9_Fuc-1_NeuGc-1	2520.86	mouse
HexNAc-9_Hex-2_Phospho-1_NeuAc-1	2522.88	entrapment
HexNAc-7_Hex-5_NeuAc-1	2522.92	mouse
HexNAc-7_Hex-4_NeuGc-1_Fuc-1	2522.92	mouse
HexNAc-9_Hex-2_Fuc-2_Phospho-1	2523.9	entrapment
HexNAc-7_Hex-5_Fuc-2	2523.94	mouse
HexNAc-4_Hex-5_NeuAc-1_NeuGc-2	2527.86	mouse
HexNAc-4_Hex-7_NeuAc-2	2528.88	mouse
HexNAc-4_Hex-6_NeuAc-1_NeuGc-1_Fuc-1	2528.88	mouse
HexNAc-4_Hex-5_NeuGc-2_Fuc-2	2528.88	mouse
HexNAc-6_Hex-4_Fuc-2_Phospho-1_NeuAc-1	2529.87	entrapment
HexNAc-4_Hex-7_NeuAc-1_Fuc-2	2529.9	mouse
HexNAc-4_Hex-6_NeuGc-1_Fuc-3	2529.9	mouse
HexNAc-5_Hex-4_NeuAc-2_Fuc-2	2537.91	mouse
HexNAc-7_Hex-5_NeuGc-1	2538.91	mouse
HexNAc-5_Hex-4_NeuAc-1_Fuc-4	2538.94	mouse
HexNAc-9_Hex-3_Fuc-1_Phospho-1	2539.9	entrapment
HexNAc-7_Hex-6_Fuc-1	2539.93	mouse
HexNAc-4_Hex-5_NeuGc-3	2543.85	mouse
HexNAc-4_Hex-7_NeuAc-1_NeuGc-1	2544.87	mouse
HexNAc-4_Hex-6_NeuGc-2_Fuc-1	2544.87	mouse
HexNAc-6_Hex-5_Fuc-1_Phospho-1_NeuAc-1	2545.86	entrapment
HexNAc-4_Hex-8_NeuAc-1_Fuc-1	2545.89	mouse
HexNAc-4_Hex-7_NeuGc-1_Fuc-2	2545.89	mouse
HexNAc-6_Hex-1_Fuc-2_NeuAc-3	2545.93	entrapment
HexNAc-6_Fuc-3_NeuAc-2_NeuGc-1	2545.93	entrapment
HexNAc-4_Hex-8_Fuc-3	2546.91	mouse
HexNAc-5_Hex-5_NeuAc-2_Fuc-1	2553.91	mouse
HexNAc-5_Hex-4_NeuAc-1_NeuGc-1_Fuc-2	2553.91	mouse
HexNAc-5_Hex-5_NeuAc-1_Fuc-3	2554.93	mouse
HexNAc-5_Hex-4_NeuGc-1_Fuc-4	2554.93	mouse
HexNAc-9_Hex-4_Phospho-1	2555.89	entrapment
HexNAc-7_Hex-7	2555.93	mouse
HexNAc-5_Hex-5_Fuc-5	2555.95	mouse
HexNAc-4_Hex-7_NeuGc-2	2560.87	mouse
HexNAc-4_Hex-9_NeuAc-1	2561.89	mouse
HexNAc-4_Hex-8_NeuGc-1_Fuc-1	2561.89	mouse
HexNAc-6_Hex-2_Fuc-1_NeuAc-3	2561.93	entrapment
HexNAc-6_Hex-1_Fuc-2_NeuAc-2_NeuGc-1	2561.93	entrapment
HexNAc-4_Hex-9_Fuc-2	2562.91	mouse
HexNAc-5_Hex-6_NeuAc-2	2569.9	mouse
HexNAc-5_Hex-5_NeuAc-1_NeuGc-1_Fuc-1	2569.9	mouse
HexNAc-5_Hex-4_NeuGc-2_Fuc-2	2569.9	mouse
HexNAc-7_Hex-3_Fuc-2_Phospho-1_NeuAc-1	2570.89	entrapment
HexNAc-5_Hex-6_NeuAc-1_Fuc-2	2570.93	mouse
HexNAc-5_Hex-5_NeuGc-1_Fuc-3	2570.93	mouse
HexNAc-5_Hex-6_Fuc-4	2571.95	mouse
HexNAc-4_Hex-9_NeuGc-1	2577.88	mouse
HexNAc-8_Hex-5_Fuc-1	2580.96	mouse
HexNAc-5_Hex-6_NeuAc-1_NeuGc-1	2585.9	mouse
HexNAc-5_Hex-5_NeuGc-2_Fuc-1	2585.9	mouse
HexNAc-7_Hex-4_Fuc-1_Phospho-1_NeuAc-1	2586.89	entrapment
HexNAc-5_Hex-7_NeuAc-1_Fuc-1	2586.92	mouse
HexNAc-5_Hex-6_NeuGc-1_Fuc-2	2586.92	mouse
HexNAc-5_Hex-7_Fuc-3	2587.94	mouse
HexNAc-6_Hex-4_NeuAc-2_Fuc-1	2594.94	mouse
HexNAc-6_Hex-4_NeuAc-1_Fuc-3	2595.96	mouse
HexNAc-8_Hex-6	2596.95	mouse
HexNAc-6_Hex-4_Fuc-5	2596.98	mouse
HexNAc-5_Hex-6_NeuGc-2	2601.89	mouse
HexNAc-7_Hex-5_Phospho-1_NeuAc-1	2602.88	entrapment
HexNAc-5_Hex-8_NeuAc-1	2602.91	mouse
HexNAc-5_Hex-7_NeuGc-1_Fuc-1	2602.91	mouse
HexNAc-7_Hex-5_Fuc-2_Phospho-1	2603.9	entrapment
HexNAc-6_Hex-5_NeuAc-2	2610.93	mouse
HexNAc-6_Hex-4_NeuAc-1_NeuGc-1_Fuc-1	2610.93	mouse
HexNAc-8_Hex-2_Fuc-2_Phospho-1_NeuAc-1	2611.92	entrapment
HexNAc-6_Hex-5_NeuAc-1_Fuc-2	2611.95	mouse
HexNAc-6_Hex-4_NeuGc-1_Fuc-3	2611.95	mouse
HexNAc-6_Hex-5_Fuc-4	2612.97	mouse
HexNAc-3_Hex-7_Fuc-2_NeuAc-2	2617.91	mouse
HexNAc-5_Hex-8_NeuGc-1	2618.91	mouse
HexNAc-5_Hex-9_Fuc-1	2619.93	mouse
HexNAc-6_Hex-5_NeuAc-1_NeuGc-1	2626.93	mouse
HexNAc-6_Hex-4_NeuGc-2_Fuc-1	2626.93	mouse
HexNAc-8_Hex-3_Fuc-1_Phospho-1_NeuAc-1	2627.91	entrapment
HexNAc-6_Hex-6_NeuAc-1_Fuc-1	2627.95	mouse
HexNAc-6_Hex-5_NeuGc-1_Fuc-2	2627.95	mouse
HexNAc-6_Hex-6_Fuc-3	2628.97	mouse
HexNAc-3_Hex-8_Fuc-1_NeuAc-2	2633.91	mouse
HexNAc-3_Hex-7_Fuc-2_NeuAc-1_NeuGc-1	2633.91	mouse
HexNAc-7_Hex-3_Fuc-5	2638	mouse
HexNAc-4_Hex-5_NeuAc-3_Fuc-1	2641.93	mouse
HexNAc-6_Hex-5_NeuGc-2	2642.92	mouse
HexNAc-4_Hex-5_NeuAc-2_Fuc-3	2642.95	mouse
HexNAc-8_Hex-4_Phospho-1_NeuAc-1	2643.91	entrapment
HexNAc-6_Hex-7_NeuAc-1	2643.94	mouse
HexNAc-6_Hex-6_NeuGc-1_Fuc-1	2643.94	mouse
HexNAc-8_Hex-4_Fuc-2_Phospho-1	2644.93	entrapment
HexNAc-6_Hex-7_Fuc-2	2644.96	mouse
HexNAc-3_Hex-9_NeuAc-2	2649.9	mouse
HexNAc-3_Hex-8_Fuc-1_NeuAc-1_NeuGc-1	2649.9	mouse
HexNAc-3_Hex-7_Fuc-2_NeuGc-2	2649.9	mouse
HexNAc-3_Hex-9_Fuc-2_NeuAc-1	2650.92	mouse
HexNAc-7_Hex-4_NeuAc-2	2651.96	mouse
HexNAc-9_Hex-1_Fuc-2_Phospho-1_NeuAc-1	2652.94	entrapment
HexNAc-7_Hex-4_NeuAc-1_Fuc-2	2652.98	mouse
HexNAc-7_Hex-4_Fuc-4	2654	mouse
HexNAc-4_Hex-5_NeuAc-2_NeuGc-1_Fuc-1	2657.92	mouse
HexNAc-4_Hex-6_NeuAc-2_Fuc-2	2658.94	mouse
HexNAc-4_Hex-5_NeuAc-1_NeuGc-1_Fuc-3	2658.94	mouse
HexNAc-6_Hex-7_NeuGc-1	2659.94	mouse
HexNAc-4_Hex-6_NeuAc-1_Fuc-4	2659.96	mouse
HexNAc-8_Hex-5_Fuc-1_Phospho-1	2660.92	entrapment
HexNAc-6_Hex-8_Fuc-1	2660.96	mouse
HexNAc-3_Hex-9_NeuAc-1_NeuGc-1	2665.9	mouse
HexNAc-3_Hex-8_Fuc-1_NeuGc-2	2665.9	mouse
HexNAc-3_Hex-9_Fuc-2_NeuGc-1	2666.92	mouse
HexNAc-7_Hex-4_NeuAc-1_NeuGc-1	2667.95	mouse
HexNAc-9_Hex-2_Fuc-1_Phospho-1_NeuAc-1	2668.94	entrapment
HexNAc-7_Hex-5_NeuAc-1_Fuc-1	2668.97	mouse
HexNAc-7_Hex-4_NeuGc-1_Fuc-2	2668.97	mouse
HexNAc-7_Hex-5_Fuc-3	2669.99	mouse
HexNAc-4_Hex-5_NeuAc-1_NeuGc-2_Fuc-1	2673.92	mouse
HexNAc-2_Hex-14	2674.9	mouse
HexNAc-4_Hex-7_NeuAc-2_Fuc-1	2674.94	mouse
HexNAc-4_Hex-6_NeuAc-1_NeuGc-1_Fuc-2	2674.94	mouse
HexNAc-4_Hex-5_NeuGc-2_Fuc-3	2674.94	mouse
HexNAc-4_Hex-7_NeuAc-1_Fuc-3	2675.96	mouse
HexNAc-4_Hex-6_NeuGc-1_Fuc-4	2675.96	mouse
HexNAc-6_Hex-9	2676.95	mouse
HexNAc-3_Hex-9_NeuGc-2	2681.89	mouse
HexNAc-7_Hex-4_NeuGc-2	2683.95	mouse
HexNAc-5_Hex-4_NeuAc-2_Fuc-3	2683.97	mouse
HexNAc-9_Hex-3_Phospho-1_NeuAc-1	2684.93	entrapment
HexNAc-7_Hex-6_NeuAc-1	2684.97	mouse
HexNAc-7_Hex-5_NeuGc-1_Fuc-1	2684.97	mouse
HexNAc-9_Hex-3_Fuc-2_Phospho-1	2685.95	entrapment
HexNAc-7_Hex-6_Fuc-2	2685.99	mouse
HexNAc-4_Hex-5_NeuGc-3_Fuc-1	2689.91	mouse
HexNAc-4_Hex-8_NeuAc-2	2690.93	mouse
HexNAc-4_Hex-7_NeuAc-1_NeuGc-1_Fuc-1	2690.93	mouse
HexNAc-4_Hex-6_NeuGc-2_Fuc-2	2690.93	mouse
HexNAc-6_Hex-5_Fuc-2_Phospho-1_NeuAc-1	2691.92	entrapment
HexNAc-4_Hex-8_NeuAc-1_Fuc-2	2691.95	mouse
HexNAc-4_Hex-7_NeuGc-1_Fuc-3	2691.95	mouse
HexNAc-5_Hex-5_NeuAc-3	2698.95	mouse
HexNAc-5_Hex-5_NeuAc-2_Fuc-2	2699.97	mouse
HexNAc-5_Hex-4_NeuAc-1_NeuGc-1_Fuc-3	2699.97	mouse
HexNAc-7_Hex-6_NeuGc-1	2700.96	mouse
HexNAc-5_Hex-5_NeuAc-1_Fuc-4	2700.99	mouse
HexNAc-9_Hex-4_Fuc-1_Phospho-1	2701.95	entrapment
HexNAc-7_Hex-7_Fuc-1	2701.98	mouse
HexNAc-4_Hex-7_NeuGc-2_Fuc-1	2706.93	mouse
HexNAc-4_Hex-8_NeuAc-1_NeuGc-1	2706.93	mouse
HexNAc-4_Hex-8_NeuGc-1_Fuc-2	2707.95	mouse
HexNAc-4_Hex-9_Fuc-3	2708.97	mouse
HexNAc-5_Hex-5_NeuAc-2_NeuGc-1	2714.94	mouse
HexNAc-5_Hex-6_NeuAc-2_Fuc-1	2715.96	mouse
HexNAc-5_Hex-5_NeuAc-1_NeuGc-1_Fuc-2	2715.96	mouse
HexNAc-5_Hex-4_NeuGc-2_Fuc-3	2715.96	mouse
HexNAc-5_Hex-6_NeuAc-1_Fuc-3	2716.98	mouse
HexNAc-5_Hex-5_NeuGc-1_Fuc-4	2716.98	mouse
HexNAc-9_Hex-5_Phospho-1	2717.94	entrapment
HexNAc-7_Hex-8	2717.98	mouse
HexNAc-4_Hex-8_NeuGc-2	2722.92	mouse
HexNAc-5_Hex-5_NeuAc-1_NeuGc-2	2730.94	mouse
HexNAc-5_Hex-7_NeuAc-2	2731.96	mouse
HexNAc-5_Hex-6_NeuAc-1_NeuGc-1_Fuc-1	2731.96	mouse
HexNAc-5_Hex-5_NeuGc-2_Fuc-2	2731.96	mouse
HexNAc-7_Hex-4_Fuc-2_Phospho-1_NeuAc-1	2732.94	entrapment
HexNAc-5_Hex-7_NeuAc-1_Fuc-2	2732.98	mouse
HexNAc-5_Hex-6_NeuGc-1_Fuc-3	2732.98	mouse
HexNAc-6_Hex-4_NeuAc-2_Fuc-2	2740.99	mouse
HexNAc-6_Hex-4_NeuAc-1_Fuc-4	2742.01	mouse
HexNAc-8_Hex-6_Fuc-1	2743.01	mouse
HexNAc-5_Hex-5_NeuGc-3	2746.93	mouse
HexNAc-5_Hex-7_NeuAc-1_NeuGc-1	2747.95	mouse
HexNAc-5_Hex-6_NeuGc-2_Fuc-1	2747.95	mouse
HexNAc-7_Hex-5_Fuc-1_Phospho-1_NeuAc-1	2748.94	entrapment
HexNAc-5_Hex-8_NeuAc-1_Fuc-1	2748.97	mouse
HexNAc-5_Hex-7_NeuGc-1_Fuc-2	2748.97	mouse
HexNAc-6_Hex-5_NeuAc-2_Fuc-1	2756.99	mouse
HexNAc-6_Hex-4_NeuAc-1_NeuGc-1_Fuc-2	2756.99	mouse
HexNAc-6_Hex-5_NeuAc-1_Fuc-3	2758.01	mouse
HexNAc-6_Hex-4_NeuGc-1_Fuc-4	2758.01	mouse
HexNAc-8_Hex-7	2759	mouse
HexNAc-6_Hex-5_Fuc-5	2759.03	mouse
HexNAc-5_Hex-7_NeuGc-2	2763.95	mouse
HexNAc-5_Hex-9_NeuAc-1	2764.97	mouse
HexNAc-5_Hex-8_NeuGc-1_Fuc-1	2764.97	mouse
HexNAc-6_Hex-6_NeuAc-2	2772.98	mouse
HexNAc-6_Hex-5_NeuAc-1_NeuGc-1_Fuc-1	2772.98	mouse
HexNAc-6_Hex-4_NeuGc-2_Fuc-2	2772.98	mouse
HexNAc-8_Hex-3_Fuc-2_Phospho-1_NeuAc-1	2773.97	entrapment
HexNAc-6_Hex-6_NeuAc-1_Fuc-2	2774	mouse
HexNAc-6_Hex-5_NeuGc-1_Fuc-3	2774	mouse
HexNAc-6_Hex-6_Fuc-4	2775.02	mouse
HexNAc-3_Hex-8_Fuc-2_NeuAc-2	2779.97	mouse
HexNAc-5_Hex-9_NeuGc-1	2780.96	mouse
HexNAc-4_Hex-5_NeuAc-4	2786.96	mouse
HexNAc-4_Hex-5_NeuAc-3_Fuc-2	2787.98	mouse
HexNAc-6_Hex-6_NeuAc-1_NeuGc-1	2788.98	mouse
HexNAc-6_Hex-5_NeuGc-2_Fuc-1	2788.98	mouse
HexNAc-4_Hex-5_NeuAc-2_Fuc-4	2789	mouse
HexNAc-8_Hex-4_Fuc-1_Phospho-1_NeuAc-1	2789.97	entrapment
HexNAc-6_Hex-7_NeuAc-1_Fuc-1	2790	mouse
HexNAc-6_Hex-6_NeuGc-1_Fuc-2	2790	mouse
HexNAc-6_Hex-7_Fuc-3	2791.02	mouse
HexNAc-3_Hex-9_Fuc-1_NeuAc-2	2795.96	mouse
HexNAc-3_Hex-8_Fuc-2_NeuAc-1_NeuGc-1	2795.96	mouse
HexNAc-7_Hex-4_NeuAc-2_Fuc-1	2798.02	mouse
HexNAc-7_Hex-4_NeuAc-1_Fuc-3	2799.04	mouse
HexNAc-9_Hex-6	2800.03	mouse
HexNAc-7_Hex-4_Fuc-5	2800.06	mouse
HexNAc-4_Hex-5_NeuAc-3_NeuGc-1	2802.96	mouse
HexNAc-4_Hex-5_NeuAc-2_NeuGc-1_Fuc-2	2803.98	mouse
HexNAc-6_Hex-6_NeuGc-2	2804.97	mouse
HexNAc-4_Hex-6_NeuAc-2_Fuc-3	2805	mouse
HexNAc-4_Hex-5_NeuAc-1_NeuGc-1_Fuc-4	2805	mouse
HexNAc-8_Hex-5_Phospho-1_NeuAc-1	2805.96	entrapment
HexNAc-6_Hex-8_NeuAc-1	2805.99	mouse
HexNAc-6_Hex-7_NeuGc-1_Fuc-1	2805.99	mouse
HexNAc-8_Hex-5_Fuc-2_Phospho-1	2806.98	entrapment
HexNAc-6_Hex-8_Fuc-2	2807.01	mouse
HexNAc-3_Hex-9_Fuc-1_NeuAc-1_NeuGc-1	2811.96	mouse
HexNAc-3_Hex-8_Fuc-2_NeuGc-2	2811.96	mouse
HexNAc-7_Hex-5_NeuAc-2	2814.01	mouse
HexNAc-7_Hex-4_NeuAc-1_NeuGc-1_Fuc-1	2814.01	mouse
HexNAc-9_Hex-2_Fuc-2_Phospho-1_NeuAc-1	2815	entrapment
HexNAc-7_Hex-5_NeuAc-1_Fuc-2	2815.03	mouse
HexNAc-7_Hex-4_NeuGc-1_Fuc-3	2815.03	mouse
HexNAc-7_Hex-5_Fuc-4	2816.05	mouse
HexNAc-4_Hex-5_NeuAc-2_NeuGc-2	2818.95	mouse
HexNAc-4_Hex-5_NeuAc-1_NeuGc-2_Fuc-2	2819.97	mouse
HexNAc-4_Hex-7_NeuAc-2_Fuc-2	2820.99	mouse
HexNAc-4_Hex-6_NeuAc-1_NeuGc-1_Fuc-3	2820.99	mouse
HexNAc-4_Hex-5_NeuGc-2_Fuc-4	2820.99	mouse
HexNAc-6_Hex-8_NeuGc-1	2821.99	mouse
HexNAc-6_Hex-9_Fuc-1	2823.01	mouse
HexNAc-3_Hex-9_Fuc-1_NeuGc-2	2827.95	mouse
HexNAc-7_Hex-5_NeuAc-1_NeuGc-1	2830.01	mouse
HexNAc-7_Hex-4_NeuGc-2_Fuc-1	2830.01	mouse
HexNAc-9_Hex-3_Fuc-1_Phospho-1_NeuAc-1	2830.99	entrapment
HexNAc-7_Hex-6_NeuAc-1_Fuc-1	2831.03	mouse
HexNAc-7_Hex-5_NeuGc-1_Fuc-2	2831.03	mouse
HexNAc-7_Hex-6_Fuc-3	2832.05	mouse
HexNAc-4_Hex-5_NeuAc-1_NeuGc-3	2834.95	mouse
HexNAc-4_Hex-5_NeuGc-3_Fuc-2	2835.97	mouse
HexNAc-2_Hex-15	2836.95	mouse
HexNAc-4_Hex-8_Fuc-1_NeuAc-2	2836.99	mouse
HexNAc-4_Hex-7_NeuAc-1_NeuGc-1_Fuc-2	2836.99	mouse
HexNAc-4_Hex-6_NeuGc-2_Fuc-3	2836.99	mouse
HexNAc-4_Hex-8_Fuc-3_NeuAc-1	2838.01	mouse
HexNAc-6_Hex-10	2839	mouse
HexNAc-5_Hex-5_NeuAc-3_Fuc-1	2845.01	mouse
HexNAc-7_Hex-5_NeuGc-2	2846	mouse
HexNAc-5_Hex-5_NeuAc-2_Fuc-3	2846.03	mouse
HexNAc-9_Hex-4_Phospho-1_NeuAc-1	2846.99	entrapment
HexNAc-7_Hex-7_NeuAc-1	2847.02	mouse
HexNAc-7_Hex-6_NeuGc-1_Fuc-1	2847.02	mouse
HexNAc-9_Hex-4_Fuc-2_Phospho-1	2848.01	entrapment
HexNAc-7_Hex-7_Fuc-2	2848.04	mouse
HexNAc-4_Hex-5_NeuGc-4	2850.94	mouse
HexNAc-4_Hex-9_NeuAc-2	2852.98	mouse
HexNAc-4_Hex-7_NeuGc-2_Fuc-2	2852.98	mouse
HexNAc-4_Hex-8_Fuc-1_NeuAc-1_NeuGc-1	2852.98	mouse
HexNAc-4_Hex-8_Fuc-3_NeuGc-1	2854	mouse
HexNAc-5_Hex-6_NeuAc-3	2861	mouse
HexNAc-5_Hex-5_NeuAc-2_NeuGc-1_Fuc-1	2861	mouse
HexNAc-5_Hex-6_NeuAc-2_Fuc-2	2862.02	mouse
HexNAc-5_Hex-5_NeuAc-1_NeuGc-1_Fuc-3	2862.02	mouse
HexNAc-7_Hex-7_NeuGc-1	2863.02	mouse
HexNAc-5_Hex-6_NeuAc-1_Fuc-4	2863.04	mouse
HexNAc-9_Hex-5_Fuc-1_Phospho-1	2864	entrapment
HexNAc-7_Hex-8_Fuc-1	2864.04	mouse
HexNAc-4_Hex-9_NeuAc-1_NeuGc-1	2868.98	mouse
HexNAc-4_Hex-8_Fuc-1_NeuGc-2	2868.98	mouse
HexNAc-5_Hex-6_NeuAc-2_NeuGc-1	2876.99	mouse
HexNAc-5_Hex-5_NeuAc-1_NeuGc-2_Fuc-1	2876.99	mouse
HexNAc-5_Hex-7_NeuAc-2_Fuc-1	2878.02	mouse
HexNAc-5_Hex-6_NeuAc-1_NeuGc-1_Fuc-2	2878.02	mouse
HexNAc-5_Hex-5_NeuGc-2_Fuc-3	2878.02	mouse
HexNAc-5_Hex-7_NeuAc-1_Fuc-3	2879.04	mouse
HexNAc-5_Hex-6_NeuGc-1_Fuc-4	2879.04	mouse
HexNAc-7_Hex-9	2880.03	mouse
HexNAc-4_Hex-9_NeuGc-2	2884.97	mouse
HexNAc-6_Hex-4_NeuAc-2_Fuc-3	2887.05	mouse
HexNAc-6_Hex-4_NeuAc-1_Fuc-5	2888.07	mouse
HexNAc-5_Hex-6_NeuAc-1_NeuGc-2	2892.99	mouse
HexNAc-5_Hex-5_NeuGc-3_Fuc-1	2892.99	mouse
HexNAc-5_Hex-7_NeuAc-1_NeuGc-1_Fuc-1	2894.01	mouse
HexNAc-5_Hex-6_NeuGc-2_Fuc-2	2894.01	mouse
HexNAc-7_Hex-5_Fuc-2_Phospho-1_NeuAc-1	2895	entrapment
HexNAc-5_Hex-8_NeuAc-1_Fuc-2	2895.03	mouse
HexNAc-5_Hex-7_NeuGc-1_Fuc-3	2895.03	mouse
HexNAc-5_Hex-8_Fuc-4	2896.05	mouse
HexNAc-6_Hex-5_NeuAc-2_Fuc-2	2903.05	mouse
HexNAc-6_Hex-4_NeuAc-1_NeuGc-1_Fuc-3	2903.05	mouse
HexNAc-6_Hex-5_NeuAc-1_Fuc-4	2904.07	mouse
HexNAc-6_Hex-4_NeuGc-1_Fuc-5	2904.07	mouse
HexNAc-8_Hex-7_Fuc-1	2905.06	mouse
HexNAc-5_Hex-6_NeuGc-3	2908.98	mouse
HexNAc-5_Hex-7_NeuGc-2_Fuc-1	2910.01	mouse
HexNAc-5_Hex-9_NeuAc-1_Fuc-1	2911.03	mouse
HexNAc-5_Hex-8_NeuGc-1_Fuc-2	2911.03	mouse
HexNAc-6_Hex-6_NeuAc-2_Fuc-1	2919.04	mouse
HexNAc-6_Hex-5_NeuAc-1_NeuGc-1_Fuc-2	2919.04	mouse
HexNAc-6_Hex-4_NeuGc-2_Fuc-3	2919.04	mouse
HexNAc-6_Hex-6_NeuAc-1_Fuc-3	2920.06	mouse
HexNAc-6_Hex-5_NeuGc-1_Fuc-4	2920.06	mouse
HexNAc-8_Hex-8	2921.06	mouse
HexNAc-6_Hex-6_Fuc-5	2921.08	mouse
HexNAc-5_Hex-9_NeuGc-1_Fuc-1	2927.02	mouse
HexNAc-4_Hex-5_NeuAc-4_Fuc-1	2933.02	mouse
HexNAc-4_Hex-5_NeuAc-3_Fuc-3	2934.04	mouse
HexNAc-6_Hex-7_NeuAc-2	2935.04	mouse
HexNAc-6_Hex-6_NeuAc-1_NeuGc-1_Fuc-1	2935.04	mouse
HexNAc-6_Hex-5_NeuGc-2_Fuc-2	2935.04	mouse
HexNAc-8_Hex-4_Fuc-2_Phospho-1_NeuAc-1	2936.02	entrapment
HexNAc-6_Hex-7_NeuAc-1_Fuc-2	2936.06	mouse
HexNAc-6_Hex-6_NeuGc-1_Fuc-3	2936.06	mouse
HexNAc-6_Hex-7_Fuc-4	2937.08	mouse
HexNAc-3_Hex-9_Fuc-2_NeuAc-2	2942.02	mouse
HexNAc-7_Hex-4_NeuAc-2_Fuc-2	2944.07	mouse
HexNAc-7_Hex-4_NeuAc-1_Fuc-4	2945.09	mouse
HexNAc-9_Hex-6_Fuc-1	2946.09	mouse
HexNAc-4_Hex-5_NeuAc-3_NeuGc-1_Fuc-1	2949.02	mouse
HexNAc-4_Hex-6_NeuAc-3_Fuc-2	2950.04	mouse
HexNAc-4_Hex-5_NeuAc-2_NeuGc-1_Fuc-3	2950.04	mouse
HexNAc-6_Hex-7_NeuAc-1_NeuGc-1	2951.03	mouse
HexNAc-6_Hex-6_NeuGc-2_Fuc-1	2951.03	mouse
HexNAc-4_Hex-6_NeuAc-2_Fuc-4	2951.06	mouse
HexNAc-8_Hex-5_Fuc-1_Phospho-1_NeuAc-1	2952.02	entrapment
HexNAc-6_Hex-8_NeuAc-1_Fuc-1	2952.05	mouse
HexNAc-6_Hex-7_NeuGc-1_Fuc-2	2952.05	mouse
HexNAc-6_Hex-8_Fuc-3	2953.07	mouse
HexNAc-3_Hex-9_Fuc-2_NeuAc-1_NeuGc-1	2958.02	mouse
HexNAc-7_Hex-5_NeuAc-2_Fuc-1	2960.07	mouse
HexNAc-7_Hex-4_NeuAc-1_NeuGc-1_Fuc-2	2960.07	mouse
HexNAc-7_Hex-5_NeuAc-1_Fuc-3	2961.09	mouse
HexNAc-7_Hex-4_NeuGc-1_Fuc-4	2961.09	mouse
HexNAc-7_Hex-5_Fuc-5	2962.11	mouse
HexNAc-4_Hex-5_NeuAc-2_NeuGc-2_Fuc-1	2965.01	mouse
HexNAc-4_Hex-7_NeuAc-3_Fuc-1	2966.03	mouse
HexNAc-4_Hex-6_NeuAc-2_NeuGc-1_Fuc-2	2966.03	mouse
HexNAc-4_Hex-5_NeuAc-1_NeuGc-2_Fuc-3	2966.03	mouse
HexNAc-6_Hex-7_NeuGc-2	2967.03	mouse
HexNAc-4_Hex-7_NeuAc-2_Fuc-3	2967.05	mouse
HexNAc-4_Hex-6_NeuAc-1_NeuGc-1_Fuc-4	2967.05	mouse
HexNAc-6_Hex-9_NeuAc-1	2968.05	mouse
HexNAc-6_Hex-8_NeuGc-1_Fuc-1	2968.05	mouse
HexNAc-6_Hex-9_Fuc-2	2969.07	mouse
HexNAc-3_Hex-9_Fuc-2_NeuGc-2	2974.01	mouse
HexNAc-7_Hex-6_NeuAc-2	2976.06	mouse
HexNAc-7_Hex-5_NeuAc-1_NeuGc-1_Fuc-1	2976.06	mouse
HexNAc-7_Hex-4_NeuGc-2_Fuc-2	2976.06	mouse
HexNAc-9_Hex-3_Fuc-2_Phospho-1_NeuAc-1	2977.05	entrapment
HexNAc-7_Hex-6_NeuAc-1_Fuc-2	2977.08	mouse
HexNAc-7_Hex-5_NeuGc-1_Fuc-3	2977.08	mouse
HexNAc-7_Hex-6_Fuc-4	2978.1	mouse
HexNAc-4_Hex-5_NeuAc-1_NeuGc-3_Fuc-1	2981.01	mouse
HexNAc-4_Hex-8_NeuAc-3	2982.03	mouse
HexNAc-4_Hex-7_NeuAc-2_NeuGc-1_Fuc-1	2982.03	mouse
HexNAc-4_Hex-6_NeuAc-1_NeuGc-2_Fuc-2	2982.03	mouse
HexNAc-4_Hex-5_NeuGc-3_Fuc-3	2982.03	mouse
HexNAc-4_Hex-8_Fuc-2_NeuAc-2	2983.05	mouse
HexNAc-4_Hex-7_NeuAc-1_NeuGc-1_Fuc-3	2983.05	mouse
HexNAc-4_Hex-6_NeuGc-2_Fuc-4	2983.05	mouse
HexNAc-6_Hex-9_NeuGc-1	2984.04	mouse
HexNAc-6_Hex-10_Fuc-1	2985.06	mouse
HexNAc-5_Hex-5_NeuAc-3_Fuc-2	2991.06	mouse
HexNAc-7_Hex-6_NeuAc-1_NeuGc-1	2992.06	mouse
HexNAc-7_Hex-5_NeuGc-2_Fuc-1	2992.06	mouse
HexNAc-5_Hex-5_NeuAc-2_Fuc-4	2992.08	mouse
HexNAc-9_Hex-4_Fuc-1_Phospho-1_NeuAc-1	2993.05	entrapment
HexNAc-7_Hex-7_NeuAc-1_Fuc-1	2993.08	mouse
HexNAc-7_Hex-6_NeuGc-1_Fuc-2	2993.08	mouse
HexNAc-7_Hex-7_Fuc-3	2994.1	mouse
HexNAc-4_Hex-5_NeuGc-4_Fuc-1	2997	mouse
HexNAc-4_Hex-7_NeuAc-1_NeuGc-2_Fuc-1	2998.02	mouse
HexNAc-4_Hex-8_NeuAc-2_NeuGc-1	2998.02	mouse
HexNAc-4_Hex-6_NeuGc-3_Fuc-2	2998.02	mouse
HexNAc-2_Hex-16	2999	mouse
HexNAc-4_Hex-9_Fuc-1_NeuAc-2	2999.04	mouse
HexNAc-4_Hex-7_NeuGc-2_Fuc-3	2999.04	mouse
HexNAc-4_Hex-8_Fuc-2_NeuAc-1_NeuGc-1	2999.04	mouse
HexNAc-4_Hex-9_Fuc-3_NeuAc-1	3000.06	mouse
HexNAc-6_Hex-11	3001.06	mouse
HexNAc-10_Hex-6	3003.11	mouse
HexNAc-5_Hex-6_NeuAc-3_Fuc-1	3007.06	mouse
HexNAc-5_Hex-5_NeuAc-2_NeuGc-1_Fuc-2	3007.06	mouse
HexNAc-7_Hex-6_NeuGc-2	3008.05	mouse
HexNAc-5_Hex-6_NeuAc-2_Fuc-3	3008.08	mouse
HexNAc-5_Hex-5_NeuAc-1_NeuGc-1_Fuc-4	3008.08	mouse
HexNAc-9_Hex-5_Phospho-1_NeuAc-1	3009.04	entrapment
HexNAc-7_Hex-8_NeuAc-1	3009.07	mouse
HexNAc-7_Hex-7_NeuGc-1_Fuc-1	3009.07	mouse
HexNAc-9_Hex-5_Fuc-2_Phospho-1	3010.06	entrapment
HexNAc-7_Hex-8_Fuc-2	3010.09	mouse
HexNAc-5_Hex-6_Fuc-7	3010.12	mouse
HexNAc-4_Hex-7_NeuGc-3_Fuc-1	3014.02	mouse
HexNAc-4_Hex-8_NeuAc-1_NeuGc-2	3014.02	mouse
HexNAc-4_Hex-9_Fuc-1_NeuAc-1_NeuGc-1	3015.04	mouse
HexNAc-4_Hex-8_Fuc-2_NeuGc-2	3015.04	mouse
HexNAc-4_Hex-9_Fuc-3_NeuGc-1	3016.06	mouse
HexNAc-5_Hex-6_NeuAc-2_NeuGc-1_Fuc-1	3023.05	mouse
HexNAc-5_Hex-5_NeuAc-1_NeuGc-2_Fuc-2	3023.05	mouse
HexNAc-5_Hex-7_NeuAc-2_Fuc-2	3024.07	mouse
HexNAc-5_Hex-6_NeuAc-1_NeuGc-1_Fuc-3	3024.07	mouse
HexNAc-5_Hex-5_NeuGc-2_Fuc-4	3024.07	mouse
HexNAc-7_Hex-8_NeuGc-1	3025.07	mouse
HexNAc-7_Hex-9_Fuc-1	3026.09	mouse
HexNAc-4_Hex-8_NeuGc-3	3030.01	mouse
HexNAc-4_Hex-9_Fuc-1_NeuGc-2	3031.03	mouse
HexNAc-6_Hex-4_NeuAc-2_Fuc-4	3033.11	mouse
HexNAc-5_Hex-6_NeuAc-1_NeuGc-2_Fuc-1	3039.05	mouse
HexNAc-5_Hex-5_NeuGc-3_Fuc-2	3039.05	mouse
HexNAc-5_Hex-7_NeuAc-1_NeuGc-1_Fuc-2	3040.07	mouse
HexNAc-5_Hex-6_NeuGc-2_Fuc-3	3040.07	mouse
HexNAc-7_Hex-10	3042.08	mouse
HexNAc-6_Hex-5_NeuAc-2_Fuc-3	3049.1	mouse
HexNAc-6_Hex-4_NeuAc-1_NeuGc-1_Fuc-4	3049.1	mouse
HexNAc-6_Hex-5_NeuAc-1_Fuc-5	3050.13	mouse
HexNAc-5_Hex-6_NeuGc-3_Fuc-1	3055.04	mouse
HexNAc-5_Hex-9_NeuAc-2	3056.06	mouse
HexNAc-5_Hex-7_NeuGc-2_Fuc-2	3056.06	mouse
HexNAc-6_Hex-6_NeuAc-3	3064.08	mouse
HexNAc-6_Hex-6_NeuAc-2_Fuc-2	3065.1	mouse
HexNAc-6_Hex-5_NeuAc-1_NeuGc-1_Fuc-3	3065.1	mouse
HexNAc-6_Hex-4_NeuGc-2_Fuc-4	3065.1	mouse
HexNAc-6_Hex-6_NeuAc-1_Fuc-4	3066.12	mouse
HexNAc-6_Hex-5_NeuGc-1_Fuc-5	3066.12	mouse
HexNAc-8_Hex-8_Fuc-1	3067.12	mouse
HexNAc-5_Hex-9_NeuAc-1_NeuGc-1	3072.06	mouse
HexNAc-6_Hex-6_NeuAc-2_NeuGc-1	3080.07	mouse
HexNAc-6_Hex-7_NeuAc-2_Fuc-1	3081.09	mouse
HexNAc-6_Hex-6_NeuAc-1_NeuGc-1_Fuc-2	3081.09	mouse
HexNAc-6_Hex-5_NeuGc-2_Fuc-3	3081.09	mouse
HexNAc-6_Hex-7_NeuAc-1_Fuc-3	3082.12	mouse
HexNAc-6_Hex-6_NeuGc-1_Fuc-4	3082.12	mouse
HexNAc-8_Hex-9	3083.11	mouse
HexNAc-6_Hex-7_Fuc-5	3083.14	mouse
HexNAc-5_Hex-9_NeuGc-2	3088.05	mouse
HexNAc-7_Hex-4_NeuAc-2_Fuc-3	3090.13	mouse
HexNAc-7_Hex-4_NeuAc-1_Fuc-5	3091.15	mouse
HexNAc-6_Hex-6_NeuAc-1_NeuGc-2	3096.07	mouse
HexNAc-4_Hex-6_NeuAc-3_Fuc-3	3096.09	mouse
HexNAc-6_Hex-8_NeuAc-2	3097.09	mouse
HexNAc-6_Hex-7_NeuAc-1_NeuGc-1_Fuc-1	3097.09	mouse
HexNAc-6_Hex-6_NeuGc-2_Fuc-2	3097.09	mouse
HexNAc-8_Hex-5_Fuc-2_Phospho-1_NeuAc-1	3098.08	entrapment
HexNAc-6_Hex-8_NeuAc-1_Fuc-2	3098.11	mouse
HexNAc-6_Hex-7_NeuGc-1_Fuc-3	3098.11	mouse
HexNAc-6_Hex-8_Fuc-4	3099.13	mouse
HexNAc-7_Hex-5_NeuAc-2_Fuc-2	3106.13	mouse
HexNAc-7_Hex-4_NeuAc-1_NeuGc-1_Fuc-3	3106.13	mouse
HexNAc-7_Hex-5_NeuAc-1_Fuc-4	3107.15	mouse
HexNAc-7_Hex-4_NeuGc-1_Fuc-5	3107.15	mouse
HexNAc-6_Hex-6_NeuGc-3	3112.06	mouse
HexNAc-4_Hex-7_NeuAc-3_Fuc-2	3112.09	mouse
HexNAc-4_Hex-6_NeuAc-2_NeuGc-1_Fuc-3	3112.09	mouse
HexNAc-6_Hex-8_NeuAc-1_NeuGc-1	3113.08	mouse
HexNAc-6_Hex-7_NeuGc-2_Fuc-1	3113.08	mouse
HexNAc-6_Hex-9_NeuAc-1_Fuc-1	3114.1	mouse
HexNAc-6_Hex-8_NeuGc-1_Fuc-2	3114.1	mouse
HexNAc-6_Hex-9_Fuc-3	3115.13	mouse
HexNAc-7_Hex-6_NeuAc-2_Fuc-1	3122.12	mouse
HexNAc-7_Hex-5_NeuAc-1_NeuGc-1_Fuc-2	3122.12	mouse
HexNAc-7_Hex-4_NeuGc-2_Fuc-3	3122.12	mouse
HexNAc-7_Hex-6_NeuAc-1_Fuc-3	3123.14	mouse
HexNAc-7_Hex-5_NeuGc-1_Fuc-4	3123.14	mouse
HexNAc-9_Hex-8	3124.14	mouse
HexNAc-7_Hex-6_Fuc-5	3124.16	mouse
HexNAc-4_Hex-8_Fuc-1_NeuAc-3	3128.08	mouse
HexNAc-4_Hex-7_NeuAc-2_NeuGc-1_Fuc-2	3128.08	mouse
HexNAc-4_Hex-6_NeuAc-1_NeuGc-2_Fuc-3	3128.08	mouse
HexNAc-6_Hex-8_NeuGc-2	3129.08	mouse
HexNAc-4_Hex-8_Fuc-3_NeuAc-2	3129.1	mouse
HexNAc-6_Hex-10_NeuAc-1	3130.1	mouse
HexNAc-6_Hex-9_NeuGc-1_Fuc-1	3130.1	mouse
HexNAc-6_Hex-10_Fuc-2	3131.12	mouse
HexNAc-5_Hex-5_NeuAc-3_Fuc-3	3137.12	mouse
HexNAc-7_Hex-7_NeuAc-2	3138.12	mouse
HexNAc-7_Hex-6_NeuAc-1_NeuGc-1_Fuc-1	3138.12	mouse
HexNAc-7_Hex-5_NeuGc-2_Fuc-2	3138.12	mouse
HexNAc-9_Hex-4_Fuc-2_Phospho-1_NeuAc-1	3139.1	entrapment
HexNAc-7_Hex-7_NeuAc-1_Fuc-2	3139.14	mouse
HexNAc-7_Hex-6_NeuGc-1_Fuc-3	3139.14	mouse
HexNAc-7_Hex-7_Fuc-4	3140.16	mouse
HexNAc-4_Hex-9_NeuAc-3	3144.08	mouse
HexNAc-4_Hex-7_NeuAc-1_NeuGc-2_Fuc-2	3144.08	mouse
HexNAc-4_Hex-8_Fuc-1_NeuAc-2_NeuGc-1	3144.08	mouse
HexNAc-4_Hex-6_NeuGc-3_Fuc-3	3144.08	mouse
HexNAc-4_Hex-9_Fuc-2_NeuAc-2	3145.1	mouse
HexNAc-4_Hex-8_Fuc-3_NeuAc-1_NeuGc-1	3145.1	mouse
HexNAc-6_Hex-10_NeuGc-1	3146.09	mouse
HexNAc-6_Hex-11_Fuc-1	3147.12	mouse
HexNAc-5_Hex-6_NeuAc-4	3152.1	mouse
HexNAc-5_Hex-6_NeuAc-3_Fuc-2	3153.12	mouse
HexNAc-5_Hex-5_NeuAc-2_NeuGc-1_Fuc-3	3153.12	mouse
HexNAc-7_Hex-7_NeuAc-1_NeuGc-1	3154.11	mouse
HexNAc-7_Hex-6_NeuGc-2_Fuc-1	3154.11	mouse
HexNAc-5_Hex-6_NeuAc-2_Fuc-4	3154.14	mouse
HexNAc-9_Hex-5_Fuc-1_Phospho-1_NeuAc-1	3155.1	entrapment
HexNAc-7_Hex-8_NeuAc-1_Fuc-1	3155.13	mouse
HexNAc-7_Hex-7_NeuGc-1_Fuc-2	3155.13	mouse
HexNAc-7_Hex-8_Fuc-3	3156.15	mouse
HexNAc-4_Hex-9_NeuAc-2_NeuGc-1	3160.07	mouse
HexNAc-4_Hex-7_NeuGc-3_Fuc-2	3160.07	mouse
HexNAc-4_Hex-8_Fuc-1_NeuAc-1_NeuGc-2	3160.07	mouse
HexNAc-2_Hex-17	3161.06	mouse
HexNAc-4_Hex-9_Fuc-2_NeuAc-1_NeuGc-1	3161.09	mouse
HexNAc-4_Hex-8_Fuc-3_NeuGc-2	3161.09	mouse
HexNAc-10_Hex-7	3165.16	mouse
HexNAc-5_Hex-6_NeuAc-3_NeuGc-1	3168.09	mouse
HexNAc-5_Hex-7_NeuAc-3_Fuc-1	3169.11	mouse
HexNAc-5_Hex-6_NeuAc-2_NeuGc-1_Fuc-2	3169.11	mouse
HexNAc-5_Hex-5_NeuAc-1_NeuGc-2_Fuc-3	3169.11	mouse
HexNAc-7_Hex-7_NeuGc-2	3170.11	mouse
HexNAc-5_Hex-7_NeuAc-2_Fuc-3	3170.13	mouse
HexNAc-5_Hex-6_NeuAc-1_NeuGc-1_Fuc-4	3170.13	mouse
HexNAc-7_Hex-9_NeuAc-1	3171.13	mouse
HexNAc-7_Hex-8_NeuGc-1_Fuc-1	3171.13	mouse
HexNAc-7_Hex-9_Fuc-2	3172.15	mouse
HexNAc-4_Hex-9_NeuAc-1_NeuGc-2	3176.07	mouse
HexNAc-4_Hex-8_Fuc-1_NeuGc-3	3176.07	mouse
HexNAc-4_Hex-9_Fuc-2_NeuGc-2	3177.09	mouse
HexNAc-6_Hex-4_NeuAc-2_Fuc-5	3179.17	mouse
HexNAc-5_Hex-6_NeuAc-2_NeuGc-2	3184.09	mouse
HexNAc-5_Hex-7_NeuAc-2_NeuGc-1_Fuc-1	3185.11	mouse
HexNAc-5_Hex-6_NeuAc-1_NeuGc-2_Fuc-2	3185.11	mouse
HexNAc-5_Hex-5_NeuGc-3_Fuc-3	3185.11	mouse
HexNAc-5_Hex-7_NeuAc-1_NeuGc-1_Fuc-3	3186.13	mouse
HexNAc-5_Hex-6_NeuGc-2_Fuc-4	3186.13	mouse
HexNAc-7_Hex-9_NeuGc-1	3187.12	mouse
HexNAc-7_Hex-10_Fuc-1	3188.14	mouse
HexNAc-4_Hex-9_NeuGc-3	3192.06	mouse
HexNAc-6_Hex-5_NeuAc-2_Fuc-4	3195.16	mouse
HexNAc-6_Hex-4_NeuAc-1_NeuGc-1_Fuc-5	3195.16	mouse
HexNAc-5_Hex-6_NeuAc-1_NeuGc-3	3200.08	mouse
HexNAc-5_Hex-7_NeuAc-1_NeuGc-2_Fuc-1	3201.1	mouse
HexNAc-5_Hex-6_NeuGc-3_Fuc-2	3201.1	mouse
HexNAc-5_Hex-7_NeuGc-2_Fuc-3	3202.12	mouse
HexNAc-7_Hex-11	3204.14	mouse
HexNAc-11_Hex-6	3206.19	mouse
HexNAc-6_Hex-6_NeuAc-3_Fuc-1	3210.14	mouse
HexNAc-6_Hex-6_NeuAc-2_Fuc-3	3211.16	mouse
HexNAc-6_Hex-5_NeuAc-1_NeuGc-1_Fuc-4	3211.16	mouse
HexNAc-6_Hex-4_NeuGc-2_Fuc-5	3211.16	mouse
HexNAc-8_Hex-8_NeuAc-1	3212.15	mouse
HexNAc-6_Hex-6_NeuAc-1_Fuc-5	3212.18	mouse
HexNAc-8_Hex-8_Fuc-2	3213.17	mouse
HexNAc-5_Hex-6_NeuGc-4	3216.08	mouse
HexNAc-5_Hex-7_NeuGc-3_Fuc-1	3217.1	mouse
HexNAc-6_Hex-7_NeuAc-3	3226.13	mouse
HexNAc-6_Hex-6_NeuAc-2_NeuGc-1_Fuc-1	3226.13	mouse
HexNAc-6_Hex-7_NeuAc-2_Fuc-2	3227.15	mouse
HexNAc-6_Hex-6_NeuAc-1_NeuGc-1_Fuc-3	3227.15	mouse
HexNAc-6_Hex-5_NeuGc-2_Fuc-4	3227.15	mouse
HexNAc-8_Hex-8_NeuGc-1	3228.15	mouse
HexNAc-6_Hex-7_NeuAc-1_Fuc-4	3228.17	mouse
HexNAc-6_Hex-6_NeuGc-1_Fuc-5	3228.17	mouse
HexNAc-8_Hex-9_Fuc-1	3229.17	mouse
HexNAc-6_Hex-7_Fuc-6	3229.19	mouse
HexNAc-7_Hex-4_NeuAc-2_Fuc-4	3236.19	mouse
HexNAc-6_Hex-7_NeuAc-2_NeuGc-1	3242.13	mouse
HexNAc-6_Hex-6_NeuAc-1_NeuGc-2_Fuc-1	3242.13	mouse
HexNAc-6_Hex-8_NeuAc-2_Fuc-1	3243.15	mouse
HexNAc-6_Hex-7_NeuAc-1_NeuGc-1_Fuc-2	3243.15	mouse
HexNAc-6_Hex-6_NeuGc-2_Fuc-3	3243.15	mouse
HexNAc-6_Hex-8_NeuAc-1_Fuc-3	3244.17	mouse
HexNAc-6_Hex-7_NeuGc-1_Fuc-4	3244.17	mouse
HexNAc-6_Hex-8_Fuc-5	3245.19	mouse
HexNAc-7_Hex-5_NeuAc-2_Fuc-3	3252.18	mouse
HexNAc-7_Hex-4_NeuAc-1_NeuGc-1_Fuc-4	3252.18	mouse
HexNAc-7_Hex-5_NeuAc-1_Fuc-5	3253.2	mouse
HexNAc-6_Hex-7_NeuAc-1_NeuGc-2	3258.12	mouse
HexNAc-6_Hex-6_NeuGc-3_Fuc-1	3258.12	mouse
HexNAc-6_Hex-9_NeuAc-2	3259.14	mouse
HexNAc-6_Hex-8_NeuAc-1_NeuGc-1_Fuc-1	3259.14	mouse
HexNAc-6_Hex-7_NeuGc-2_Fuc-2	3259.14	mouse
HexNAc-6_Hex-9_NeuAc-1_Fuc-2	3260.16	mouse
HexNAc-6_Hex-8_NeuGc-1_Fuc-3	3260.16	mouse
HexNAc-6_Hex-9_Fuc-4	3261.18	mouse
HexNAc-7_Hex-6_NeuAc-3	3267.16	mouse
HexNAc-7_Hex-6_NeuAc-2_Fuc-2	3268.18	mouse
HexNAc-7_Hex-5_NeuAc-1_NeuGc-1_Fuc-3	3268.18	mouse
HexNAc-7_Hex-4_NeuGc-2_Fuc-4	3268.18	mouse
HexNAc-7_Hex-6_NeuAc-1_Fuc-4	3269.2	mouse
HexNAc-7_Hex-5_NeuGc-1_Fuc-5	3269.2	mouse
HexNAc-9_Hex-8_Fuc-1	3270.19	mouse
HexNAc-7_Hex-6_Fuc-6	3270.22	mouse
HexNAc-6_Hex-7_NeuGc-3	3274.12	mouse
HexNAc-4_Hex-8_Fuc-2_NeuAc-3	3274.14	mouse
HexNAc-6_Hex-9_NeuAc-1_NeuGc-1	3275.14	mouse
HexNAc-6_Hex-8_NeuGc-2_Fuc-1	3275.14	mouse
HexNAc-6_Hex-10_NeuAc-1_Fuc-1	3276.16	mouse
HexNAc-6_Hex-9_NeuGc-1_Fuc-2	3276.16	mouse
HexNAc-6_Hex-10_Fuc-3	3277.18	mouse
HexNAc-7_Hex-6_NeuAc-2_NeuGc-1	3283.15	mouse
HexNAc-7_Hex-7_NeuAc-2_Fuc-1	3284.17	mouse
HexNAc-7_Hex-6_NeuAc-1_NeuGc-1_Fuc-2	3284.17	mouse
HexNAc-7_Hex-5_NeuGc-2_Fuc-3	3284.17	mouse
HexNAc-7_Hex-7_NeuAc-1_Fuc-3	3285.19	mouse
HexNAc-7_Hex-6_NeuGc-1_Fuc-4	3285.19	mouse
HexNAc-7_Hex-7_Fuc-5	3286.21	mouse
HexNAc-4_Hex-9_Fuc-1_NeuAc-3	3290.14	mouse
HexNAc-4_Hex-8_Fuc-2_NeuAc-2_NeuGc-1	3290.14	mouse
HexNAc-6_Hex-9_NeuGc-2	3291.13	mouse
HexNAc-4_Hex-9_Fuc-3_NeuAc-2	3291.16	mouse
HexNAc-6_Hex-10_NeuGc-1_Fuc-1	3292.15	mouse
HexNAc-5_Hex-6_NeuAc-4_Fuc-1	3298.15	mouse
HexNAc-7_Hex-6_NeuAc-1_NeuGc-2	3299.15	mouse
HexNAc-5_Hex-6_NeuAc-3_Fuc-3	3299.17	mouse
HexNAc-7_Hex-8_NeuAc-2	3300.17	mouse
HexNAc-7_Hex-7_NeuAc-1_NeuGc-1_Fuc-1	3300.17	mouse
HexNAc-7_Hex-6_NeuGc-2_Fuc-2	3300.17	mouse
HexNAc-9_Hex-5_Fuc-2_Phospho-1_NeuAc-1	3301.16	entrapment
HexNAc-7_Hex-8_NeuAc-1_Fuc-2	3301.19	mouse
HexNAc-7_Hex-7_NeuGc-1_Fuc-3	3301.19	mouse
HexNAc-7_Hex-8_Fuc-4	3302.21	mouse
HexNAc-4_Hex-9_Fuc-1_NeuAc-2_NeuGc-1	3306.13	mouse
HexNAc-4_Hex-8_Fuc-2_NeuAc-1_NeuGc-2	3306.13	mouse
HexNAc-4_Hex-9_Fuc-3_NeuAc-1_NeuGc-1	3307.15	mouse
HexNAc-10_Hex-7_Fuc-1	3311.22	mouse
HexNAc-5_Hex-6_NeuAc-3_NeuGc-1_Fuc-1	3314.15	mouse
HexNAc-7_Hex-6_NeuGc-3	3315.14	mouse
HexNAc-5_Hex-7_NeuAc-3_Fuc-2	3315.17	mouse
HexNAc-5_Hex-6_NeuAc-2_NeuGc-1_Fuc-3	3315.17	mouse
HexNAc-7_Hex-8_NeuAc-1_NeuGc-1	3316.16	mouse
HexNAc-7_Hex-7_NeuGc-2_Fuc-1	3316.16	mouse
HexNAc-7_Hex-9_NeuAc-1_Fuc-1	3317.18	mouse
HexNAc-7_Hex-8_NeuGc-1_Fuc-2	3317.18	mouse
HexNAc-7_Hex-9_Fuc-3	3318.2	mouse
HexNAc-4_Hex-9_Fuc-1_NeuAc-1_NeuGc-2	3322.13	mouse
HexNAc-4_Hex-8_Fuc-2_NeuGc-3	3322.13	mouse
HexNAc-2_Hex-18	3323.11	mouse
HexNAc-4_Hex-9_Fuc-3_NeuGc-2	3323.15	mouse
HexNAc-5_Hex-6_NeuAc-2_NeuGc-2_Fuc-1	3330.14	mouse
HexNAc-5_Hex-7_NeuAc-2_NeuGc-1_Fuc-2	3331.16	mouse
HexNAc-5_Hex-6_NeuAc-1_NeuGc-2_Fuc-3	3331.16	mouse
HexNAc-7_Hex-8_NeuGc-2	3332.16	mouse
HexNAc-7_Hex-10_NeuAc-1	3333.18	mouse
HexNAc-7_Hex-9_NeuGc-1_Fuc-1	3333.18	mouse
HexNAc-7_Hex-10_Fuc-2	3334.2	mouse
HexNAc-4_Hex-9_Fuc-1_NeuGc-3	3338.12	mouse
HexNAc-6_Hex-5_NeuAc-2_Fuc-5	3341.22	mouse
HexNAc-5_Hex-6_NeuAc-1_NeuGc-3_Fuc-1	3346.14	mouse
HexNAc-5_Hex-7_NeuAc-1_NeuGc-2_Fuc-2	3347.16	mouse
HexNAc-5_Hex-6_NeuGc-3_Fuc-3	3347.16	mouse
HexNAc-7_Hex-10_NeuGc-1	3349.17	mouse
HexNAc-7_Hex-11_Fuc-1	3350.19	mouse
HexNAc-6_Hex-6_NeuAc-4	3355.17	mouse
HexNAc-6_Hex-6_NeuAc-3_Fuc-2	3356.2	mouse
HexNAc-6_Hex-6_NeuAc-2_Fuc-4	3357.22	mouse
HexNAc-6_Hex-5_NeuAc-1_NeuGc-1_Fuc-5	3357.22	mouse
HexNAc-8_Hex-8_NeuAc-1_Fuc-1	3358.21	mouse
HexNAc-8_Hex-8_Fuc-3	3359.23	mouse
HexNAc-5_Hex-6_NeuGc-4_Fuc-1	3362.13	mouse
HexNAc-5_Hex-7_NeuGc-3_Fuc-2	3363.15	mouse
HexNAc-7_Hex-12	3366.19	mouse
HexNAc-6_Hex-6_NeuAc-3_NeuGc-1	3371.17	mouse
HexNAc-6_Hex-7_NeuAc-3_Fuc-1	3372.19	mouse
HexNAc-6_Hex-6_NeuAc-2_NeuGc-1_Fuc-2	3372.19	mouse
HexNAc-6_Hex-7_NeuAc-2_Fuc-3	3373.21	mouse
HexNAc-6_Hex-6_NeuAc-1_NeuGc-1_Fuc-4	3373.21	mouse
HexNAc-6_Hex-5_NeuGc-2_Fuc-5	3373.21	mouse
HexNAc-8_Hex-9_NeuAc-1	3374.21	mouse
HexNAc-8_Hex-8_NeuGc-1_Fuc-1	3374.21	mouse
HexNAc-6_Hex-7_NeuAc-1_Fuc-5	3374.23	mouse
HexNAc-8_Hex-9_Fuc-2	3375.23	mouse
HexNAc-7_Hex-4_NeuAc-2_Fuc-5	3382.25	mouse
HexNAc-6_Hex-6_NeuAc-2_NeuGc-2	3387.16	mouse
HexNAc-6_Hex-8_NeuAc-3	3388.19	mouse
HexNAc-6_Hex-7_NeuAc-2_NeuGc-1_Fuc-1	3388.19	mouse
HexNAc-6_Hex-6_NeuAc-1_NeuGc-2_Fuc-2	3388.19	mouse
HexNAc-6_Hex-8_NeuAc-2_Fuc-2	3389.21	mouse
HexNAc-6_Hex-7_NeuAc-1_NeuGc-1_Fuc-3	3389.21	mouse
HexNAc-6_Hex-6_NeuGc-2_Fuc-4	3389.21	mouse
HexNAc-8_Hex-9_NeuGc-1	3390.2	mouse
HexNAc-6_Hex-8_NeuAc-1_Fuc-4	3390.23	mouse
HexNAc-6_Hex-7_NeuGc-1_Fuc-5	3390.23	mouse
HexNAc-8_Hex-10_Fuc-1	3391.22	mouse
HexNAc-7_Hex-5_NeuAc-2_Fuc-4	3398.24	mouse
HexNAc-7_Hex-4_NeuAc-1_NeuGc-1_Fuc-5	3398.24	mouse
HexNAc-6_Hex-6_NeuAc-1_NeuGc-3	3403.16	mouse
HexNAc-6_Hex-8_NeuAc-2_NeuGc-1	3404.18	mouse
HexNAc-6_Hex-7_NeuAc-1_NeuGc-2_Fuc-1	3404.18	mouse
HexNAc-6_Hex-6_NeuGc-3_Fuc-2	3404.18	mouse
HexNAc-6_Hex-9_NeuAc-2_Fuc-1	3405.2	mouse
HexNAc-6_Hex-8_NeuAc-1_NeuGc-1_Fuc-2	3405.2	mouse
HexNAc-6_Hex-7_NeuGc-2_Fuc-3	3405.2	mouse
HexNAc-6_Hex-9_NeuAc-1_Fuc-3	3406.22	mouse
HexNAc-6_Hex-8_NeuGc-1_Fuc-4	3406.22	mouse
HexNAc-8_Hex-11	3407.22	mouse
HexNAc-6_Hex-9_Fuc-5	3407.24	mouse
HexNAc-7_Hex-6_NeuAc-3_Fuc-1	3413.22	mouse
HexNAc-7_Hex-6_NeuAc-2_Fuc-3	3414.24	mouse
HexNAc-7_Hex-5_NeuAc-1_NeuGc-1_Fuc-4	3414.24	mouse
HexNAc-7_Hex-4_NeuGc-2_Fuc-5	3414.24	mouse
HexNAc-7_Hex-6_NeuAc-1_Fuc-5	3415.26	mouse
HexNAc-6_Hex-6_NeuGc-4	3419.15	mouse
HexNAc-6_Hex-8_NeuAc-1_NeuGc-2	3420.17	mouse
HexNAc-6_Hex-7_NeuGc-3_Fuc-1	3420.17	mouse
HexNAc-6_Hex-9_NeuAc-1_NeuGc-1_Fuc-1	3421.2	mouse
HexNAc-6_Hex-8_NeuGc-2_Fuc-2	3421.2	mouse
HexNAc-6_Hex-10_NeuAc-1_Fuc-2	3422.22	mouse
HexNAc-6_Hex-9_NeuGc-1_Fuc-3	3422.22	mouse
HexNAc-6_Hex-10_Fuc-4	3423.24	mouse
HexNAc-7_Hex-7_NeuAc-3	3429.21	mouse
HexNAc-7_Hex-6_NeuAc-2_NeuGc-1_Fuc-1	3429.21	mouse
HexNAc-7_Hex-7_NeuAc-2_Fuc-2	3430.23	mouse
HexNAc-7_Hex-6_NeuAc-1_NeuGc-1_Fuc-3	3430.23	mouse
HexNAc-7_Hex-5_NeuGc-2_Fuc-4	3430.23	mouse
HexNAc-7_Hex-7_NeuAc-1_Fuc-4	3431.25	mouse
HexNAc-7_Hex-6_NeuGc-1_Fuc-5	3431.25	mouse
HexNAc-9_Hex-9_Fuc-1	3432.25	mouse
HexNAc-7_Hex-7_Fuc-6	3432.27	mouse
HexNAc-6_Hex-8_NeuGc-3	3436.17	mouse
HexNAc-4_Hex-9_Fuc-2_NeuAc-3	3436.19	mouse
HexNAc-6_Hex-9_NeuGc-2_Fuc-1	3437.19	mouse
HexNAc-6_Hex-10_NeuGc-1_Fuc-2	3438.21	mouse
HexNAc-5_Hex-6_NeuAc-5	3443.19	mouse
HexNAc-7_Hex-7_NeuAc-2_NeuGc-1	3445.21	mouse
HexNAc-7_Hex-6_NeuAc-1_NeuGc-2_Fuc-1	3445.21	mouse
HexNAc-5_Hex-6_NeuAc-3_Fuc-4	3445.23	mouse
HexNAc-7_Hex-8_NeuAc-2_Fuc-1	3446.23	mouse
HexNAc-7_Hex-7_NeuAc-1_NeuGc-1_Fuc-2	3446.23	mouse
HexNAc-7_Hex-6_NeuGc-2_Fuc-3	3446.23	mouse
HexNAc-7_Hex-8_NeuAc-1_Fuc-3	3447.25	mouse
HexNAc-7_Hex-7_NeuGc-1_Fuc-4	3447.25	mouse
HexNAc-9_Hex-10	3448.24	mouse
HexNAc-7_Hex-8_Fuc-5	3448.27	mouse
HexNAc-4_Hex-9_Fuc-2_NeuAc-2_NeuGc-1	3452.19	mouse
HexNAc-5_Hex-6_NeuAc-4_NeuGc-1	3459.19	mouse
HexNAc-7_Hex-7_NeuAc-1_NeuGc-2	3461.2	mouse
HexNAc-7_Hex-6_NeuGc-3_Fuc-1	3461.2	mouse
HexNAc-5_Hex-6_NeuAc-2_NeuGc-1_Fuc-4	3461.23	mouse
HexNAc-7_Hex-9_NeuAc-2	3462.22	mouse
HexNAc-7_Hex-8_NeuAc-1_NeuGc-1_Fuc-1	3462.22	mouse
HexNAc-7_Hex-7_NeuGc-2_Fuc-2	3462.22	mouse
HexNAc-7_Hex-9_NeuAc-1_Fuc-2	3463.24	mouse
HexNAc-7_Hex-8_NeuGc-1_Fuc-3	3463.24	mouse
HexNAc-7_Hex-9_Fuc-4	3464.26	mouse
HexNAc-4_Hex-9_Fuc-2_NeuAc-1_NeuGc-2	3468.18	mouse
HexNAc-5_Hex-6_NeuAc-3_NeuGc-2	3475.18	mouse
HexNAc-7_Hex-7_NeuGc-3	3477.2	mouse
HexNAc-5_Hex-6_NeuAc-1_NeuGc-2_Fuc-4	3477.22	mouse
HexNAc-7_Hex-9_NeuAc-1_NeuGc-1	3478.22	mouse
HexNAc-7_Hex-8_NeuGc-2_Fuc-1	3478.22	mouse
HexNAc-7_Hex-10_NeuAc-1_Fuc-1	3479.24	mouse
HexNAc-7_Hex-9_NeuGc-1_Fuc-2	3479.24	mouse
HexNAc-7_Hex-10_Fuc-3	3480.26	mouse
HexNAc-4_Hex-9_Fuc-2_NeuGc-3	3484.18	mouse
HexNAc-2_Hex-19	3485.16	mouse
HexNAc-5_Hex-6_NeuAc-2_NeuGc-3	3491.18	mouse
HexNAc-5_Hex-6_NeuGc-3_Fuc-4	3493.22	mouse
HexNAc-7_Hex-9_NeuGc-2	3494.21	mouse
HexNAc-7_Hex-11_NeuAc-1	3495.23	mouse
HexNAc-7_Hex-10_NeuGc-1_Fuc-1	3495.23	mouse
HexNAc-7_Hex-11_Fuc-2	3496.25	mouse
HexNAc-6_Hex-6_NeuAc-4_Fuc-1	3501.23	mouse
HexNAc-6_Hex-6_NeuAc-3_Fuc-3	3502.25	mouse
HexNAc-8_Hex-8_NeuAc-2	3503.25	mouse
HexNAc-6_Hex-6_NeuAc-2_Fuc-5	3503.27	mouse
HexNAc-8_Hex-8_NeuAc-1_Fuc-2	3504.27	mouse
HexNAc-8_Hex-8_Fuc-4	3505.29	mouse
HexNAc-5_Hex-6_NeuAc-1_NeuGc-4	3507.17	mouse
HexNAc-7_Hex-11_NeuGc-1	3511.23	mouse
HexNAc-6_Hex-7_NeuAc-4	3517.23	mouse
HexNAc-6_Hex-6_NeuAc-3_NeuGc-1_Fuc-1	3517.23	mouse
HexNAc-6_Hex-7_NeuAc-3_Fuc-2	3518.25	mouse
HexNAc-6_Hex-6_NeuAc-2_NeuGc-1_Fuc-3	3518.25	mouse
HexNAc-8_Hex-8_NeuAc-1_NeuGc-1	3519.24	mouse
HexNAc-6_Hex-7_NeuAc-2_Fuc-4	3519.27	mouse
HexNAc-6_Hex-6_NeuAc-1_NeuGc-1_Fuc-5	3519.27	mouse
HexNAc-8_Hex-9_NeuAc-1_Fuc-1	3520.26	mouse
HexNAc-8_Hex-8_NeuGc-1_Fuc-2	3520.26	mouse
HexNAc-6_Hex-7_NeuAc-1_Fuc-6	3520.29	mouse
HexNAc-8_Hex-9_Fuc-3	3521.28	mouse
HexNAc-5_Hex-6_NeuGc-5	3523.17	mouse
HexNAc-6_Hex-7_NeuAc-3_NeuGc-1	3533.22	mouse
HexNAc-6_Hex-6_NeuAc-2_NeuGc-2_Fuc-1	3533.22	mouse
HexNAc-6_Hex-8_NeuAc-3_Fuc-1	3534.24	mouse
HexNAc-6_Hex-7_NeuAc-2_NeuGc-1_Fuc-2	3534.24	mouse
HexNAc-6_Hex-6_NeuAc-1_NeuGc-2_Fuc-3	3534.24	mouse
HexNAc-8_Hex-8_NeuGc-2	3535.24	mouse
HexNAc-6_Hex-8_NeuAc-2_Fuc-3	3535.26	mouse
HexNAc-6_Hex-7_NeuAc-1_NeuGc-1_Fuc-4	3535.26	mouse
HexNAc-6_Hex-6_NeuGc-2_Fuc-5	3535.26	mouse
HexNAc-8_Hex-10_NeuAc-1	3536.26	mouse
HexNAc-8_Hex-9_NeuGc-1_Fuc-1	3536.26	mouse
HexNAc-6_Hex-8_NeuAc-1_Fuc-5	3536.28	mouse
HexNAc-6_Hex-7_NeuGc-1_Fuc-6	3536.28	mouse
HexNAc-8_Hex-10_Fuc-2	3537.28	mouse
HexNAc-7_Hex-5_NeuAc-2_Fuc-5	3544.3	mouse
HexNAc-6_Hex-7_NeuAc-2_NeuGc-2	3549.22	mouse
HexNAc-6_Hex-6_NeuAc-1_NeuGc-3_Fuc-1	3549.22	mouse
HexNAc-6_Hex-9_NeuAc-3	3550.24	mouse
HexNAc-6_Hex-8_NeuAc-2_NeuGc-1_Fuc-1	3550.24	mouse
HexNAc-6_Hex-7_NeuAc-1_NeuGc-2_Fuc-2	3550.24	mouse
HexNAc-6_Hex-6_NeuGc-3_Fuc-3	3550.24	mouse
HexNAc-6_Hex-9_NeuAc-2_Fuc-2	3551.26	mouse
HexNAc-6_Hex-8_NeuAc-1_NeuGc-1_Fuc-3	3551.26	mouse
HexNAc-6_Hex-7_NeuGc-2_Fuc-4	3551.26	mouse
HexNAc-8_Hex-10_NeuGc-1	3552.25	mouse
HexNAc-6_Hex-9_NeuAc-1_Fuc-4	3552.28	mouse
HexNAc-6_Hex-8_NeuGc-1_Fuc-5	3552.28	mouse
HexNAc-8_Hex-11_Fuc-1	3553.27	mouse
HexNAc-7_Hex-6_NeuAc-4	3558.25	mouse
HexNAc-7_Hex-6_NeuAc-3_Fuc-2	3559.27	mouse
HexNAc-7_Hex-6_NeuAc-2_Fuc-4	3560.29	mouse
HexNAc-7_Hex-5_NeuAc-1_NeuGc-1_Fuc-5	3560.29	mouse
HexNAc-6_Hex-7_NeuAc-1_NeuGc-3	3565.21	mouse
HexNAc-6_Hex-6_NeuGc-4_Fuc-1	3565.21	mouse
HexNAc-6_Hex-9_NeuAc-2_NeuGc-1	3566.23	mouse
HexNAc-6_Hex-8_NeuAc-1_NeuGc-2_Fuc-1	3566.23	mouse
HexNAc-6_Hex-7_NeuGc-3_Fuc-2	3566.23	mouse
HexNAc-6_Hex-9_NeuAc-1_NeuGc-1_Fuc-2	3567.25	mouse
HexNAc-6_Hex-8_NeuGc-2_Fuc-3	3567.25	mouse
HexNAc-6_Hex-10_NeuAc-1_Fuc-3	3568.27	mouse
HexNAc-6_Hex-9_NeuGc-1_Fuc-4	3568.27	mouse
HexNAc-6_Hex-10_Fuc-5	3569.29	mouse
HexNAc-7_Hex-6_NeuAc-3_NeuGc-1	3574.25	mouse
HexNAc-7_Hex-7_NeuAc-3_Fuc-1	3575.27	mouse
HexNAc-7_Hex-6_NeuAc-2_NeuGc-1_Fuc-2	3575.27	mouse
HexNAc-7_Hex-7_NeuAc-2_Fuc-3	3576.29	mouse
HexNAc-7_Hex-6_NeuAc-1_NeuGc-1_Fuc-4	3576.29	mouse
HexNAc-7_Hex-5_NeuGc-2_Fuc-5	3576.29	mouse
HexNAc-7_Hex-7_NeuAc-1_Fuc-5	3577.31	mouse
HexNAc-6_Hex-7_NeuGc-4	3581.21	mouse
HexNAc-6_Hex-9_NeuAc-1_NeuGc-2	3582.23	mouse
HexNAc-6_Hex-8_NeuGc-3_Fuc-1	3582.23	mouse
HexNAc-6_Hex-9_NeuGc-2_Fuc-2	3583.25	mouse
HexNAc-6_Hex-10_NeuGc-1_Fuc-3	3584.27	mouse
HexNAc-7_Hex-6_NeuAc-2_NeuGc-2	3590.24	mouse
HexNAc-7_Hex-8_NeuAc-3	3591.26	mouse
HexNAc-7_Hex-7_NeuAc-2_NeuGc-1_Fuc-1	3591.26	mouse
HexNAc-7_Hex-6_NeuAc-1_NeuGc-2_Fuc-2	3591.26	mouse
HexNAc-7_Hex-8_NeuAc-2_Fuc-2	3592.28	mouse
HexNAc-7_Hex-7_NeuAc-1_NeuGc-1_Fuc-3	3592.28	mouse
HexNAc-7_Hex-6_NeuGc-2_Fuc-4	3592.28	mouse
HexNAc-7_Hex-8_NeuAc-1_Fuc-4	3593.31	mouse
HexNAc-7_Hex-7_NeuGc-1_Fuc-5	3593.31	mouse
HexNAc-9_Hex-10_Fuc-1	3594.3	mouse
HexNAc-6_Hex-9_NeuGc-3	3598.22	mouse
HexNAc-7_Hex-6_NeuAc-1_NeuGc-3	3606.24	mouse
HexNAc-7_Hex-8_NeuAc-2_NeuGc-1	3607.26	mouse
HexNAc-7_Hex-7_NeuAc-1_NeuGc-2_Fuc-1	3607.26	mouse
HexNAc-7_Hex-6_NeuGc-3_Fuc-2	3607.26	mouse
HexNAc-7_Hex-9_NeuAc-2_Fuc-1	3608.28	mouse
HexNAc-7_Hex-8_NeuAc-1_NeuGc-1_Fuc-2	3608.28	mouse
HexNAc-7_Hex-7_NeuGc-2_Fuc-3	3608.28	mouse
HexNAc-7_Hex-9_NeuAc-1_Fuc-3	3609.3	mouse
HexNAc-7_Hex-8_NeuGc-1_Fuc-4	3609.3	mouse
HexNAc-9_Hex-11	3610.3	mouse
HexNAc-7_Hex-6_NeuGc-4	3622.23	mouse
HexNAc-7_Hex-8_NeuAc-1_NeuGc-2	3623.25	mouse
HexNAc-7_Hex-7_NeuGc-3_Fuc-1	3623.25	mouse
HexNAc-7_Hex-10_NeuAc-2	3624.27	mouse
HexNAc-7_Hex-9_NeuAc-1_NeuGc-1_Fuc-1	3624.27	mouse
HexNAc-7_Hex-8_NeuGc-2_Fuc-2	3624.27	mouse
HexNAc-7_Hex-10_NeuAc-1_Fuc-2	3625.3	mouse
HexNAc-7_Hex-9_NeuGc-1_Fuc-3	3625.3	mouse
HexNAc-7_Hex-10_Fuc-4	3626.32	mouse
HexNAc-7_Hex-8_NeuGc-3	3639.25	mouse
HexNAc-7_Hex-10_NeuAc-1_NeuGc-1	3640.27	mouse
HexNAc-7_Hex-9_NeuGc-2_Fuc-1	3640.27	mouse
HexNAc-7_Hex-11_NeuAc-1_Fuc-1	3641.29	mouse
HexNAc-7_Hex-10_NeuGc-1_Fuc-2	3641.29	mouse
HexNAc-7_Hex-11_Fuc-3	3642.31	mouse
HexNAc-6_Hex-6_NeuAc-3_Fuc-4	3648.31	mouse
HexNAc-8_Hex-8_NeuAc-2_Fuc-1	3649.31	mouse
HexNAc-8_Hex-8_NeuAc-1_Fuc-3	3650.33	mouse
HexNAc-8_Hex-8_Fuc-5	3651.35	mouse
HexNAc-7_Hex-10_NeuGc-2	3656.26	mouse
HexNAc-7_Hex-12_NeuAc-1	3657.28	mouse
HexNAc-7_Hex-11_NeuGc-1_Fuc-1	3657.28	mouse
HexNAc-6_Hex-7_NeuAc-4_Fuc-1	3663.29	mouse
HexNAc-6_Hex-7_NeuAc-3_Fuc-3	3664.31	mouse
HexNAc-6_Hex-6_NeuAc-2_NeuGc-1_Fuc-4	3664.31	mouse
HexNAc-8_Hex-9_NeuAc-2	3665.3	mouse
HexNAc-8_Hex-8_NeuAc-1_NeuGc-1_Fuc-1	3665.3	mouse
HexNAc-6_Hex-7_NeuAc-2_Fuc-5	3665.33	mouse
HexNAc-8_Hex-9_NeuAc-1_Fuc-2	3666.32	mouse
HexNAc-8_Hex-8_NeuGc-1_Fuc-3	3666.32	mouse
HexNAc-7_Hex-12_NeuGc-1	3673.28	mouse
HexNAc-6_Hex-7_NeuAc-3_NeuGc-1_Fuc-1	3679.28	mouse
HexNAc-6_Hex-8_NeuAc-3_Fuc-2	3680.3	mouse
HexNAc-6_Hex-7_NeuAc-2_NeuGc-1_Fuc-3	3680.3	mouse
HexNAc-6_Hex-6_NeuAc-1_NeuGc-2_Fuc-4	3680.3	mouse
HexNAc-8_Hex-9_NeuAc-1_NeuGc-1	3681.3	mouse
HexNAc-8_Hex-8_NeuGc-2_Fuc-1	3681.3	mouse
HexNAc-6_Hex-8_NeuAc-2_Fuc-4	3681.32	mouse
HexNAc-6_Hex-7_NeuAc-1_NeuGc-1_Fuc-5	3681.32	mouse
HexNAc-8_Hex-10_NeuAc-1_Fuc-1	3682.32	mouse
HexNAc-8_Hex-9_NeuGc-1_Fuc-2	3682.32	mouse
HexNAc-8_Hex-10_Fuc-3	3683.34	mouse
HexNAc-6_Hex-7_NeuAc-2_NeuGc-2_Fuc-1	3695.28	mouse
HexNAc-6_Hex-9_NeuAc-3_Fuc-1	3696.3	mouse
HexNAc-6_Hex-8_NeuAc-2_NeuGc-1_Fuc-2	3696.3	mouse
HexNAc-6_Hex-7_NeuAc-1_NeuGc-2_Fuc-3	3696.3	mouse
HexNAc-6_Hex-6_NeuGc-3_Fuc-4	3696.3	mouse
HexNAc-8_Hex-9_NeuGc-2	3697.29	mouse
HexNAc-6_Hex-9_NeuAc-2_Fuc-3	3697.32	mouse
HexNAc-6_Hex-8_NeuAc-1_NeuGc-1_Fuc-4	3697.32	mouse
HexNAc-6_Hex-7_NeuGc-2_Fuc-5	3697.32	mouse
HexNAc-8_Hex-11_NeuAc-1	3698.31	mouse
HexNAc-8_Hex-10_NeuGc-1_Fuc-1	3698.31	mouse
HexNAc-6_Hex-9_NeuAc-1_Fuc-5	3698.34	mouse
HexNAc-8_Hex-11_Fuc-2	3699.33	mouse
HexNAc-7_Hex-6_NeuAc-4_Fuc-1	3704.31	mouse
HexNAc-7_Hex-6_NeuAc-3_Fuc-3	3705.33	mouse
HexNAc-7_Hex-6_NeuAc-2_Fuc-5	3706.35	mouse
HexNAc-6_Hex-7_NeuAc-1_NeuGc-3_Fuc-1	3711.27	mouse
HexNAc-6_Hex-9_NeuAc-2_NeuGc-1_Fuc-1	3712.29	mouse
HexNAc-6_Hex-8_NeuAc-1_NeuGc-2_Fuc-2	3712.29	mouse
HexNAc-6_Hex-7_NeuGc-3_Fuc-3	3712.29	mouse
HexNAc-6_Hex-9_NeuAc-1_NeuGc-1_Fuc-3	3713.31	mouse
HexNAc-6_Hex-8_NeuGc-2_Fuc-4	3713.31	mouse
HexNAc-8_Hex-11_NeuGc-1	3714.31	mouse
HexNAc-6_Hex-9_NeuGc-1_Fuc-5	3714.33	mouse
HexNAc-7_Hex-7_NeuAc-4	3720.31	mouse
HexNAc-7_Hex-6_NeuAc-3_NeuGc-1_Fuc-1	3720.31	mouse
HexNAc-7_Hex-7_NeuAc-3_Fuc-2	3721.33	mouse
HexNAc-7_Hex-6_NeuAc-2_NeuGc-1_Fuc-3	3721.33	mouse
HexNAc-7_Hex-7_NeuAc-2_Fuc-4	3722.35	mouse
HexNAc-7_Hex-6_NeuAc-1_NeuGc-1_Fuc-5	3722.35	mouse
HexNAc-7_Hex-7_NeuAc-1_Fuc-6	3723.37	mouse
HexNAc-6_Hex-7_NeuGc-4_Fuc-1	3727.27	mouse
HexNAc-6_Hex-9_NeuAc-1_NeuGc-2_Fuc-1	3728.29	mouse
HexNAc-6_Hex-8_NeuGc-3_Fuc-2	3728.29	mouse
HexNAc-6_Hex-9_NeuGc-2_Fuc-3	3729.31	mouse
HexNAc-7_Hex-7_NeuAc-3_NeuGc-1	3736.3	mouse
HexNAc-7_Hex-6_NeuAc-2_NeuGc-2_Fuc-1	3736.3	mouse
HexNAc-7_Hex-8_NeuAc-3_Fuc-1	3737.32	mouse
HexNAc-7_Hex-7_NeuAc-2_NeuGc-1_Fuc-2	3737.32	mouse
HexNAc-7_Hex-6_NeuAc-1_NeuGc-2_Fuc-3	3737.32	mouse
HexNAc-7_Hex-8_NeuAc-2_Fuc-3	3738.34	mouse
HexNAc-7_Hex-7_NeuAc-1_NeuGc-1_Fuc-4	3738.34	mouse
HexNAc-7_Hex-6_NeuGc-2_Fuc-5	3738.34	mouse
HexNAc-7_Hex-8_NeuAc-1_Fuc-5	3739.36	mouse
HexNAc-7_Hex-7_NeuGc-1_Fuc-6	3739.36	mouse
HexNAc-6_Hex-9_NeuGc-3_Fuc-1	3744.28	mouse
HexNAc-7_Hex-7_NeuAc-2_NeuGc-2	3752.3	mouse
HexNAc-7_Hex-6_NeuAc-1_NeuGc-3_Fuc-1	3752.3	mouse
HexNAc-7_Hex-9_NeuAc-3	3753.32	mouse
HexNAc-7_Hex-8_NeuAc-2_NeuGc-1_Fuc-1	3753.32	mouse
HexNAc-7_Hex-7_NeuAc-1_NeuGc-2_Fuc-2	3753.32	mouse
HexNAc-7_Hex-6_NeuGc-3_Fuc-3	3753.32	mouse
HexNAc-7_Hex-9_NeuAc-2_Fuc-2	3754.34	mouse
HexNAc-7_Hex-8_NeuAc-1_NeuGc-1_Fuc-3	3754.34	mouse
HexNAc-7_Hex-7_NeuGc-2_Fuc-4	3754.34	mouse
HexNAc-7_Hex-9_NeuAc-1_Fuc-4	3755.36	mouse
HexNAc-7_Hex-8_NeuGc-1_Fuc-5	3755.36	mouse
HexNAc-9_Hex-11_Fuc-1	3756.35	mouse
HexNAc-7_Hex-7_NeuAc-1_NeuGc-3	3768.29	mouse
HexNAc-7_Hex-6_NeuGc-4_Fuc-1	3768.29	mouse
HexNAc-7_Hex-9_NeuAc-2_NeuGc-1	3769.31	mouse
HexNAc-7_Hex-8_NeuAc-1_NeuGc-2_Fuc-1	3769.31	mouse
HexNAc-7_Hex-7_NeuGc-3_Fuc-2	3769.31	mouse
HexNAc-7_Hex-10_NeuAc-2_Fuc-1	3770.33	mouse
HexNAc-7_Hex-9_NeuAc-1_NeuGc-1_Fuc-2	3770.33	mouse
HexNAc-7_Hex-8_NeuGc-2_Fuc-3	3770.33	mouse
HexNAc-7_Hex-10_NeuAc-1_Fuc-3	3771.35	mouse
HexNAc-7_Hex-9_NeuGc-1_Fuc-4	3771.35	mouse
HexNAc-7_Hex-10_Fuc-5	3772.37	mouse
HexNAc-7_Hex-7_NeuGc-4	3784.29	mouse
HexNAc-7_Hex-9_NeuAc-1_NeuGc-2	3785.31	mouse
HexNAc-7_Hex-8_NeuGc-3_Fuc-1	3785.31	mouse
HexNAc-7_Hex-11_NeuAc-2	3786.33	mouse
HexNAc-7_Hex-10_NeuAc-1_NeuGc-1_Fuc-1	3786.33	mouse
HexNAc-7_Hex-9_NeuGc-2_Fuc-2	3786.33	mouse
HexNAc-7_Hex-11_NeuAc-1_Fuc-2	3787.35	mouse
HexNAc-7_Hex-10_NeuGc-1_Fuc-3	3787.35	mouse
HexNAc-8_Hex-8_NeuAc-3	3794.34	mouse
HexNAc-6_Hex-6_NeuAc-3_Fuc-5	3794.37	mouse
HexNAc-8_Hex-8_NeuAc-2_Fuc-2	3795.36	mouse
HexNAc-8_Hex-8_NeuAc-1_Fuc-4	3796.38	mouse
HexNAc-10_Hex-10_Fuc-1	3797.38	mouse
HexNAc-7_Hex-9_NeuGc-3	3801.3	mouse
HexNAc-7_Hex-11_NeuAc-1_NeuGc-1	3802.32	mouse
HexNAc-7_Hex-10_NeuGc-2_Fuc-1	3802.32	mouse
HexNAc-7_Hex-11_NeuGc-1_Fuc-2	3803.34	mouse
HexNAc-6_Hex-7_NeuAc-5	3808.32	mouse
HexNAc-2_Hex-21	3809.27	mouse
HexNAc-6_Hex-7_NeuAc-4_Fuc-2	3809.34	mouse
HexNAc-8_Hex-8_NeuAc-2_NeuGc-1	3810.34	mouse
HexNAc-6_Hex-7_NeuAc-3_Fuc-4	3810.36	mouse
HexNAc-6_Hex-6_NeuAc-2_NeuGc-1_Fuc-5	3810.36	mouse
HexNAc-8_Hex-9_NeuAc-2_Fuc-1	3811.36	mouse
HexNAc-8_Hex-8_NeuAc-1_NeuGc-1_Fuc-2	3811.36	mouse
HexNAc-8_Hex-9_NeuAc-1_Fuc-3	3812.38	mouse
HexNAc-8_Hex-8_NeuGc-1_Fuc-4	3812.38	mouse
HexNAc-7_Hex-11_NeuGc-2	3818.32	mouse
HexNAc-6_Hex-7_NeuAc-4_NeuGc-1	3824.32	mouse
HexNAc-6_Hex-7_NeuAc-3_NeuGc-1_Fuc-2	3825.34	mouse
HexNAc-8_Hex-8_NeuAc-1_NeuGc-2	3826.33	mouse
HexNAc-6_Hex-8_NeuAc-3_Fuc-3	3826.36	mouse
HexNAc-6_Hex-7_NeuAc-2_NeuGc-1_Fuc-4	3826.36	mouse
HexNAc-6_Hex-6_NeuAc-1_NeuGc-2_Fuc-5	3826.36	mouse
HexNAc-8_Hex-10_NeuAc-2	3827.35	mouse
HexNAc-8_Hex-9_NeuAc-1_NeuGc-1_Fuc-1	3827.35	mouse
HexNAc-8_Hex-8_NeuGc-2_Fuc-2	3827.35	mouse
HexNAc-6_Hex-8_NeuAc-2_Fuc-5	3827.38	mouse
HexNAc-8_Hex-10_NeuAc-1_Fuc-2	3828.37	mouse
HexNAc-8_Hex-9_NeuGc-1_Fuc-3	3828.37	mouse
HexNAc-8_Hex-10_Fuc-4	3829.39	mouse
HexNAc-11_Hex-9_Fuc-1	3838.41	mouse
HexNAc-6_Hex-7_NeuAc-3_NeuGc-2	3840.31	mouse
HexNAc-6_Hex-7_NeuAc-2_NeuGc-2_Fuc-2	3841.33	mouse
HexNAc-8_Hex-8_NeuGc-3	3842.33	mouse
HexNAc-6_Hex-9_NeuAc-3_Fuc-2	3842.35	mouse
HexNAc-6_Hex-8_NeuAc-2_NeuGc-1_Fuc-3	3842.35	mouse
HexNAc-6_Hex-7_NeuAc-1_NeuGc-2_Fuc-4	3842.35	mouse
HexNAc-6_Hex-6_NeuGc-3_Fuc-5	3842.35	mouse
HexNAc-8_Hex-10_NeuAc-1_NeuGc-1	3843.35	mouse
HexNAc-8_Hex-9_NeuGc-2_Fuc-1	3843.35	mouse
HexNAc-6_Hex-9_NeuAc-2_Fuc-4	3843.37	mouse
HexNAc-6_Hex-8_NeuAc-1_NeuGc-1_Fuc-5	3843.37	mouse
HexNAc-8_Hex-11_NeuAc-1_Fuc-1	3844.37	mouse
HexNAc-8_Hex-10_NeuGc-1_Fuc-2	3844.37	mouse
HexNAc-8_Hex-11_Fuc-3	3845.39	mouse
HexNAc-7_Hex-6_NeuAc-3_Fuc-4	3851.39	mouse
HexNAc-6_Hex-7_NeuAc-2_NeuGc-3	3856.31	mouse
HexNAc-6_Hex-7_NeuAc-1_NeuGc-3_Fuc-2	3857.33	mouse
HexNAc-6_Hex-9_NeuAc-2_NeuGc-1_Fuc-2	3858.35	mouse
HexNAc-6_Hex-8_NeuAc-1_NeuGc-2_Fuc-3	3858.35	mouse
HexNAc-6_Hex-7_NeuGc-3_Fuc-4	3858.35	mouse
HexNAc-8_Hex-10_NeuGc-2	3859.34	mouse
HexNAc-6_Hex-9_NeuAc-1_NeuGc-1_Fuc-4	3859.37	mouse
HexNAc-6_Hex-8_NeuGc-2_Fuc-5	3859.37	mouse
HexNAc-8_Hex-11_NeuGc-1_Fuc-1	3860.36	mouse
HexNAc-7_Hex-7_NeuAc-4_Fuc-1	3866.36	mouse
HexNAc-7_Hex-7_NeuAc-3_Fuc-3	3867.39	mouse
HexNAc-7_Hex-6_NeuAc-2_NeuGc-1_Fuc-4	3867.39	mouse
HexNAc-7_Hex-7_NeuAc-2_Fuc-5	3868.41	mouse
HexNAc-6_Hex-7_NeuAc-1_NeuGc-4	3872.3	mouse
HexNAc-6_Hex-7_NeuGc-4_Fuc-2	3873.32	mouse
HexNAc-6_Hex-9_NeuAc-1_NeuGc-2_Fuc-2	3874.34	mouse
HexNAc-6_Hex-8_NeuGc-3_Fuc-3	3874.34	mouse
HexNAc-6_Hex-9_NeuGc-2_Fuc-4	3875.36	mouse
HexNAc-7_Hex-8_NeuAc-4	3882.36	mouse
HexNAc-7_Hex-7_NeuAc-3_NeuGc-1_Fuc-1	3882.36	mouse
HexNAc-7_Hex-8_NeuAc-3_Fuc-2	3883.38	mouse
HexNAc-7_Hex-7_NeuAc-2_NeuGc-1_Fuc-3	3883.38	mouse
HexNAc-7_Hex-6_NeuAc-1_NeuGc-2_Fuc-4	3883.38	mouse
HexNAc-7_Hex-8_NeuAc-2_Fuc-4	3884.4	mouse
HexNAc-7_Hex-7_NeuAc-1_NeuGc-1_Fuc-5	3884.4	mouse
HexNAc-7_Hex-8_NeuAc-1_Fuc-6	3885.42	mouse
HexNAc-6_Hex-7_NeuGc-5	3888.3	mouse
HexNAc-6_Hex-9_NeuGc-3_Fuc-2	3890.34	mouse
HexNAc-7_Hex-8_NeuAc-3_NeuGc-1	3898.35	mouse
HexNAc-7_Hex-7_NeuAc-2_NeuGc-2_Fuc-1	3898.35	mouse
HexNAc-7_Hex-9_NeuAc-3_Fuc-1	3899.38	mouse
HexNAc-7_Hex-8_NeuAc-2_NeuGc-1_Fuc-2	3899.38	mouse
HexNAc-7_Hex-7_NeuAc-1_NeuGc-2_Fuc-3	3899.38	mouse
HexNAc-7_Hex-6_NeuGc-3_Fuc-4	3899.38	mouse
HexNAc-7_Hex-9_NeuAc-2_Fuc-3	3900.4	mouse
HexNAc-7_Hex-8_NeuAc-1_NeuGc-1_Fuc-4	3900.4	mouse
HexNAc-7_Hex-7_NeuGc-2_Fuc-5	3900.4	mouse
HexNAc-7_Hex-9_NeuAc-1_Fuc-5	3901.42	mouse
HexNAc-7_Hex-8_NeuGc-1_Fuc-6	3901.42	mouse
HexNAc-7_Hex-8_NeuAc-2_NeuGc-2	3914.35	mouse
HexNAc-7_Hex-7_NeuAc-1_NeuGc-3_Fuc-1	3914.35	mouse
HexNAc-7_Hex-9_NeuAc-2_NeuGc-1_Fuc-1	3915.37	mouse
HexNAc-7_Hex-8_NeuAc-1_NeuGc-2_Fuc-2	3915.37	mouse
HexNAc-7_Hex-7_NeuGc-3_Fuc-3	3915.37	mouse
HexNAc-7_Hex-9_NeuAc-1_NeuGc-1_Fuc-3	3916.39	mouse
HexNAc-7_Hex-8_NeuGc-2_Fuc-4	3916.39	mouse
HexNAc-7_Hex-10_NeuAc-1_Fuc-4	3917.41	mouse
HexNAc-7_Hex-9_NeuGc-1_Fuc-5	3917.41	mouse
HexNAc-7_Hex-8_NeuAc-1_NeuGc-3	3930.34	mouse
HexNAc-7_Hex-7_NeuGc-4_Fuc-1	3930.34	mouse
HexNAc-7_Hex-9_NeuAc-1_NeuGc-2_Fuc-1	3931.36	mouse
HexNAc-7_Hex-8_NeuGc-3_Fuc-2	3931.36	mouse
HexNAc-7_Hex-11_NeuAc-2_Fuc-1	3932.39	mouse
HexNAc-7_Hex-9_NeuGc-2_Fuc-3	3932.39	mouse
HexNAc-7_Hex-11_NeuAc-1_Fuc-3	3933.41	mouse
HexNAc-7_Hex-10_NeuGc-1_Fuc-4	3933.41	mouse
HexNAc-8_Hex-8_NeuAc-3_Fuc-1	3940.4	mouse
HexNAc-8_Hex-8_NeuAc-2_Fuc-3	3941.42	mouse
HexNAc-8_Hex-8_NeuAc-1_Fuc-5	3942.44	mouse
HexNAc-7_Hex-8_NeuGc-4	3946.34	mouse
HexNAc-7_Hex-9_NeuGc-3_Fuc-1	3947.36	mouse
HexNAc-7_Hex-11_NeuAc-1_NeuGc-1_Fuc-1	3948.38	mouse
HexNAc-7_Hex-11_NeuGc-1_Fuc-3	3949.4	mouse
HexNAc-6_Hex-7_NeuAc-5_Fuc-1	3954.38	mouse
HexNAc-6_Hex-7_NeuAc-4_Fuc-3	3955.4	mouse
HexNAc-8_Hex-9_NeuAc-3	3956.4	mouse
HexNAc-8_Hex-8_NeuAc-2_NeuGc-1_Fuc-1	3956.4	mouse
HexNAc-6_Hex-7_NeuAc-3_Fuc-5	3956.42	mouse
HexNAc-8_Hex-9_NeuAc-2_Fuc-2	3957.42	mouse
HexNAc-8_Hex-8_NeuAc-1_NeuGc-1_Fuc-3	3957.42	mouse
HexNAc-8_Hex-9_NeuAc-1_Fuc-4	3958.44	mouse
HexNAc-8_Hex-8_NeuGc-1_Fuc-5	3958.44	mouse
HexNAc-10_Hex-11_Fuc-1	3959.43	mouse
HexNAc-7_Hex-11_NeuGc-2_Fuc-1	3964.38	mouse
HexNAc-6_Hex-7_NeuAc-4_NeuGc-1_Fuc-1	3970.38	mouse
HexNAc-2_Hex-22	3971.32	mouse
HexNAc-6_Hex-8_NeuAc-4_Fuc-2	3971.4	mouse
HexNAc-6_Hex-7_NeuAc-3_NeuGc-1_Fuc-3	3971.4	mouse
HexNAc-8_Hex-9_NeuAc-2_NeuGc-1	3972.39	mouse
HexNAc-8_Hex-8_NeuAc-1_NeuGc-2_Fuc-1	3972.39	mouse
HexNAc-6_Hex-7_NeuAc-2_NeuGc-1_Fuc-5	3972.42	mouse
HexNAc-8_Hex-10_NeuAc-2_Fuc-1	3973.41	mouse
HexNAc-8_Hex-9_NeuAc-1_NeuGc-1_Fuc-2	3973.41	mouse
HexNAc-8_Hex-8_NeuGc-2_Fuc-3	3973.41	mouse
HexNAc-8_Hex-10_NeuAc-1_Fuc-3	3974.43	mouse
HexNAc-8_Hex-9_NeuGc-1_Fuc-4	3974.43	mouse
HexNAc-8_Hex-10_Fuc-5	3975.45	mouse
HexNAc-14_Hex-7	3977.48	mouse
HexNAc-6_Hex-7_NeuAc-3_NeuGc-2_Fuc-1	3986.37	mouse
HexNAc-6_Hex-8_NeuAc-3_NeuGc-1_Fuc-2	3987.39	mouse
HexNAc-6_Hex-7_NeuAc-2_NeuGc-2_Fuc-3	3987.39	mouse
HexNAc-8_Hex-9_NeuAc-1_NeuGc-2	3988.39	mouse
HexNAc-8_Hex-8_NeuGc-3_Fuc-1	3988.39	mouse
HexNAc-6_Hex-9_NeuAc-3_Fuc-3	3988.41	mouse
HexNAc-6_Hex-7_NeuAc-1_NeuGc-2_Fuc-5	3988.41	mouse
HexNAc-8_Hex-11_NeuAc-2	3989.41	mouse
HexNAc-8_Hex-10_NeuAc-1_NeuGc-1_Fuc-1	3989.41	mouse
HexNAc-8_Hex-9_NeuGc-2_Fuc-2	3989.41	mouse
HexNAc-6_Hex-9_NeuAc-2_Fuc-5	3989.43	mouse
HexNAc-8_Hex-11_NeuAc-1_Fuc-2	3990.43	mouse
HexNAc-8_Hex-10_NeuGc-1_Fuc-3	3990.43	mouse
HexNAc-7_Hex-6_NeuAc-3_Fuc-5	3997.45	mouse
HexNAc-6_Hex-7_NeuAc-2_NeuGc-3_Fuc-1	4002.37	mouse
HexNAc-6_Hex-8_NeuAc-2_NeuGc-2_Fuc-2	4003.39	mouse
HexNAc-6_Hex-7_NeuAc-1_NeuGc-3_Fuc-3	4003.39	mouse
HexNAc-8_Hex-9_NeuGc-3	4004.38	mouse
HexNAc-6_Hex-9_NeuAc-2_NeuGc-1_Fuc-3	4004.41	mouse
HexNAc-6_Hex-7_NeuGc-3_Fuc-5	4004.41	mouse
HexNAc-8_Hex-11_NeuAc-1_NeuGc-1	4005.4	mouse
HexNAc-8_Hex-10_NeuGc-2_Fuc-1	4005.4	mouse
HexNAc-6_Hex-9_NeuAc-1_NeuGc-1_Fuc-5	4005.43	mouse
HexNAc-8_Hex-11_NeuGc-1_Fuc-2	4006.42	mouse
HexNAc-7_Hex-7_NeuAc-5	4011.4	mouse
HexNAc-7_Hex-7_NeuAc-4_Fuc-2	4012.42	mouse
HexNAc-7_Hex-7_NeuAc-3_Fuc-4	4013.44	mouse
HexNAc-7_Hex-6_NeuAc-2_NeuGc-1_Fuc-5	4013.44	mouse
HexNAc-6_Hex-7_NeuAc-1_NeuGc-4_Fuc-1	4018.36	mouse
HexNAc-6_Hex-8_NeuAc-1_NeuGc-3_Fuc-2	4019.38	mouse
HexNAc-6_Hex-7_NeuGc-4_Fuc-3	4019.38	mouse
HexNAc-6_Hex-9_NeuAc-1_NeuGc-2_Fuc-3	4020.4	mouse
HexNAc-8_Hex-11_NeuGc-2	4021.4	mouse
HexNAc-6_Hex-9_NeuGc-2_Fuc-5	4021.42	mouse
HexNAc-7_Hex-7_NeuAc-4_NeuGc-1	4027.4	mouse
HexNAc-7_Hex-8_NeuAc-4_Fuc-1	4028.42	mouse
HexNAc-7_Hex-7_NeuAc-3_NeuGc-1_Fuc-2	4028.42	mouse
HexNAc-7_Hex-8_NeuAc-3_Fuc-3	4029.44	mouse
HexNAc-7_Hex-7_NeuAc-2_NeuGc-1_Fuc-4	4029.44	mouse
HexNAc-7_Hex-6_NeuAc-1_NeuGc-2_Fuc-5	4029.44	mouse
HexNAc-7_Hex-8_NeuAc-2_Fuc-5	4030.46	mouse
HexNAc-6_Hex-7_NeuGc-5_Fuc-1	4034.36	mouse
HexNAc-6_Hex-8_NeuGc-4_Fuc-2	4035.38	mouse
HexNAc-6_Hex-9_NeuGc-3_Fuc-3	4036.4	mouse
HexNAc-7_Hex-7_NeuAc-3_NeuGc-2	4043.39	mouse
HexNAc-7_Hex-9_NeuAc-4	4044.41	mouse
HexNAc-7_Hex-8_NeuAc-3_NeuGc-1_Fuc-1	4044.41	mouse
HexNAc-7_Hex-7_NeuAc-2_NeuGc-2_Fuc-2	4044.41	mouse
HexNAc-7_Hex-9_NeuAc-3_Fuc-2	4045.43	mouse
HexNAc-7_Hex-8_NeuAc-2_NeuGc-1_Fuc-3	4045.43	mouse
HexNAc-7_Hex-7_NeuAc-1_NeuGc-2_Fuc-4	4045.43	mouse
HexNAc-7_Hex-6_NeuGc-3_Fuc-5	4045.43	mouse
HexNAc-7_Hex-9_NeuAc-2_Fuc-4	4046.45	mouse
HexNAc-7_Hex-8_NeuAc-1_NeuGc-1_Fuc-5	4046.45	mouse
HexNAc-7_Hex-7_NeuAc-2_NeuGc-3	4059.39	mouse
HexNAc-7_Hex-9_NeuAc-3_NeuGc-1	4060.41	mouse
HexNAc-7_Hex-8_NeuAc-2_NeuGc-2_Fuc-1	4060.41	mouse
HexNAc-7_Hex-7_NeuAc-1_NeuGc-3_Fuc-2	4060.41	mouse
HexNAc-7_Hex-9_NeuAc-2_NeuGc-1_Fuc-2	4061.43	mouse
HexNAc-7_Hex-8_NeuAc-1_NeuGc-2_Fuc-3	4061.43	mouse
HexNAc-7_Hex-7_NeuGc-3_Fuc-4	4061.43	mouse
HexNAc-7_Hex-9_NeuAc-1_NeuGc-1_Fuc-4	4062.45	mouse
HexNAc-7_Hex-8_NeuGc-2_Fuc-5	4062.45	mouse
HexNAc-7_Hex-7_NeuAc-1_NeuGc-4	4075.38	mouse
HexNAc-7_Hex-9_NeuAc-2_NeuGc-2	4076.4	mouse
HexNAc-7_Hex-8_NeuAc-1_NeuGc-3_Fuc-1	4076.4	mouse
HexNAc-7_Hex-7_NeuGc-4_Fuc-2	4076.4	mouse
HexNAc-7_Hex-9_NeuAc-1_NeuGc-2_Fuc-2	4077.42	mouse
HexNAc-7_Hex-8_NeuGc-3_Fuc-3	4077.42	mouse
HexNAc-7_Hex-9_NeuGc-2_Fuc-4	4078.44	mouse
HexNAc-8_Hex-8_NeuAc-4	4085.44	mouse
HexNAc-8_Hex-8_NeuAc-3_Fuc-2	4086.46	mouse
HexNAc-8_Hex-8_NeuAc-1_Fuc-6	4088.5	mouse
HexNAc-7_Hex-7_NeuGc-5	4091.38	mouse
HexNAc-7_Hex-9_NeuAc-1_NeuGc-3	4092.4	mouse
HexNAc-7_Hex-8_NeuGc-4_Fuc-1	4092.4	mouse
HexNAc-7_Hex-9_NeuGc-3_Fuc-2	4093.42	mouse
HexNAc-6_Hex-7_NeuAc-5_Fuc-2	4100.44	mouse
HexNAc-8_Hex-8_NeuAc-3_NeuGc-1	4101.43	mouse
HexNAc-6_Hex-7_NeuAc-4_Fuc-4	4101.46	mouse
HexNAc-8_Hex-9_NeuAc-3_Fuc-1	4102.45	mouse
HexNAc-8_Hex-8_NeuAc-2_NeuGc-1_Fuc-2	4102.45	mouse
HexNAc-6_Hex-7_NeuAc-3_Fuc-6	4102.48	mouse
HexNAc-8_Hex-9_NeuAc-1_Fuc-5	4104.5	mouse
HexNAc-8_Hex-8_NeuGc-1_Fuc-6	4104.5	mouse
HexNAc-7_Hex-9_NeuGc-4	4108.39	mouse
HexNAc-6_Hex-8_NeuAc-5_Fuc-1	4116.43	mouse
HexNAc-6_Hex-7_NeuAc-4_NeuGc-1_Fuc-2	4116.43	mouse
HexNAc-8_Hex-8_NeuAc-2_NeuGc-2	4117.43	mouse
HexNAc-6_Hex-8_NeuAc-4_Fuc-3	4117.45	mouse
HexNAc-6_Hex-7_NeuAc-3_NeuGc-1_Fuc-4	4117.45	mouse
HexNAc-8_Hex-9_NeuAc-2_NeuGc-1_Fuc-1	4118.45	mouse
HexNAc-8_Hex-8_NeuAc-1_NeuGc-2_Fuc-2	4118.45	mouse
HexNAc-6_Hex-7_NeuAc-2_NeuGc-1_Fuc-6	4118.47	mouse
HexNAc-8_Hex-10_NeuAc-1_Fuc-4	4120.49	mouse
HexNAc-8_Hex-9_NeuGc-1_Fuc-5	4120.49	mouse
HexNAc-6_Hex-8_NeuAc-4_NeuGc-1_Fuc-1	4132.43	mouse
HexNAc-6_Hex-7_NeuAc-3_NeuGc-2_Fuc-2	4132.43	mouse
HexNAc-2_Hex-23	4133.37	mouse
HexNAc-8_Hex-8_NeuAc-1_NeuGc-3	4133.42	mouse
HexNAc-6_Hex-8_NeuAc-3_NeuGc-1_Fuc-3	4133.45	mouse
HexNAc-6_Hex-7_NeuAc-2_NeuGc-2_Fuc-4	4133.45	mouse
HexNAc-8_Hex-9_NeuAc-1_NeuGc-2_Fuc-1	4134.44	mouse
HexNAc-8_Hex-8_NeuGc-3_Fuc-2	4134.44	mouse
HexNAc-6_Hex-9_NeuAc-3_Fuc-4	4134.47	mouse
HexNAc-6_Hex-7_NeuAc-1_NeuGc-2_Fuc-6	4134.47	mouse
HexNAc-8_Hex-11_NeuAc-2_Fuc-1	4135.46	mouse
HexNAc-8_Hex-11_NeuAc-1_Fuc-3	4136.49	mouse
HexNAc-8_Hex-10_NeuGc-1_Fuc-4	4136.49	mouse
HexNAc-6_Hex-8_NeuAc-3_NeuGc-2_Fuc-1	4148.42	mouse
HexNAc-6_Hex-7_NeuAc-2_NeuGc-3_Fuc-2	4148.42	mouse
HexNAc-8_Hex-8_NeuGc-4	4149.42	mouse
HexNAc-6_Hex-8_NeuAc-2_NeuGc-2_Fuc-3	4149.44	mouse
HexNAc-6_Hex-7_NeuAc-1_NeuGc-3_Fuc-4	4149.44	mouse
HexNAc-8_Hex-9_NeuGc-3_Fuc-1	4150.44	mouse
HexNAc-6_Hex-9_NeuAc-2_NeuGc-1_Fuc-4	4150.46	mouse
HexNAc-6_Hex-7_NeuGc-3_Fuc-6	4150.46	mouse
HexNAc-8_Hex-11_NeuAc-1_NeuGc-1_Fuc-1	4151.46	mouse
HexNAc-8_Hex-11_NeuGc-1_Fuc-3	4152.48	mouse
HexNAc-7_Hex-7_NeuAc-5_Fuc-1	4157.46	mouse
HexNAc-7_Hex-7_NeuAc-4_Fuc-3	4158.48	mouse
HexNAc-7_Hex-7_NeuAc-3_Fuc-5	4159.5	mouse
HexNAc-6_Hex-8_NeuAc-2_NeuGc-3_Fuc-1	4164.42	mouse
HexNAc-6_Hex-7_NeuAc-1_NeuGc-4_Fuc-2	4164.42	mouse
HexNAc-6_Hex-8_NeuAc-1_NeuGc-3_Fuc-3	4165.44	mouse
HexNAc-6_Hex-7_NeuGc-4_Fuc-4	4165.44	mouse
HexNAc-6_Hex-9_NeuAc-1_NeuGc-2_Fuc-4	4166.46	mouse
HexNAc-8_Hex-11_NeuGc-2_Fuc-1	4167.45	mouse
HexNAc-7_Hex-8_NeuAc-5	4173.46	mouse
HexNAc-7_Hex-7_NeuAc-4_NeuGc-1_Fuc-1	4173.46	mouse
HexNAc-7_Hex-8_NeuAc-4_Fuc-2	4174.48	mouse
HexNAc-7_Hex-7_NeuAc-3_NeuGc-1_Fuc-3	4174.48	mouse
HexNAc-7_Hex-8_NeuAc-3_Fuc-4	4175.5	mouse
HexNAc-7_Hex-7_NeuAc-2_NeuGc-1_Fuc-5	4175.5	mouse
HexNAc-7_Hex-8_NeuAc-2_Fuc-6	4176.52	mouse
HexNAc-6_Hex-8_NeuAc-1_NeuGc-4_Fuc-1	4180.41	mouse
HexNAc-6_Hex-7_NeuGc-5_Fuc-2	4180.41	mouse
HexNAc-6_Hex-8_NeuGc-4_Fuc-3	4181.43	mouse
HexNAc-6_Hex-9_NeuGc-3_Fuc-4	4182.45	mouse
HexNAc-7_Hex-8_NeuAc-4_NeuGc-1	4189.45	mouse
HexNAc-7_Hex-7_NeuAc-3_NeuGc-2_Fuc-1	4189.45	mouse
HexNAc-7_Hex-9_NeuAc-4_Fuc-1	4190.47	mouse
HexNAc-7_Hex-8_NeuAc-3_NeuGc-1_Fuc-2	4190.47	mouse
HexNAc-7_Hex-7_NeuAc-2_NeuGc-2_Fuc-3	4190.47	mouse
HexNAc-7_Hex-9_NeuAc-3_Fuc-3	4191.49	mouse
HexNAc-7_Hex-8_NeuAc-2_NeuGc-1_Fuc-4	4191.49	mouse
HexNAc-7_Hex-7_NeuAc-1_NeuGc-2_Fuc-5	4191.49	mouse
HexNAc-7_Hex-9_NeuAc-2_Fuc-5	4192.51	mouse
HexNAc-7_Hex-8_NeuAc-1_NeuGc-1_Fuc-6	4192.51	mouse
HexNAc-6_Hex-8_NeuGc-5_Fuc-1	4196.41	mouse
HexNAc-7_Hex-8_NeuAc-3_NeuGc-2	4205.45	mouse
HexNAc-7_Hex-7_NeuAc-2_NeuGc-3_Fuc-1	4205.45	mouse
HexNAc-7_Hex-9_NeuAc-3_NeuGc-1_Fuc-1	4206.47	mouse
HexNAc-7_Hex-8_NeuAc-2_NeuGc-2_Fuc-2	4206.47	mouse
HexNAc-7_Hex-7_NeuAc-1_NeuGc-3_Fuc-3	4206.47	mouse
HexNAc-7_Hex-9_NeuAc-2_NeuGc-1_Fuc-3	4207.49	mouse
HexNAc-7_Hex-8_NeuAc-1_NeuGc-2_Fuc-4	4207.49	mouse
HexNAc-7_Hex-7_NeuGc-3_Fuc-5	4207.49	mouse
HexNAc-7_Hex-9_NeuAc-1_NeuGc-1_Fuc-5	4208.51	mouse
HexNAc-7_Hex-8_NeuGc-2_Fuc-6	4208.51	mouse
HexNAc-7_Hex-8_NeuAc-2_NeuGc-3	4221.44	mouse
HexNAc-7_Hex-7_NeuAc-1_NeuGc-4_Fuc-1	4221.44	mouse
HexNAc-7_Hex-9_NeuAc-2_NeuGc-2_Fuc-1	4222.46	mouse
HexNAc-7_Hex-8_NeuAc-1_NeuGc-3_Fuc-2	4222.46	mouse
HexNAc-7_Hex-7_NeuGc-4_Fuc-3	4222.46	mouse
HexNAc-7_Hex-9_NeuAc-1_NeuGc-2_Fuc-3	4223.48	mouse
HexNAc-7_Hex-8_NeuGc-3_Fuc-4	4223.48	mouse
HexNAc-7_Hex-9_NeuGc-2_Fuc-5	4224.5	mouse
HexNAc-8_Hex-8_NeuAc-4_Fuc-1	4231.5	mouse
HexNAc-8_Hex-8_NeuAc-3_Fuc-3	4232.52	mouse
HexNAc-8_Hex-8_NeuAc-2_Fuc-5	4233.54	mouse
HexNAc-7_Hex-8_NeuAc-1_NeuGc-4	4237.43	mouse
HexNAc-7_Hex-7_NeuGc-5_Fuc-1	4237.43	mouse
HexNAc-7_Hex-9_NeuAc-1_NeuGc-3_Fuc-1	4238.46	mouse
HexNAc-7_Hex-8_NeuGc-4_Fuc-2	4238.46	mouse
HexNAc-7_Hex-9_NeuGc-3_Fuc-3	4239.48	mouse
HexNAc-6_Hex-7_NeuAc-5_Fuc-3	4246.5	mouse
HexNAc-8_Hex-9_NeuAc-4	4247.49	mouse
HexNAc-8_Hex-8_NeuAc-3_NeuGc-1_Fuc-1	4247.49	mouse
HexNAc-6_Hex-7_NeuAc-4_Fuc-5	4247.52	mouse
HexNAc-8_Hex-8_NeuAc-2_NeuGc-1_Fuc-3	4248.51	mouse
HexNAc-8_Hex-9_NeuAc-2_Fuc-4	4249.53	mouse
HexNAc-8_Hex-8_NeuAc-1_NeuGc-1_Fuc-5	4249.53	mouse
HexNAc-7_Hex-8_NeuGc-5	4253.43	mouse
HexNAc-7_Hex-9_NeuGc-4_Fuc-1	4254.45	mouse
HexNAc-6_Hex-8_NeuAc-5_Fuc-2	4262.49	mouse
HexNAc-6_Hex-7_NeuAc-4_NeuGc-1_Fuc-3	4262.49	mouse
HexNAc-8_Hex-9_NeuAc-3_NeuGc-1	4263.49	mouse
HexNAc-8_Hex-8_NeuAc-2_NeuGc-2_Fuc-1	4263.49	mouse
HexNAc-6_Hex-8_NeuAc-4_Fuc-4	4263.51	mouse
HexNAc-6_Hex-7_NeuAc-3_NeuGc-1_Fuc-5	4263.51	mouse
HexNAc-8_Hex-8_NeuAc-1_NeuGc-2_Fuc-3	4264.51	mouse
HexNAc-8_Hex-9_NeuAc-1_NeuGc-1_Fuc-4	4265.53	mouse
HexNAc-8_Hex-8_NeuGc-2_Fuc-5	4265.53	mouse
HexNAc-6_Hex-8_NeuAc-4_NeuGc-1_Fuc-2	4278.49	mouse
HexNAc-6_Hex-7_NeuAc-3_NeuGc-2_Fuc-3	4278.49	mouse
HexNAc-8_Hex-9_NeuAc-2_NeuGc-2	4279.48	mouse
HexNAc-8_Hex-8_NeuAc-1_NeuGc-3_Fuc-1	4279.48	mouse
HexNAc-6_Hex-8_NeuAc-3_NeuGc-1_Fuc-4	4279.51	mouse
HexNAc-6_Hex-7_NeuAc-2_NeuGc-2_Fuc-5	4279.51	mouse
HexNAc-8_Hex-8_NeuGc-3_Fuc-3	4280.5	mouse
HexNAc-8_Hex-9_NeuGc-2_Fuc-4	4281.52	mouse
HexNAc-6_Hex-8_NeuAc-3_NeuGc-2_Fuc-2	4294.48	mouse
HexNAc-6_Hex-7_NeuAc-2_NeuGc-3_Fuc-3	4294.48	mouse
HexNAc-8_Hex-9_NeuAc-1_NeuGc-3	4295.48	mouse
HexNAc-8_Hex-8_NeuGc-4_Fuc-1	4295.48	mouse
HexNAc-6_Hex-8_NeuAc-2_NeuGc-2_Fuc-4	4295.5	mouse
HexNAc-6_Hex-7_NeuAc-1_NeuGc-3_Fuc-5	4295.5	mouse
HexNAc-7_Hex-7_NeuAc-5_Fuc-2	4303.52	mouse
HexNAc-7_Hex-7_NeuAc-4_Fuc-4	4304.54	mouse
HexNAc-7_Hex-7_NeuAc-3_Fuc-6	4305.56	mouse
HexNAc-11_Hex-11_NeuAc-1	4307.55	mouse
HexNAc-6_Hex-8_NeuAc-2_NeuGc-3_Fuc-2	4310.48	mouse
HexNAc-6_Hex-7_NeuAc-1_NeuGc-4_Fuc-3	4310.48	mouse
HexNAc-8_Hex-9_NeuGc-4	4311.47	mouse
HexNAc-6_Hex-8_NeuAc-1_NeuGc-3_Fuc-4	4311.5	mouse
HexNAc-6_Hex-7_NeuGc-4_Fuc-5	4311.5	mouse
HexNAc-7_Hex-8_NeuAc-5_Fuc-1	4319.51	mouse
HexNAc-7_Hex-7_NeuAc-4_NeuGc-1_Fuc-2	4319.51	mouse
HexNAc-7_Hex-8_NeuAc-4_Fuc-3	4320.53	mouse
HexNAc-7_Hex-7_NeuAc-3_NeuGc-1_Fuc-4	4320.53	mouse
HexNAc-7_Hex-7_NeuAc-2_NeuGc-1_Fuc-6	4321.55	mouse
HexNAc-11_Hex-11_NeuGc-1	4323.54	mouse
HexNAc-11_Hex-12_Fuc-1	4324.56	mouse
HexNAc-6_Hex-8_NeuAc-1_NeuGc-4_Fuc-2	4326.47	mouse
HexNAc-6_Hex-7_NeuGc-5_Fuc-3	4326.47	mouse
HexNAc-6_Hex-8_NeuGc-4_Fuc-4	4327.49	mouse
HexNAc-7_Hex-8_NeuAc-4_NeuGc-1_Fuc-1	4335.51	mouse
HexNAc-7_Hex-7_NeuAc-3_NeuGc-2_Fuc-2	4335.51	mouse
HexNAc-7_Hex-9_NeuAc-4_Fuc-2	4336.53	mouse
HexNAc-7_Hex-8_NeuAc-3_NeuGc-1_Fuc-3	4336.53	mouse
HexNAc-7_Hex-7_NeuAc-2_NeuGc-2_Fuc-4	4336.53	mouse
HexNAc-7_Hex-9_NeuAc-3_Fuc-4	4337.55	mouse
HexNAc-7_Hex-7_NeuAc-1_NeuGc-2_Fuc-6	4337.55	mouse
HexNAc-6_Hex-8_NeuGc-5_Fuc-2	4342.47	mouse
HexNAc-7_Hex-8_NeuAc-3_NeuGc-2_Fuc-1	4351.5	mouse
HexNAc-7_Hex-7_NeuAc-2_NeuGc-3_Fuc-2	4351.5	mouse
HexNAc-7_Hex-9_NeuAc-3_NeuGc-1_Fuc-2	4352.52	mouse
HexNAc-7_Hex-8_NeuAc-2_NeuGc-2_Fuc-3	4352.52	mouse
HexNAc-7_Hex-7_NeuAc-1_NeuGc-3_Fuc-4	4352.52	mouse
HexNAc-7_Hex-9_NeuAc-2_NeuGc-1_Fuc-4	4353.54	mouse
HexNAc-7_Hex-7_NeuGc-3_Fuc-6	4353.54	mouse
HexNAc-7_Hex-8_NeuAc-2_NeuGc-3_Fuc-1	4367.5	mouse
HexNAc-7_Hex-7_NeuAc-1_NeuGc-4_Fuc-2	4367.5	mouse
HexNAc-7_Hex-9_NeuAc-2_NeuGc-2_Fuc-2	4368.52	mouse
HexNAc-7_Hex-8_NeuAc-1_NeuGc-3_Fuc-3	4368.52	mouse
HexNAc-7_Hex-7_NeuGc-4_Fuc-4	4368.52	mouse
HexNAc-7_Hex-9_NeuAc-1_NeuGc-2_Fuc-4	4369.54	mouse
HexNAc-8_Hex-8_NeuAc-5	4376.53	mouse
HexNAc-8_Hex-8_NeuAc-4_Fuc-2	4377.56	mouse
HexNAc-8_Hex-8_NeuAc-3_Fuc-4	4378.58	mouse
HexNAc-8_Hex-8_NeuAc-2_Fuc-6	4379.6	mouse
HexNAc-7_Hex-8_NeuAc-1_NeuGc-4_Fuc-1	4383.49	mouse
HexNAc-7_Hex-7_NeuGc-5_Fuc-2	4383.49	mouse
HexNAc-7_Hex-9_NeuAc-1_NeuGc-3_Fuc-2	4384.51	mouse
HexNAc-7_Hex-8_NeuGc-4_Fuc-3	4384.51	mouse
HexNAc-7_Hex-9_NeuGc-3_Fuc-4	4385.53	mouse
HexNAc-8_Hex-8_NeuAc-4_NeuGc-1	4392.53	mouse
HexNAc-8_Hex-9_NeuAc-4_Fuc-1	4393.55	mouse
HexNAc-8_Hex-8_NeuAc-3_NeuGc-1_Fuc-2	4393.55	mouse
HexNAc-8_Hex-8_NeuAc-2_NeuGc-1_Fuc-4	4394.57	mouse
HexNAc-8_Hex-9_NeuAc-2_Fuc-5	4395.59	mouse
HexNAc-8_Hex-8_NeuAc-1_NeuGc-1_Fuc-6	4395.59	mouse
HexNAc-7_Hex-8_NeuGc-5_Fuc-1	4399.49	mouse
HexNAc-7_Hex-9_NeuGc-4_Fuc-2	4400.51	mouse
HexNAc-8_Hex-8_NeuAc-3_NeuGc-2	4408.52	mouse
HexNAc-8_Hex-9_NeuAc-3_NeuGc-1_Fuc-1	4409.54	mouse
HexNAc-8_Hex-8_NeuAc-2_NeuGc-2_Fuc-2	4409.54	mouse
HexNAc-8_Hex-8_NeuAc-1_NeuGc-2_Fuc-4	4410.57	mouse
HexNAc-8_Hex-9_NeuAc-1_NeuGc-1_Fuc-5	4411.59	mouse
HexNAc-8_Hex-8_NeuGc-2_Fuc-6	4411.59	mouse
HexNAc-8_Hex-8_NeuAc-2_NeuGc-3	4424.52	mouse
HexNAc-8_Hex-9_NeuAc-2_NeuGc-2_Fuc-1	4425.54	mouse
HexNAc-8_Hex-8_NeuAc-1_NeuGc-3_Fuc-2	4425.54	mouse
HexNAc-8_Hex-8_NeuGc-3_Fuc-4	4426.56	mouse
HexNAc-8_Hex-9_NeuGc-2_Fuc-5	4427.58	mouse
HexNAc-8_Hex-8_NeuAc-1_NeuGc-4	4440.51	mouse
HexNAc-8_Hex-9_NeuAc-1_NeuGc-3_Fuc-1	4441.53	mouse
HexNAc-8_Hex-8_NeuGc-4_Fuc-2	4441.53	mouse
HexNAc-7_Hex-7_NeuAc-5_Fuc-3	4449.58	mouse
HexNAc-7_Hex-7_NeuAc-4_Fuc-5	4450.6	mouse
HexNAc-8_Hex-8_NeuGc-5	4456.51	mouse
HexNAc-8_Hex-9_NeuGc-4_Fuc-1	4457.53	mouse
HexNAc-7_Hex-8_NeuAc-5_Fuc-2	4465.57	mouse
HexNAc-7_Hex-7_NeuAc-4_NeuGc-1_Fuc-3	4465.57	mouse
HexNAc-7_Hex-8_NeuAc-4_Fuc-4	4466.59	mouse
HexNAc-7_Hex-7_NeuAc-3_NeuGc-1_Fuc-5	4466.59	mouse
HexNAc-7_Hex-8_NeuAc-4_NeuGc-1_Fuc-2	4481.57	mouse
HexNAc-7_Hex-7_NeuAc-3_NeuGc-2_Fuc-3	4481.57	mouse
HexNAc-7_Hex-9_NeuAc-4_Fuc-3	4482.59	mouse
HexNAc-7_Hex-8_NeuAc-3_NeuGc-1_Fuc-4	4482.59	mouse
HexNAc-7_Hex-7_NeuAc-2_NeuGc-2_Fuc-5	4482.59	mouse
HexNAc-7_Hex-8_NeuAc-3_NeuGc-2_Fuc-2	4497.56	mouse
HexNAc-7_Hex-7_NeuAc-2_NeuGc-3_Fuc-3	4497.56	mouse
HexNAc-7_Hex-9_NeuAc-3_NeuGc-1_Fuc-3	4498.58	mouse
HexNAc-7_Hex-8_NeuAc-2_NeuGc-2_Fuc-4	4498.58	mouse
HexNAc-7_Hex-7_NeuAc-1_NeuGc-3_Fuc-5	4498.58	mouse
HexNAc-7_Hex-8_NeuAc-2_NeuGc-3_Fuc-2	4513.56	mouse
HexNAc-7_Hex-7_NeuAc-1_NeuGc-4_Fuc-3	4513.56	mouse
HexNAc-7_Hex-9_NeuAc-2_NeuGc-2_Fuc-3	4514.58	mouse
HexNAc-7_Hex-8_NeuAc-1_NeuGc-3_Fuc-4	4514.58	mouse
HexNAc-7_Hex-7_NeuGc-4_Fuc-5	4514.58	mouse
HexNAc-8_Hex-8_NeuAc-5_Fuc-1	4522.59	mouse
HexNAc-8_Hex-8_NeuAc-4_Fuc-3	4523.61	mouse
HexNAc-7_Hex-8_NeuAc-1_NeuGc-4_Fuc-2	4529.55	mouse
HexNAc-7_Hex-7_NeuGc-5_Fuc-3	4529.55	mouse
HexNAc-7_Hex-9_NeuAc-1_NeuGc-3_Fuc-3	4530.57	mouse
HexNAc-7_Hex-8_NeuGc-4_Fuc-4	4530.57	mouse
HexNAc-8_Hex-8_NeuAc-4_NeuGc-1_Fuc-1	4538.59	mouse
HexNAc-8_Hex-9_NeuAc-4_Fuc-2	4539.61	mouse
HexNAc-8_Hex-8_NeuAc-3_NeuGc-1_Fuc-3	4539.61	mouse
HexNAc-7_Hex-8_NeuGc-5_Fuc-2	4545.55	mouse
HexNAc-7_Hex-9_NeuGc-4_Fuc-3	4546.57	mouse
HexNAc-8_Hex-8_NeuAc-3_NeuGc-2_Fuc-1	4554.58	mouse
HexNAc-8_Hex-9_NeuAc-3_NeuGc-1_Fuc-2	4555.6	mouse
HexNAc-8_Hex-8_NeuAc-2_NeuGc-2_Fuc-3	4555.6	mouse
HexNAc-8_Hex-8_NeuAc-2_NeuGc-3_Fuc-1	4570.58	mouse
HexNAc-8_Hex-9_NeuAc-2_NeuGc-2_Fuc-2	4571.6	mouse
HexNAc-8_Hex-8_NeuAc-1_NeuGc-3_Fuc-3	4571.6	mouse
HexNAc-8_Hex-8_NeuAc-1_NeuGc-4_Fuc-1	4586.57	mouse
HexNAc-8_Hex-9_NeuAc-1_NeuGc-3_Fuc-2	4587.59	mouse
HexNAc-8_Hex-8_NeuGc-4_Fuc-3	4587.59	mouse
HexNAc-8_Hex-8_NeuGc-5_Fuc-1	4602.57	mouse
HexNAc-8_Hex-9_NeuGc-4_Fuc-2	4603.59	mouse
HexNAc-8_Hex-8_NeuAc-4_Fuc-4	4669.67	mouse
HexNAc-8_Hex-9_NeuAc-4_Fuc-3	4685.67	mouse
HexNAc-8_Hex-8_NeuAc-3_NeuGc-1_Fuc-4	4685.67	mouse
HexNAc-8_Hex-9_NeuAc-3_NeuGc-1_Fuc-3	4701.66	mouse
HexNAc-8_Hex-8_NeuAc-2_NeuGc-2_Fuc-4	4701.66	mouse
HexNAc-8_Hex-9_NeuAc-2_NeuGc-2_Fuc-3	4717.66	mouse
HexNAc-8_Hex-8_NeuAc-1_NeuGc-3_Fuc-4	4717.66	mouse
HexNAc-8_Hex-9_NeuAc-1_NeuGc-3_Fuc-3	4733.65	mouse
HexNAc-8_Hex-8_NeuGc-4_Fuc-4	4733.65	mouse
HexNAc-8_Hex-9_NeuGc-4_Fuc-3	4749.65	mouse
HexNAc-7_Hex-8_NeuAc-5_Fuc-4	4757.69	mouse
HexNAc-9_Hex-10_NeuAc-4_Fuc-1	4758.68	mouse
HexNAc-14_Hex-11_Fuc-1	4771.75	mouse
HexNAc-7_Hex-8_NeuAc-4_NeuGc-1_Fuc-4	4773.68	mouse
HexNAc-9_Hex-10_NeuAc-3_NeuGc-1_Fuc-1	4774.68	mouse
HexNAc-7_Hex-8_NeuAc-3_NeuGc-2_Fuc-4	4789.68	mouse
HexNAc-9_Hex-10_NeuAc-2_NeuGc-2_Fuc-1	4790.67	mouse
HexNAc-7_Hex-8_NeuAc-2_NeuGc-3_Fuc-4	4805.67	mouse
HexNAc-9_Hex-10_NeuAc-1_NeuGc-3_Fuc-1	4806.67	mouse
HexNAc-7_Hex-8_NeuAc-1_NeuGc-4_Fuc-4	4821.67	mouse
HexNAc-9_Hex-10_NeuGc-4_Fuc-1	4822.66	mouse
HexNAc-7_Hex-8_NeuGc-5_Fuc-4	4837.66	mouse
[truncated: 27 more rows]

## Sheet: PTM-Shepherd-default-internal
Composition	Mass
HexNAc-1	203.079
HexNAc-1_Fuc-1	349.137
HexNAc-2	406.159
HexNAc-2_Fuc-1	552.217
HexNAc-2_Hex-1	568.212
HexNAc-2_Hex-1_Fuc-1	714.269
HexNAc-2_Hex-10	2026.69
HexNAc-2_Hex-11	2188.74
HexNAc-2_Hex-12	2350.79
HexNAc-2_Hex-2	730.264
HexNAc-2_Hex-2_Fuc-1	876.322
HexNAc-2_Hex-3	892.317
HexNAc-2_Hex-3_Fuc-1	1038.38
HexNAc-2_Hex-4	1054.37
HexNAc-2_Hex-4_Fuc-1	1200.43
HexNAc-2_Hex-5	1216.42
HexNAc-2_Hex-5_Fuc-1	1362.48
HexNAc-2_Hex-6	1378.48
HexNAc-2_Hex-6_Fuc-1	1524.53
HexNAc-2_Hex-6_Phospho-1	1458.44
HexNAc-2_Hex-7	1540.53
HexNAc-2_Hex-7_Fuc-1	1686.59
HexNAc-2_Hex-8	1702.58
HexNAc-2_Hex-9	1864.63
HexNAc-3_Hex-3	1095.4
HexNAc-3_Hex-3_Fuc-1	1241.45
HexNAc-3_Hex-4	1257.45
HexNAc-3_Hex-4_Fuc-1	1403.51
HexNAc-3_Hex-4_Fuc-1_NeuAc-1	1694.6
HexNAc-3_Hex-4_Fuc-2	1549.57
HexNAc-3_Hex-4_Fuc-2_NeuAc-1	1840.66
HexNAc-3_Hex-4_NeuAc-1	1548.54
HexNAc-3_Hex-5	1419.5
HexNAc-3_Hex-5_Fuc-1	1565.56
HexNAc-3_Hex-5_Fuc-1_NeuAc-1	1856.66
HexNAc-3_Hex-5_Fuc-1_NeuAc-2	2147.75
HexNAc-3_Hex-5_NeuAc-1	1710.6
HexNAc-3_Hex-6	1581.56
HexNAc-3_Hex-6_Fuc-1	1727.61
HexNAc-3_Hex-6_Fuc-1_NeuAc-1	2018.71
HexNAc-3_Hex-6_NeuAc-1	1872.65
HexNAc-4_Hex-3	1298.48
HexNAc-4_Hex-3_Fuc-1	1444.53
HexNAc-4_Hex-3_NeuAc-1	1589.57
HexNAc-4_Hex-4	1460.53
HexNAc-4_Hex-4_Fuc-1	1606.59
HexNAc-4_Hex-4_Fuc-1_NeuAc-1	1897.68
HexNAc-4_Hex-4_Fuc-2	1752.64
HexNAc-4_Hex-4_NeuAc-1	1751.62
HexNAc-4_Hex-5	1622.58
HexNAc-4_Hex-5_Fuc-1	1768.64
HexNAc-4_Hex-5_Fuc-1_NeuAc-1	2059.73
HexNAc-4_Hex-5_Fuc-1_NeuAc-2	2350.83
HexNAc-4_Hex-5_Fuc-2	1914.7
HexNAc-4_Hex-5_Fuc-2_NeuAc-1	2205.79
HexNAc-4_Hex-5_Fuc-2_NeuAc-2	2496.89
HexNAc-4_Hex-5_Fuc-3_NeuAc-1	2351.85
HexNAc-4_Hex-5_Fuc-3_NeuAc-2	2642.95
HexNAc-4_Hex-5_NeuAc-1	1913.68
HexNAc-4_Hex-5_NeuAc-2	2204.77
HexNAc-4_Hex-6	1784.63
HexNAc-4_Hex-6_Fuc-1	1930.69
HexNAc-4_Hex-6_Fuc-1_NeuAc-1	2221.79
HexNAc-4_Hex-6_Fuc-2	2076.75
HexNAc-4_Hex-6_NeuAc-1	2075.73
HexNAc-4_Hex-7	1946.69
HexNAc-4_Hex-7_Fuc-1	2092.75
HexNAc-4_Hex-7_NeuAc-1	2237.78
HexNAc-5_Hex-3	1501.56
HexNAc-5_Hex-3_Fuc-1	1647.61
HexNAc-5_Hex-3_Fuc-1_NeuAc-1	1938.71
HexNAc-5_Hex-3_Fuc-2	1793.67
HexNAc-5_Hex-4	1663.61
HexNAc-5_Hex-4_Fuc-1	1809.67
HexNAc-5_Hex-4_Fuc-1_NeuAc-1	2100.76
HexNAc-5_Hex-4_Fuc-1_NeuAc-2	2391.86
HexNAc-5_Hex-4_Fuc-2	1955.72
HexNAc-5_Hex-4_NeuAc-1	1954.7
HexNAc-5_Hex-4_NeuAc-2	2245.8
HexNAc-5_Hex-5	1825.66
HexNAc-5_Hex-5_Fuc-1	1971.72
HexNAc-5_Hex-5_Fuc-1_NeuAc-1	2262.81
HexNAc-5_Hex-5_Fuc-1_NeuAc-2	2553.91
HexNAc-5_Hex-5_Fuc-2	2117.78
HexNAc-5_Hex-5_Fuc-2_NeuAc-1	2408.87
HexNAc-5_Hex-5_Fuc-3	2263.83
HexNAc-5_Hex-5_NeuAc-1	2116.76
HexNAc-5_Hex-5_NeuAc-2	2407.85
HexNAc-5_Hex-6	1987.71
HexNAc-5_Hex-6_Fuc-1	2133.77
HexNAc-5_Hex-6_Fuc-1_NeuAc-1	2424.87
HexNAc-5_Hex-6_Fuc-1_NeuAc-2	2715.96
HexNAc-5_Hex-6_Fuc-1_NeuAc-3	3007.06
HexNAc-5_Hex-6_Fuc-2	2279.83
HexNAc-5_Hex-6_Fuc-2_NeuAc-1	2570.93
HexNAc-5_Hex-6_Fuc-3	2425.89
HexNAc-5_Hex-6_Fuc-3_NeuAc-1	2716.98
HexNAc-5_Hex-6_Fuc-3_NeuAc-2	3008.08
HexNAc-5_Hex-6_Fuc-3_NeuAc-3	3299.17
HexNAc-5_Hex-6_Fuc-4	2571.95
HexNAc-5_Hex-6_Fuc-4_NeuAc-1	2863.04
HexNAc-5_Hex-6_NeuAc-1	2278.81
HexNAc-5_Hex-6_NeuAc-2	2569.9
HexNAc-5_Hex-6_NeuAc-3	2861
HexNAc-5_Hex-7_Fuc-1_NeuAc-1	2586.92
HexNAc-5_Hex-7_Fuc-1_NeuAc-2	2878.02
HexNAc-5_Hex-8	2311.82
HexNAc-5_Hex-8_Fuc-1	2457.88
HexNAc-5_Hex-9_Fuc-1	2619.93
HexNAc-6_Hex-3	1704.63
HexNAc-6_Hex-3_Fuc-1	1850.69
HexNAc-6_Hex-3_Fuc-1_NeuAc-1	2141.79
HexNAc-6_Hex-3_Fuc-1_NeuAc-2	2432.88
HexNAc-6_Hex-3_Fuc-2	1996.75
HexNAc-6_Hex-4	1866.69
HexNAc-6_Hex-4_Fuc-1	2012.75
HexNAc-6_Hex-4_Fuc-2	2158.8
HexNAc-6_Hex-4_NeuAc-1	2157.78
HexNAc-6_Hex-5	2028.74
HexNAc-6_Hex-5_Fuc-1	2174.8
HexNAc-6_Hex-5_Fuc-1_NeuAc-1	2465.89
HexNAc-6_Hex-5_Fuc-1_NeuAc-2	2756.99
HexNAc-6_Hex-5_Fuc-1_NeuAc-3	3048.08
HexNAc-6_Hex-5_Fuc-2	2320.86
HexNAc-6_Hex-5_Fuc-2_NeuAc-1	2611.95
HexNAc-6_Hex-5_Fuc-3	2466.91
HexNAc-6_Hex-6	2190.79
HexNAc-6_Hex-6_Fuc-1	2336.85
HexNAc-6_Hex-6_Fuc-1_NeuAc-1	2627.95
HexNAc-6_Hex-6_Fuc-2	2482.91
HexNAc-6_Hex-6_Fuc-2_NeuAc-1	2774
HexNAc-6_Hex-6_Fuc-2_NeuAc-2	3065.1
HexNAc-6_Hex-6_NeuAc-1	2481.89
HexNAc-6_Hex-6_NeuAc-2	2772.98
HexNAc-6_Hex-6_NeuAc-3	3064.08
HexNAc-6_Hex-7	2352.85
HexNAc-6_Hex-7_Fuc-1_NeuAc-1	2790
HexNAc-6_Hex-7_Fuc-1_NeuAc-2	3081.09
HexNAc-6_Hex-7_Fuc-2	2644.96
HexNAc-6_Hex-7_Fuc-2_NeuAc-1	2936.06
HexNAc-6_Hex-7_Fuc-3	2791.02
HexNAc-6_Hex-7_Fuc-3_NeuAc-1	3082.12
HexNAc-6_Hex-7_NeuAc-1	2643.94
HexNAc-6_Hex-7_NeuAc-2	2935.04
HexNAc-6_Hex-7_NeuAc-3	3226.13
HexNAc-6_Hex-7_NeuAc-4	3517.23
HexNAc-6_Hex-8_Fuc-1_NeuAc-1	2952.05
HexNAc-6_Hex-8_NeuAc-1	2805.99
HexNAc-6_Hex-9	2676.95
HexNAc-6_Hex-9_Fuc-1_NeuAc-1	3114.1
HexNAc-6_Hex-9_Fuc-1_NeuAc-2	3405.2
HexNAc-7_Hex-3	1907.71
HexNAc-7_Hex-3_Fuc-1	2053.77
HexNAc-7_Hex-4	2069.77
HexNAc-7_Hex-4_Fuc-1	2215.82
HexNAc-7_Hex-6	2393.87
HexNAc-7_Hex-6_Fuc-1	2539.93
HexNAc-7_Hex-7	2555.93
HexNAc-7_Hex-7_Fuc-1	2701.98
HexNAc-7_Hex-7_Fuc-1_NeuAc-3	3575.27
HexNAc-7_Hex-8	2717.98
HexNAc-7_Hex-8_Fuc-1	2864.04
HexNAc-7_Hex-8_Fuc-1_NeuAc-1	3155.13
HexNAc-7_Hex-8_Fuc-1_NeuAc-4	4028.42
HexNAc-7_Hex-8_NeuAc-1	3009.07
HexNAc-8_Hex-3	2110.79
HexNAc-8_Hex-3_Fuc-1	2256.85
HexNAc-8_Hex-4	2272.85
HexNAc-8_Hex-5	2434.9
HexNAc-8_Hex-5_Fuc-1	2580.96
HexNAc-8_Hex-7	2759
HexNAc-8_Hex-8	2921.06
HexNAc-8_Hex-9	3083.11
HexNAc-8_Hex-9_Fuc-1	3229.17
HexNAc-9_Hex-10	3448.24
HexNAc-9_Hex-3	2313.87
HexNAc-9_Hex-3_Fuc-1	2459.93
HexNAc-9_Hex-4	2475.93
HexNAc-9_Hex-4_Fuc-1	2621.98
HexNAc-9_Hex-6	2800.03
HexNAc-9_Hex-6_Fuc-1	2946.09
HexNAc-9_Hex-9_Fuc-1	3432.25
HexNAc-10_Hex-11_Fuc-1	3959.43
HexNAc-10_Hex-11_Fuc-3_NeuAc-2	4833.74
HexNAc-10_Hex-11_Fuc-6_NeuAc-3	5563.01
HexNAc-10_Hex-12_Fuc-1_NeuAc-1	4412.58
HexNAc-10_Hex-7_Fuc-1_NeuAc-4	4475.6
HexNAc-11_Hex-11_NeuAc-1	4307.55
HexNAc-12_Hex-5_Fuc-2_NeuAc-3	4412.62
HexNAc-14_Hex-15_Fuc-5_NeuAc-2	6586.38
HexNAc-14_Hex-15_Fuc-6_NeuAc-1	6441.35
HexNAc-14_Hex-15_Fuc-6_NeuAc-2	6732.44
HexNAc-2_Hex-10_Fuc-1	2172.74
HexNAc-2_Hex-10_Fuc-1_NeuAc-1	2463.84
HexNAc-2_Hex-11_Fuc-1	2334.8
HexNAc-2_Hex-8_Fuc-1	1848.64
HexNAc-2_Hex-9_Fuc-1	2010.69
HexNAc-3_Hex-3_Fuc-2	1387.51
HexNAc-3_Hex-3_Fuc-3	1533.57
HexNAc-3_Hex-4_Fuc-3	1695.62
HexNAc-3_Hex-5_Fuc-2	1711.62
HexNAc-3_Hex-5_Fuc-3	1857.68
HexNAc-3_Hex-6_Fuc-2	1873.67
HexNAc-3_Hex-6_Fuc-3	2019.73
HexNAc-3_Hex-7_Fuc-1	1889.67
HexNAc-4_Hex-3_NeuAc-2	1880.67
HexNAc-4_Hex-3_Fuc-1_NeuAc-1	1735.63
HexNAc-4_Hex-3_Fuc-3	1736.65
HexNAc-4_Hex-4_NeuAc-2	2042.72
HexNAc-4_Hex-4_Fuc-2_NeuAc-1	2043.74
HexNAc-4_Hex-4_Fuc-3	1898.7
HexNAc-4_Hex-5_NeuAc-4	2786.96
HexNAc-4_Hex-5_Fuc-3	2060.76
HexNAc-4_Hex-5_Fuc-4	2206.81
HexNAc-4_Hex-5_Fuc-5	2352.87
HexNAc-4_Hex-6_NeuAc-2	2366.83
HexNAc-4_Hex-6_Fuc-3	2222.81
HexNAc-4_Hex-7_NeuAc-2	2528.88
HexNAc-4_Hex-7_Fuc-1_NeuAc-2	2674.94
HexNAc-4_Hex-7_Fuc-1_NeuAc-3	2966.03
HexNAc-4_Hex-8	2108.74
HexNAc-4_Hex-8_Fuc-1	2254.8
HexNAc-4_Hex-8_Fuc-1_NeuAc-1	2545.89
HexNAc-4_Hex-9	2270.79
HexNAc-5_Hex-4_Fuc-2_NeuAc-1	2246.82
HexNAc-5_Hex-4_Fuc-3	2101.78
HexNAc-5_Hex-6_Fuc-1_NeuAc-5	3589.25
HexNAc-5_Hex-6_Fuc-2_NeuAc-3	3153.12
HexNAc-5_Hex-6_Fuc-7	3010.12
HexNAc-5_Hex-8_Fuc-4	2896.05
HexNAc-6_Hex-11_Fuc-1	3147.12
HexNAc-6_Hex-3_Fuc-2_NeuAc-1	2287.85
HexNAc-6_Hex-3_Fuc-3	2142.81
HexNAc-6_Hex-3_Fuc-4_NeuAc-2	2871.06
HexNAc-6_Hex-4_NeuAc-2	2448.88
HexNAc-6_Hex-6_Fuc-1_NeuAc-2	2919.04
HexNAc-6_Hex-6_Fuc-1_NeuAc-3	3210.14
HexNAc-6_Hex-6_Fuc-4	2775.02
HexNAc-6_Hex-7_Fuc-1	2498.9
HexNAc-6_Hex-7_Fuc-1_NeuAc-3	3372.19
HexNAc-6_Hex-7_Fuc-1_NeuAc-4	3663.29
HexNAc-6_Hex-7_Fuc-2_NeuAc-4	3809.34
HexNAc-6_Hex-7_Fuc-4	2937.08
HexNAc-6_Hex-7_Fuc-4_NeuAc-1	3228.17
HexNAc-6_Hex-7_Fuc-4_NeuAc-2	3519.27
HexNAc-6_Hex-7_Fuc-4_NeuAc-4	4101.46
HexNAc-6_Hex-7_Fuc-5	3083.14
HexNAc-6_Hex-7_Fuc-5_NeuAc-2	3665.33
HexNAc-6_Hex-7_Fuc-5_NeuAc-4	4247.52
HexNAc-6_Hex-9_NeuAc-1	2968.05
HexNAc-6_Hex-9_Fuc-1	2823.01
HexNAc-6_Hex-9_Fuc-5	3407.24
HexNAc-7_Hex-4_NeuAc-4	3234.15
HexNAc-7_Hex-4_Fuc-1_NeuAc-2	2798.02
HexNAc-7_Hex-5	2231.82
HexNAc-7_Hex-5_NeuAc-2	2814.01
HexNAc-7_Hex-6_Fuc-1_NeuAc-4	3704.31
HexNAc-7_Hex-7_NeuAc-2	3138.12
HexNAc-7_Hex-7_NeuAc-4	3720.31
HexNAc-7_Hex-7_Fuc-1_NeuAc-2	3284.17
HexNAc-7_Hex-7_Fuc-1_NeuAc-4	3866.36
HexNAc-7_Hex-7_Fuc-4	3140.16
HexNAc-7_Hex-8_NeuAc-2	3300.17
HexNAc-7_Hex-8_NeuAc-3	3591.26
HexNAc-7_Hex-8_NeuAc-4	3882.36
HexNAc-7_Hex-8_Fuc-3	3156.15
HexNAc-7_Hex-8_Fuc-3_NeuAc-1	3447.25
HexNAc-7_Hex-8_Fuc-3_NeuAc-2	3738.34
HexNAc-7_Hex-8_Fuc-4	3302.21
HexNAc-7_Hex-8_Fuc-5	3448.27
HexNAc-7_Hex-9	2880.03
HexNAc-8_Hex-10_NeuAc-2	3827.35
HexNAc-8_Hex-10_NeuAc-3	4118.45
HexNAc-8_Hex-10_NeuAc-4	4409.54
HexNAc-8_Hex-10_Fuc-6_NeuAc-1	4412.61
HexNAc-8_Hex-8_NeuAc-2	3503.25
HexNAc-8_Hex-9_NeuAc-1	3374.21
HexNAc-8_Hex-9_NeuAc-2	3665.3
HexNAc-8_Hex-9_Fuc-1_NeuAc-1	3520.26
HexNAc-8_Hex-9_Fuc-1_NeuAc-4	4393.55
HexNAc-8_Hex-9_Fuc-3	3521.28
HexNAc-8_Hex-9_Fuc-3_NeuAc-1	3812.38
HexNAc-8_Hex-9_Fuc-3_NeuAc-2	4103.47
HexNAc-9_Hex-10_Fuc-1	3594.3
HexNAc-9_Hex-10_Fuc-1_NeuAc-2	4176.49
HexNAc-9_Hex-10_Fuc-3	3886.42
HexNAc-9_Hex-10_Fuc-3_NeuAc-2	4468.61
HexNAc-9_Hex-11_NeuAc-3	4483.58
HexNAc-9_Hex-7_Fuc-1_NeuAc-4	4272.52
HexNAc-3_Hex-1	771.291
HexNAc-3_Hex-1_Fuc-1	917.349
HexNAc-3_Hex-2	933.344
HexNAc-3_Hex-2_Fuc-1	1079.4
HexNAc-4_Hex-2	1136.42
HexNAc-3_Hex-2_Fuc-2	1225.46
HexNAc-4_Hex-2_Fuc-1	1282.48
HexNAc-5_Hex-2	1339.5
HexNAc-3_Hex-3_NeuAc-1	1386.49
HexNAc-3_Hex-3_NeuGc-1	1402.49
HexNAc-4_Hex-2_Fuc-2	1428.54
HexNAc-5_Hex-2_Fuc-1	1485.56
HexNAc-2_Hex-5_Fuc-2	1508.54
HexNAc-3_Hex-3_NeuAc-1_Fuc-1	1532.55
HexNAc-3_Hex-3_NeuGc-1_Fuc-1	1548.54
HexNAc-3_Hex-4_NeuGc-1	1564.54
HexNAc-4_Hex-2_Fuc-3	1574.6
HexNAc-4_Hex-3_Fuc-2	1590.59
HexNAc-4_Hex-3_NeuGc-1	1605.57
HexNAc-5_Hex-2_Fuc-2	1631.62
HexNAc-3_Hex-3_NeuAc-1_Fuc-2	1678.61
HexNAc-3_Hex-4_NeuAc-1_Fuc-1	1694.6
HexNAc-3_Hex-3_NeuGc-1_Fuc-2	1694.6
HexNAc-3_Hex-4_NeuGc-1_Fuc-1	1710.6
HexNAc-3_Hex-5_NeuGc-1	1726.59
HexNAc-4_Hex-3_NeuAc-1_Fuc-1	1735.63
HexNAc-3_Hex-7	1743.61
HexNAc-4_Hex-3_NeuGc-1_Fuc-1	1751.62
HexNAc-4_Hex-4_NeuGc-1	1767.62
HexNAc-5_Hex-2_Fuc-3	1777.68
HexNAc-5_Hex-3_NeuAc-1	1792.65
HexNAc-5_Hex-3_NeuGc-1	1808.65
HexNAc-3_Hex-4_NeuAc-2	1839.64
HexNAc-3_Hex-4_NeuAc-1_Fuc-2	1840.66
HexNAc-3_Hex-4_NeuAc-1_NeuGc-1	1855.64
HexNAc-3_Hex-5_NeuAc-1_Fuc-1	1856.66
HexNAc-3_Hex-4_NeuGc-1_Fuc-2	1856.66
HexNAc-3_Hex-4_NeuGc-2	1871.63
HexNAc-3_Hex-5_NeuGc-1_Fuc-1	1872.65
HexNAc-4_Hex-3_NeuAc-1_Fuc-2	1881.69
HexNAc-3_Hex-6_NeuGc-1	1888.65
HexNAc-4_Hex-3_NeuAc-1_NeuGc-1	1896.66
HexNAc-4_Hex-4_NeuAc-1_Fuc-1	1897.68
HexNAc-4_Hex-3_NeuGc-1_Fuc-2	1897.68
HexNAc-3_Hex-8	1905.66
HexNAc-4_Hex-3_NeuGc-2	1912.66
HexNAc-4_Hex-4_NeuGc-1_Fuc-1	1913.68
HexNAc-4_Hex-5_NeuGc-1	1929.67
HexNAc-5_Hex-3_NeuAc-1_Fuc-1	1938.71
HexNAc-5_Hex-3_Fuc-3	1939.73
HexNAc-5_Hex-3_NeuGc-1_Fuc-1	1954.7
HexNAc-5_Hex-4_NeuGc-1	1970.7
HexNAc-3_Hex-4_NeuAc-2_Fuc-1	1985.7
HexNAc-3_Hex-5_NeuAc-2	2001.69
HexNAc-3_Hex-4_NeuAc-1_NeuGc-1_Fuc-1	2001.69
HexNAc-3_Hex-5_NeuAc-1_Fuc-2	2002.71
HexNAc-3_Hex-5_NeuAc-1_NeuGc-1	2017.69
HexNAc-3_Hex-4_NeuGc-2_Fuc-1	2017.69
HexNAc-3_Hex-6_NeuAc-1_Fuc-1	2018.71
HexNAc-3_Hex-5_NeuGc-1_Fuc-2	2018.71
HexNAc-4_Hex-3_NeuAc-1_Fuc-3	2027.75
HexNAc-3_Hex-5_NeuGc-2	2033.68
HexNAc-3_Hex-6_NeuGc-1_Fuc-1	2034.7
HexNAc-4_Hex-4_NeuAc-1_Fuc-2	2043.74
HexNAc-4_Hex-3_NeuGc-1_Fuc-3	2043.74
HexNAc-4_Hex-4_Fuc-4	2044.76
HexNAc-4_Hex-4_NeuAc-1_NeuGc-1	2058.71
HexNAc-4_Hex-5_NeuAc-1_Fuc-1	2059.73
HexNAc-4_Hex-4_NeuGc-1_Fuc-2	2059.73
HexNAc-3_Hex-9	2067.71
HexNAc-4_Hex-4_NeuGc-2	2074.71
HexNAc-4_Hex-5_NeuGc-1_Fuc-1	2075.73
HexNAc-5_Hex-3_NeuAc-1_Fuc-2	2084.77
HexNAc-5_Hex-3_Fuc-4	2085.79
HexNAc-4_Hex-6_NeuGc-1	2091.72
HexNAc-5_Hex-4_NeuAc-1_Fuc-1	2100.76
HexNAc-5_Hex-3_NeuGc-1_Fuc-2	2100.76
HexNAc-5_Hex-4_NeuGc-1_Fuc-1	2116.76
HexNAc-3_Hex-4_NeuAc-2_Fuc-2	2131.76
HexNAc-5_Hex-5_NeuGc-1	2132.75
HexNAc-3_Hex-5_NeuAc-2_Fuc-1	2147.75
HexNAc-3_Hex-4_NeuAc-1_NeuGc-1_Fuc-2	2147.75
HexNAc-5_Hex-7	2149.77
HexNAc-3_Hex-6_NeuAc-2	2163.75
HexNAc-3_Hex-5_NeuAc-1_NeuGc-1_Fuc-1	2163.75
HexNAc-3_Hex-4_NeuGc-2_Fuc-2	2163.75
HexNAc-3_Hex-6_NeuAc-1_Fuc-2	2164.77
HexNAc-6_Hex-4_NeuGc-1	2173.78
HexNAc-3_Hex-6_NeuAc-1_NeuGc-1	2179.74
HexNAc-3_Hex-5_NeuGc-2_Fuc-1	2179.74
HexNAc-3_Hex-6_NeuGc-1_Fuc-2	2180.76
HexNAc-4_Hex-4_NeuAc-2_Fuc-1	2188.78
HexNAc-4_Hex-4_NeuAc-1_Fuc-3	2189.8
HexNAc-3_Hex-6_NeuGc-2	2195.74
HexNAc-7_Hex-3_Fuc-2	2199.83
HexNAc-4_Hex-4_NeuAc-1_NeuGc-1_Fuc-1	2204.77
HexNAc-4_Hex-5_NeuAc-1_Fuc-2	2205.79
HexNAc-4_Hex-4_NeuGc-1_Fuc-3	2205.79
HexNAc-4_Hex-5_NeuAc-1_NeuGc-1	2220.77
HexNAc-4_Hex-4_NeuGc-2_Fuc-1	2220.77
HexNAc-4_Hex-6_NeuAc-1_Fuc-1	2221.79
HexNAc-4_Hex-5_NeuGc-1_Fuc-2	2221.79
HexNAc-5_Hex-3_NeuAc-1_Fuc-3	2230.82
HexNAc-4_Hex-5_NeuGc-2	2236.76
HexNAc-4_Hex-6_NeuGc-1_Fuc-1	2237.78
HexNAc-4_Hex-7_Fuc-2	2238.8
HexNAc-5_Hex-4_NeuAc-1_Fuc-2	2246.82
HexNAc-5_Hex-3_NeuGc-1_Fuc-3	2246.82
HexNAc-5_Hex-4_Fuc-4	2247.84
HexNAc-4_Hex-7_NeuGc-1	2253.78
HexNAc-5_Hex-4_NeuAc-1_NeuGc-1	2261.79
HexNAc-5_Hex-5_NeuAc-1_Fuc-1	2262.81
HexNAc-5_Hex-4_NeuGc-1_Fuc-2	2262.81
HexNAc-5_Hex-4_NeuGc-2	2277.79
HexNAc-5_Hex-5_NeuGc-1_Fuc-1	2278.81
HexNAc-6_Hex-3_Fuc-4	2288.87
HexNAc-3_Hex-5_NeuAc-2_Fuc-2	2293.81
HexNAc-5_Hex-6_NeuGc-1	2294.8
HexNAc-5_Hex-7_Fuc-1	2295.82
HexNAc-6_Hex-4_NeuAc-1_Fuc-1	2303.84
HexNAc-6_Hex-4_Fuc-3	2304.86
HexNAc-3_Hex-6_NeuAc-2_Fuc-1	2309.8
HexNAc-3_Hex-5_NeuAc-1_NeuGc-1_Fuc-2	2309.8
HexNAc-6_Hex-5_NeuAc-1	2319.84
HexNAc-6_Hex-4_NeuGc-1_Fuc-1	2319.84
HexNAc-3_Hex-6_NeuAc-1_NeuGc-1_Fuc-1	2325.8
HexNAc-3_Hex-5_NeuGc-2_Fuc-2	2325.8
HexNAc-4_Hex-4_NeuAc-2_Fuc-2	2334.84
HexNAc-6_Hex-5_NeuGc-1	2335.83
HexNAc-3_Hex-6_NeuGc-2_Fuc-1	2341.79
HexNAc-7_Hex-3_Fuc-3	2345.89
HexNAc-4_Hex-5_NeuAc-2_Fuc-1	2350.83
HexNAc-4_Hex-4_NeuAc-1_NeuGc-1_Fuc-2	2350.83
HexNAc-4_Hex-5_NeuAc-1_Fuc-3	2351.85
HexNAc-7_Hex-4_NeuAc-1	2360.86
HexNAc-7_Hex-4_Fuc-2	2361.88
HexNAc-4_Hex-5_NeuAc-1_NeuGc-1_Fuc-1	2366.83
HexNAc-4_Hex-4_NeuGc-2_Fuc-2	2366.83
HexNAc-4_Hex-6_NeuAc-1_Fuc-2	2367.85
HexNAc-4_Hex-5_NeuGc-1_Fuc-3	2367.85
HexNAc-7_Hex-4_NeuGc-1	2376.86
HexNAc-7_Hex-5_Fuc-1	2377.88
HexNAc-4_Hex-6_NeuAc-1_NeuGc-1	2382.82
HexNAc-4_Hex-5_NeuGc-2_Fuc-1	2382.82
HexNAc-4_Hex-7_NeuAc-1_Fuc-1	2383.84
HexNAc-4_Hex-6_NeuGc-1_Fuc-2	2383.84
HexNAc-4_Hex-7_Fuc-3	2384.86
HexNAc-5_Hex-4_NeuAc-2_Fuc-1	2391.86
HexNAc-5_Hex-4_NeuAc-1_Fuc-3	2392.88
HexNAc-4_Hex-6_NeuGc-2	2398.82
HexNAc-4_Hex-8_NeuAc-1	2399.84
HexNAc-4_Hex-7_NeuGc-1_Fuc-1	2399.84
HexNAc-5_Hex-4_NeuAc-1_NeuGc-1_Fuc-1	2407.85
HexNAc-5_Hex-5_NeuAc-1_Fuc-2	2408.87
HexNAc-5_Hex-4_NeuGc-1_Fuc-3	2408.87
HexNAc-5_Hex-5_Fuc-4	2409.89
HexNAc-4_Hex-8_NeuGc-1	2415.83
HexNAc-4_Hex-9_Fuc-1	2416.85
HexNAc-5_Hex-5_NeuAc-1_NeuGc-1	2423.85
HexNAc-5_Hex-4_NeuGc-2_Fuc-1	2423.85
HexNAc-5_Hex-6_NeuAc-1_Fuc-1	2424.87
HexNAc-5_Hex-5_NeuGc-1_Fuc-2	2424.87
HexNAc-6_Hex-3_Fuc-5	2434.92
HexNAc-5_Hex-5_NeuGc-2	2439.84
HexNAc-5_Hex-7_NeuAc-1	2440.86
HexNAc-5_Hex-6_NeuGc-1_Fuc-1	2440.86
HexNAc-5_Hex-7_Fuc-2	2441.88
HexNAc-6_Hex-4_NeuAc-1_Fuc-2	2449.9
HexNAc-6_Hex-4_Fuc-4	2450.92
HexNAc-3_Hex-6_NeuAc-2_Fuc-2	2455.86
HexNAc-5_Hex-7_NeuGc-1	2456.86
HexNAc-6_Hex-4_NeuAc-1_NeuGc-1	2464.87
HexNAc-6_Hex-5_NeuAc-1_Fuc-1	2465.89
HexNAc-6_Hex-4_NeuGc-1_Fuc-2	2465.89
HexNAc-3_Hex-6_NeuAc-1_NeuGc-1_Fuc-2	2471.86
HexNAc-5_Hex-9	2473.87
HexNAc-6_Hex-4_NeuGc-2	2480.87
HexNAc-4_Hex-4_NeuAc-2_Fuc-3	2480.89
HexNAc-6_Hex-5_NeuGc-1_Fuc-1	2481.89
HexNAc-3_Hex-6_NeuGc-2_Fuc-2	2487.85
HexNAc-7_Hex-3_Fuc-4	2491.95
HexNAc-4_Hex-5_NeuAc-3	2495.87
HexNAc-4_Hex-5_NeuAc-2_Fuc-2	2496.89
HexNAc-4_Hex-4_NeuAc-1_NeuGc-1_Fuc-3	2496.89
HexNAc-6_Hex-6_NeuGc-1	2497.88
HexNAc-4_Hex-5_NeuAc-1_Fuc-4	2497.91
HexNAc-7_Hex-4_NeuAc-1_Fuc-1	2506.92
HexNAc-7_Hex-4_Fuc-3	2507.94
HexNAc-4_Hex-5_NeuAc-2_NeuGc-1	2511.86
HexNAc-2_Hex-13	2512.85
HexNAc-4_Hex-6_NeuAc-2_Fuc-1	2512.88
HexNAc-4_Hex-5_NeuAc-1_NeuGc-1_Fuc-2	2512.88
HexNAc-4_Hex-4_NeuGc-2_Fuc-3	2512.88
HexNAc-4_Hex-6_NeuAc-1_Fuc-3	2513.9
HexNAc-4_Hex-5_NeuGc-1_Fuc-4	2513.9
HexNAc-6_Hex-8	2514.9
HexNAc-7_Hex-5_NeuAc-1	2522.92
HexNAc-7_Hex-4_NeuGc-1_Fuc-1	2522.92
HexNAc-7_Hex-5_Fuc-2	2523.94
HexNAc-4_Hex-5_NeuAc-1_NeuGc-2	2527.86
HexNAc-4_Hex-6_NeuAc-1_NeuGc-1_Fuc-1	2528.88
HexNAc-4_Hex-5_NeuGc-2_Fuc-2	2528.88
HexNAc-4_Hex-7_NeuAc-1_Fuc-2	2529.9
HexNAc-4_Hex-6_NeuGc-1_Fuc-3	2529.9
HexNAc-5_Hex-4_NeuAc-2_Fuc-2	2537.91
HexNAc-7_Hex-5_NeuGc-1	2538.91
HexNAc-5_Hex-4_NeuAc-1_Fuc-4	2538.94
HexNAc-4_Hex-5_NeuGc-3	2543.85
HexNAc-4_Hex-7_NeuAc-1_NeuGc-1	2544.87
HexNAc-4_Hex-6_NeuGc-2_Fuc-1	2544.87
HexNAc-4_Hex-8_NeuAc-1_Fuc-1	2545.89
HexNAc-4_Hex-7_NeuGc-1_Fuc-2	2545.89
HexNAc-5_Hex-5_NeuAc-2_Fuc-1	2553.91
HexNAc-5_Hex-4_NeuAc-1_NeuGc-1_Fuc-2	2553.91
HexNAc-5_Hex-5_NeuAc-1_Fuc-3	2554.93
HexNAc-5_Hex-4_NeuGc-1_Fuc-4	2554.93
HexNAc-5_Hex-5_Fuc-5	2555.95
HexNAc-4_Hex-7_NeuGc-2	2560.87
HexNAc-4_Hex-8_NeuGc-1_Fuc-1	2561.89
HexNAc-5_Hex-5_NeuAc-1_NeuGc-1_Fuc-1	2569.9
HexNAc-5_Hex-4_NeuGc-2_Fuc-2	2569.9
HexNAc-5_Hex-6_NeuAc-1_Fuc-2	2570.93
HexNAc-5_Hex-5_NeuGc-1_Fuc-3	2570.93
HexNAc-5_Hex-6_NeuAc-1_NeuGc-1	2585.9
HexNAc-5_Hex-5_NeuGc-2_Fuc-1	2585.9
HexNAc-5_Hex-7_NeuAc-1_Fuc-1	2586.92
HexNAc-5_Hex-6_NeuGc-1_Fuc-2	2586.92
HexNAc-5_Hex-7_Fuc-3	2587.94
HexNAc-6_Hex-4_NeuAc-2_Fuc-1	2594.94
HexNAc-6_Hex-4_NeuAc-1_Fuc-3	2595.96
HexNAc-8_Hex-6	2596.95
HexNAc-6_Hex-4_Fuc-5	2596.98
HexNAc-5_Hex-6_NeuGc-2	2601.89
HexNAc-5_Hex-8_NeuAc-1	2602.91
HexNAc-5_Hex-7_NeuGc-1_Fuc-1	2602.91
HexNAc-6_Hex-5_NeuAc-2	2610.93
HexNAc-6_Hex-4_NeuAc-1_NeuGc-1_Fuc-1	2610.93
HexNAc-6_Hex-5_NeuAc-1_Fuc-2	2611.95
HexNAc-6_Hex-4_NeuGc-1_Fuc-3	2611.95
HexNAc-6_Hex-5_Fuc-4	2612.97
HexNAc-5_Hex-8_NeuGc-1	2618.91
HexNAc-6_Hex-5_NeuAc-1_NeuGc-1	2626.93
HexNAc-6_Hex-4_NeuGc-2_Fuc-1	2626.93
HexNAc-6_Hex-6_NeuAc-1_Fuc-1	2627.95
HexNAc-6_Hex-5_NeuGc-1_Fuc-2	2627.95
HexNAc-6_Hex-6_Fuc-3	2628.97
HexNAc-7_Hex-3_Fuc-5	2638
HexNAc-4_Hex-5_NeuAc-3_Fuc-1	2641.93
HexNAc-6_Hex-5_NeuGc-2	2642.92
HexNAc-4_Hex-5_NeuAc-2_Fuc-3	2642.95
HexNAc-6_Hex-6_NeuGc-1_Fuc-1	2643.94
HexNAc-7_Hex-4_NeuAc-2	2651.96
HexNAc-7_Hex-4_NeuAc-1_Fuc-2	2652.98
HexNAc-7_Hex-4_Fuc-4	2654
HexNAc-4_Hex-5_NeuAc-2_NeuGc-1_Fuc-1	2657.92
HexNAc-4_Hex-6_NeuAc-2_Fuc-2	2658.94
HexNAc-4_Hex-5_NeuAc-1_NeuGc-1_Fuc-3	2658.94
HexNAc-6_Hex-7_NeuGc-1	2659.94
HexNAc-4_Hex-6_NeuAc-1_Fuc-4	2659.96
HexNAc-6_Hex-8_Fuc-1	2660.96
HexNAc-7_Hex-4_NeuAc-1_NeuGc-1	2667.95
HexNAc-7_Hex-5_NeuAc-1_Fuc-1	2668.97
HexNAc-7_Hex-4_NeuGc-1_Fuc-2	2668.97
HexNAc-7_Hex-5_Fuc-3	2669.99
HexNAc-4_Hex-5_NeuAc-1_NeuGc-2_Fuc-1	2673.92
HexNAc-2_Hex-14	2674.9
HexNAc-4_Hex-7_NeuAc-2_Fuc-1	2674.94
HexNAc-4_Hex-6_NeuAc-1_NeuGc-1_Fuc-2	2674.94
HexNAc-4_Hex-5_NeuGc-2_Fuc-3	2674.94
HexNAc-4_Hex-7_NeuAc-1_Fuc-3	2675.96
HexNAc-4_Hex-6_NeuGc-1_Fuc-4	2675.96
HexNAc-7_Hex-4_NeuGc-2	2683.95
HexNAc-5_Hex-4_NeuAc-2_Fuc-3	2683.97
HexNAc-7_Hex-6_NeuAc-1	2684.97
HexNAc-7_Hex-5_NeuGc-1_Fuc-1	2684.97
HexNAc-7_Hex-6_Fuc-2	2685.99
HexNAc-4_Hex-5_NeuGc-3_Fuc-1	2689.91
HexNAc-4_Hex-7_NeuAc-1_NeuGc-1_Fuc-1	2690.93
HexNAc-4_Hex-6_NeuGc-2_Fuc-2	2690.93
HexNAc-4_Hex-8_NeuAc-1_Fuc-2	2691.95
HexNAc-4_Hex-7_NeuGc-1_Fuc-3	2691.95
HexNAc-5_Hex-5_NeuAc-3	2698.95
HexNAc-5_Hex-5_NeuAc-2_Fuc-2	2699.97
HexNAc-5_Hex-4_NeuAc-1_NeuGc-1_Fuc-3	2699.97
HexNAc-7_Hex-6_NeuGc-1	2700.96
HexNAc-5_Hex-5_NeuAc-1_Fuc-4	2700.99
HexNAc-4_Hex-7_NeuGc-2_Fuc-1	2706.93
HexNAc-4_Hex-8_NeuGc-1_Fuc-2	2707.95
HexNAc-5_Hex-5_NeuAc-2_NeuGc-1	2714.94
HexNAc-5_Hex-6_NeuAc-2_Fuc-1	2715.96
HexNAc-5_Hex-5_NeuAc-1_NeuGc-1_Fuc-2	2715.96
HexNAc-5_Hex-4_NeuGc-2_Fuc-3	2715.96
HexNAc-5_Hex-6_NeuAc-1_Fuc-3	2716.98
HexNAc-5_Hex-5_NeuGc-1_Fuc-4	2716.98
HexNAc-5_Hex-5_NeuAc-1_NeuGc-2	2730.94
HexNAc-5_Hex-7_NeuAc-2	2731.96
HexNAc-5_Hex-6_NeuAc-1_NeuGc-1_Fuc-1	2731.96
HexNAc-5_Hex-5_NeuGc-2_Fuc-2	2731.96
HexNAc-5_Hex-7_NeuAc-1_Fuc-2	2732.98
HexNAc-5_Hex-6_NeuGc-1_Fuc-3	2732.98
HexNAc-6_Hex-4_NeuAc-2_Fuc-2	2740.99
HexNAc-6_Hex-4_NeuAc-1_Fuc-4	2742.01
HexNAc-8_Hex-6_Fuc-1	2743.01
HexNAc-5_Hex-5_NeuGc-3	2746.93
HexNAc-5_Hex-7_NeuAc-1_NeuGc-1	2747.95
HexNAc-5_Hex-6_NeuGc-2_Fuc-1	2747.95
HexNAc-5_Hex-8_NeuAc-1_Fuc-1	2748.97
HexNAc-5_Hex-7_NeuGc-1_Fuc-2	2748.97
HexNAc-6_Hex-5_NeuAc-2_Fuc-1	2756.99
HexNAc-6_Hex-4_NeuAc-1_NeuGc-1_Fuc-2	2756.99
HexNAc-6_Hex-5_NeuAc-1_Fuc-3	2758.01
HexNAc-6_Hex-4_NeuGc-1_Fuc-4	2758.01
HexNAc-6_Hex-5_Fuc-5	2759.03
HexNAc-5_Hex-7_NeuGc-2	2763.95
HexNAc-5_Hex-9_NeuAc-1	2764.97
HexNAc-5_Hex-8_NeuGc-1_Fuc-1	2764.97
HexNAc-6_Hex-5_NeuAc-1_NeuGc-1_Fuc-1	2772.98
HexNAc-6_Hex-4_NeuGc-2_Fuc-2	2772.98
HexNAc-6_Hex-6_NeuAc-1_Fuc-2	2774
HexNAc-6_Hex-5_NeuGc-1_Fuc-3	2774
HexNAc-5_Hex-9_NeuGc-1	2780.96
HexNAc-4_Hex-5_NeuAc-3_Fuc-2	2787.98
HexNAc-6_Hex-6_NeuAc-1_NeuGc-1	2788.98
HexNAc-6_Hex-5_NeuGc-2_Fuc-1	2788.98
HexNAc-4_Hex-5_NeuAc-2_Fuc-4	2789
HexNAc-6_Hex-7_NeuAc-1_Fuc-1	2790
HexNAc-6_Hex-6_NeuGc-1_Fuc-2	2790
HexNAc-7_Hex-4_NeuAc-2_Fuc-1	2798.02
HexNAc-7_Hex-4_NeuAc-1_Fuc-3	2799.04
HexNAc-7_Hex-4_Fuc-5	2800.06
HexNAc-4_Hex-5_NeuAc-3_NeuGc-1	2802.96
HexNAc-4_Hex-5_NeuAc-2_NeuGc-1_Fuc-2	2803.98
HexNAc-6_Hex-6_NeuGc-2	2804.97
HexNAc-4_Hex-6_NeuAc-2_Fuc-3	2805
HexNAc-4_Hex-5_NeuAc-1_NeuGc-1_Fuc-4	2805
HexNAc-6_Hex-7_NeuGc-1_Fuc-1	2805.99
HexNAc-6_Hex-8_Fuc-2	2807.01
HexNAc-7_Hex-4_NeuAc-1_NeuGc-1_Fuc-1	2814.01
HexNAc-7_Hex-5_NeuAc-1_Fuc-2	2815.03
HexNAc-7_Hex-4_NeuGc-1_Fuc-3	2815.03
HexNAc-7_Hex-5_Fuc-4	2816.05
HexNAc-4_Hex-5_NeuAc-2_NeuGc-2	2818.95
HexNAc-4_Hex-5_NeuAc-1_NeuGc-2_Fuc-2	2819.97
HexNAc-4_Hex-7_NeuAc-2_Fuc-2	2820.99
HexNAc-4_Hex-6_NeuAc-1_NeuGc-1_Fuc-3	2820.99
HexNAc-4_Hex-5_NeuGc-2_Fuc-4	2820.99
HexNAc-6_Hex-8_NeuGc-1	2821.99
HexNAc-7_Hex-5_NeuAc-1_NeuGc-1	2830.01
HexNAc-7_Hex-4_NeuGc-2_Fuc-1	2830.01
HexNAc-7_Hex-6_NeuAc-1_Fuc-1	2831.03
HexNAc-7_Hex-5_NeuGc-1_Fuc-2	2831.03
HexNAc-7_Hex-6_Fuc-3	2832.05
HexNAc-4_Hex-5_NeuAc-1_NeuGc-3	2834.95
HexNAc-4_Hex-5_NeuGc-3_Fuc-2	2835.97
HexNAc-2_Hex-15	2836.95
HexNAc-4_Hex-7_NeuAc-1_NeuGc-1_Fuc-2	2836.99
HexNAc-4_Hex-6_NeuGc-2_Fuc-3	2836.99
HexNAc-6_Hex-10	2839
HexNAc-5_Hex-5_NeuAc-3_Fuc-1	2845.01
HexNAc-7_Hex-5_NeuGc-2	2846
HexNAc-5_Hex-5_NeuAc-2_Fuc-3	2846.03
HexNAc-7_Hex-7_NeuAc-1	2847.02
HexNAc-7_Hex-6_NeuGc-1_Fuc-1	2847.02
HexNAc-7_Hex-7_Fuc-2	2848.04
HexNAc-4_Hex-5_NeuGc-4	2850.94
HexNAc-4_Hex-7_NeuGc-2_Fuc-2	2852.98
HexNAc-5_Hex-5_NeuAc-2_NeuGc-1_Fuc-1	2861
HexNAc-5_Hex-6_NeuAc-2_Fuc-2	2862.02
HexNAc-5_Hex-5_NeuAc-1_NeuGc-1_Fuc-3	2862.02
HexNAc-7_Hex-7_NeuGc-1	2863.02
HexNAc-5_Hex-6_NeuAc-1_Fuc-4	2863.04
HexNAc-5_Hex-6_NeuAc-2_NeuGc-1	2876.99
HexNAc-5_Hex-5_NeuAc-1_NeuGc-2_Fuc-1	2876.99
HexNAc-5_Hex-7_NeuAc-2_Fuc-1	2878.02
HexNAc-5_Hex-6_NeuAc-1_NeuGc-1_Fuc-2	2878.02
HexNAc-5_Hex-5_NeuGc-2_Fuc-3	2878.02
HexNAc-5_Hex-7_NeuAc-1_Fuc-3	2879.04
HexNAc-5_Hex-6_NeuGc-1_Fuc-4	2879.04
HexNAc-6_Hex-4_NeuAc-2_Fuc-3	2887.05
HexNAc-6_Hex-4_NeuAc-1_Fuc-5	2888.07
HexNAc-5_Hex-6_NeuAc-1_NeuGc-2	2892.99
HexNAc-5_Hex-5_NeuGc-3_Fuc-1	2892.99
HexNAc-5_Hex-7_NeuAc-1_NeuGc-1_Fuc-1	2894.01
HexNAc-5_Hex-6_NeuGc-2_Fuc-2	2894.01
HexNAc-5_Hex-8_NeuAc-1_Fuc-2	2895.03
HexNAc-5_Hex-7_NeuGc-1_Fuc-3	2895.03
HexNAc-6_Hex-5_NeuAc-2_Fuc-2	2903.05
HexNAc-6_Hex-4_NeuAc-1_NeuGc-1_Fuc-3	2903.05
HexNAc-6_Hex-5_NeuAc-1_Fuc-4	2904.07
HexNAc-6_Hex-4_NeuGc-1_Fuc-5	2904.07
HexNAc-8_Hex-7_Fuc-1	2905.06
HexNAc-5_Hex-6_NeuGc-3	2908.98
HexNAc-5_Hex-7_NeuGc-2_Fuc-1	2910.01
HexNAc-5_Hex-9_NeuAc-1_Fuc-1	2911.03
HexNAc-5_Hex-8_NeuGc-1_Fuc-2	2911.03
HexNAc-6_Hex-6_NeuAc-2_Fuc-1	2919.04
HexNAc-6_Hex-5_NeuAc-1_NeuGc-1_Fuc-2	2919.04
HexNAc-6_Hex-4_NeuGc-2_Fuc-3	2919.04
HexNAc-6_Hex-6_NeuAc-1_Fuc-3	2920.06
HexNAc-6_Hex-5_NeuGc-1_Fuc-4	2920.06
HexNAc-6_Hex-6_Fuc-5	2921.08
HexNAc-5_Hex-9_NeuGc-1_Fuc-1	2927.02
HexNAc-4_Hex-5_NeuAc-4_Fuc-1	2933.02
HexNAc-4_Hex-5_NeuAc-3_Fuc-3	2934.04
HexNAc-6_Hex-6_NeuAc-1_NeuGc-1_Fuc-1	2935.04
HexNAc-6_Hex-5_NeuGc-2_Fuc-2	2935.04
HexNAc-6_Hex-7_NeuAc-1_Fuc-2	2936.06
HexNAc-6_Hex-6_NeuGc-1_Fuc-3	2936.06
HexNAc-7_Hex-4_NeuAc-2_Fuc-2	2944.07
HexNAc-7_Hex-4_NeuAc-1_Fuc-4	2945.09
HexNAc-4_Hex-5_NeuAc-3_NeuGc-1_Fuc-1	2949.02
HexNAc-4_Hex-6_NeuAc-3_Fuc-2	2950.04
HexNAc-4_Hex-5_NeuAc-2_NeuGc-1_Fuc-3	2950.04
HexNAc-6_Hex-7_NeuAc-1_NeuGc-1	2951.03
HexNAc-6_Hex-6_NeuGc-2_Fuc-1	2951.03
HexNAc-4_Hex-6_NeuAc-2_Fuc-4	2951.06
HexNAc-6_Hex-8_NeuAc-1_Fuc-1	2952.05
HexNAc-6_Hex-7_NeuGc-1_Fuc-2	2952.05
HexNAc-6_Hex-8_Fuc-3	2953.07
HexNAc-7_Hex-5_NeuAc-2_Fuc-1	2960.07
HexNAc-7_Hex-4_NeuAc-1_NeuGc-1_Fuc-2	2960.07
HexNAc-7_Hex-5_NeuAc-1_Fuc-3	2961.09
HexNAc-7_Hex-4_NeuGc-1_Fuc-4	2961.09
HexNAc-7_Hex-5_Fuc-5	2962.11
HexNAc-4_Hex-5_NeuAc-2_NeuGc-2_Fuc-1	2965.01
HexNAc-4_Hex-7_NeuAc-3_Fuc-1	2966.03
HexNAc-4_Hex-6_NeuAc-2_NeuGc-1_Fuc-2	2966.03
HexNAc-4_Hex-5_NeuAc-1_NeuGc-2_Fuc-3	2966.03
HexNAc-6_Hex-7_NeuGc-2	2967.03
HexNAc-4_Hex-7_NeuAc-2_Fuc-3	2967.05
HexNAc-4_Hex-6_NeuAc-1_NeuGc-1_Fuc-4	2967.05
HexNAc-6_Hex-8_NeuGc-1_Fuc-1	2968.05
HexNAc-6_Hex-9_Fuc-2	2969.07
HexNAc-7_Hex-6_NeuAc-2	2976.06
HexNAc-7_Hex-5_NeuAc-1_NeuGc-1_Fuc-1	2976.06
HexNAc-7_Hex-4_NeuGc-2_Fuc-2	2976.06
HexNAc-7_Hex-6_NeuAc-1_Fuc-2	2977.08
HexNAc-7_Hex-5_NeuGc-1_Fuc-3	2977.08
HexNAc-7_Hex-6_Fuc-4	2978.1
HexNAc-4_Hex-5_NeuAc-1_NeuGc-3_Fuc-1	2981.01
HexNAc-4_Hex-7_NeuAc-2_NeuGc-1_Fuc-1	2982.03
HexNAc-4_Hex-6_NeuAc-1_NeuGc-2_Fuc-2	2982.03
HexNAc-4_Hex-5_NeuGc-3_Fuc-3	2982.03
HexNAc-4_Hex-7_NeuAc-1_NeuGc-1_Fuc-3	2983.05
HexNAc-4_Hex-6_NeuGc-2_Fuc-4	2983.05
HexNAc-6_Hex-9_NeuGc-1	2984.04
HexNAc-6_Hex-10_Fuc-1	2985.06
HexNAc-5_Hex-5_NeuAc-3_Fuc-2	2991.06
HexNAc-7_Hex-6_NeuAc-1_NeuGc-1	2992.06
HexNAc-7_Hex-5_NeuGc-2_Fuc-1	2992.06
HexNAc-5_Hex-5_NeuAc-2_Fuc-4	2992.08
HexNAc-7_Hex-7_NeuAc-1_Fuc-1	2993.08
HexNAc-7_Hex-6_NeuGc-1_Fuc-2	2993.08
HexNAc-7_Hex-7_Fuc-3	2994.1
HexNAc-4_Hex-5_NeuGc-4_Fuc-1	2997
HexNAc-4_Hex-7_NeuAc-1_NeuGc-2_Fuc-1	2998.02
HexNAc-4_Hex-6_NeuGc-3_Fuc-2	2998.02
HexNAc-2_Hex-16	2999
HexNAc-4_Hex-7_NeuGc-2_Fuc-3	2999.04
HexNAc-6_Hex-11	3001.06
HexNAc-10_Hex-6	3003.11
HexNAc-5_Hex-6_NeuAc-3_Fuc-1	3007.06
HexNAc-5_Hex-5_NeuAc-2_NeuGc-1_Fuc-2	3007.06
HexNAc-7_Hex-6_NeuGc-2	3008.05
HexNAc-5_Hex-6_NeuAc-2_Fuc-3	3008.08
HexNAc-5_Hex-5_NeuAc-1_NeuGc-1_Fuc-4	3008.08
HexNAc-7_Hex-7_NeuGc-1_Fuc-1	3009.07
HexNAc-7_Hex-8_Fuc-2	3010.09
HexNAc-4_Hex-7_NeuGc-3_Fuc-1	3014.02
HexNAc-5_Hex-6_NeuAc-2_NeuGc-1_Fuc-1	3023.05
HexNAc-5_Hex-5_NeuAc-1_NeuGc-2_Fuc-2	3023.05
HexNAc-5_Hex-7_NeuAc-2_Fuc-2	3024.07
HexNAc-5_Hex-6_NeuAc-1_NeuGc-1_Fuc-3	3024.07
HexNAc-5_Hex-5_NeuGc-2_Fuc-4	3024.07
HexNAc-7_Hex-8_NeuGc-1	3025.07
HexNAc-7_Hex-9_Fuc-1	3026.09
HexNAc-6_Hex-4_NeuAc-2_Fuc-4	3033.11
HexNAc-5_Hex-6_NeuAc-1_NeuGc-2_Fuc-1	3039.05
HexNAc-5_Hex-5_NeuGc-3_Fuc-2	3039.05
HexNAc-5_Hex-7_NeuAc-1_NeuGc-1_Fuc-2	3040.07
HexNAc-5_Hex-6_NeuGc-2_Fuc-3	3040.07
HexNAc-7_Hex-10	3042.08
HexNAc-6_Hex-5_NeuAc-2_Fuc-3	3049.1
HexNAc-6_Hex-4_NeuAc-1_NeuGc-1_Fuc-4	3049.1
HexNAc-6_Hex-5_NeuAc-1_Fuc-5	3050.13
HexNAc-5_Hex-6_NeuGc-3_Fuc-1	3055.04
HexNAc-5_Hex-9_NeuAc-2	3056.06
HexNAc-5_Hex-7_NeuGc-2_Fuc-2	3056.06
HexNAc-6_Hex-6_NeuAc-2_Fuc-2	3065.1
HexNAc-6_Hex-5_NeuAc-1_NeuGc-1_Fuc-3	3065.1
HexNAc-6_Hex-4_NeuGc-2_Fuc-4	3065.1
HexNAc-6_Hex-6_NeuAc-1_Fuc-4	3066.12
HexNAc-6_Hex-5_NeuGc-1_Fuc-5	3066.12
HexNAc-8_Hex-8_Fuc-1	3067.12
HexNAc-5_Hex-9_NeuAc-1_NeuGc-1	3072.06
HexNAc-6_Hex-6_NeuAc-2_NeuGc-1	3080.07
HexNAc-6_Hex-7_NeuAc-2_Fuc-1	3081.09
HexNAc-6_Hex-6_NeuAc-1_NeuGc-1_Fuc-2	3081.09
HexNAc-6_Hex-5_NeuGc-2_Fuc-3	3081.09
HexNAc-6_Hex-7_NeuAc-1_Fuc-3	3082.12
HexNAc-6_Hex-6_NeuGc-1_Fuc-4	3082.12
HexNAc-5_Hex-9_NeuGc-2	3088.05
HexNAc-7_Hex-4_NeuAc-2_Fuc-3	3090.13
HexNAc-7_Hex-4_NeuAc-1_Fuc-5	3091.15
HexNAc-6_Hex-6_NeuAc-1_NeuGc-2	3096.07
HexNAc-4_Hex-6_NeuAc-3_Fuc-3	3096.09
HexNAc-6_Hex-8_NeuAc-2	3097.09
HexNAc-6_Hex-7_NeuAc-1_NeuGc-1_Fuc-1	3097.09
HexNAc-6_Hex-6_NeuGc-2_Fuc-2	3097.09
HexNAc-6_Hex-8_NeuAc-1_Fuc-2	3098.11
HexNAc-6_Hex-7_NeuGc-1_Fuc-3	3098.11
HexNAc-6_Hex-8_Fuc-4	3099.13
HexNAc-7_Hex-5_NeuAc-2_Fuc-2	3106.13
HexNAc-7_Hex-4_NeuAc-1_NeuGc-1_Fuc-3	3106.13
HexNAc-7_Hex-5_NeuAc-1_Fuc-4	3107.15
HexNAc-7_Hex-4_NeuGc-1_Fuc-5	3107.15
HexNAc-6_Hex-6_NeuGc-3	3112.06
HexNAc-4_Hex-7_NeuAc-3_Fuc-2	3112.09
HexNAc-4_Hex-6_NeuAc-2_NeuGc-1_Fuc-3	3112.09
HexNAc-6_Hex-8_NeuAc-1_NeuGc-1	3113.08
HexNAc-6_Hex-7_NeuGc-2_Fuc-1	3113.08
HexNAc-6_Hex-9_NeuAc-1_Fuc-1	3114.1
HexNAc-6_Hex-8_NeuGc-1_Fuc-2	3114.1
HexNAc-6_Hex-9_Fuc-3	3115.13
HexNAc-7_Hex-6_NeuAc-2_Fuc-1	3122.12
HexNAc-7_Hex-5_NeuAc-1_NeuGc-1_Fuc-2	3122.12
HexNAc-7_Hex-4_NeuGc-2_Fuc-3	3122.12
HexNAc-7_Hex-6_NeuAc-1_Fuc-3	3123.14
HexNAc-7_Hex-5_NeuGc-1_Fuc-4	3123.14
HexNAc-9_Hex-8	3124.14
HexNAc-7_Hex-6_Fuc-5	3124.16
HexNAc-4_Hex-7_NeuAc-2_NeuGc-1_Fuc-2	3128.08
HexNAc-4_Hex-6_NeuAc-1_NeuGc-2_Fuc-3	3128.08
HexNAc-6_Hex-8_NeuGc-2	3129.08
HexNAc-6_Hex-10_NeuAc-1	3130.1
HexNAc-6_Hex-9_NeuGc-1_Fuc-1	3130.1
HexNAc-6_Hex-10_Fuc-2	3131.12
HexNAc-5_Hex-5_NeuAc-3_Fuc-3	3137.12
HexNAc-7_Hex-6_NeuAc-1_NeuGc-1_Fuc-1	3138.12
HexNAc-7_Hex-5_NeuGc-2_Fuc-2	3138.12
HexNAc-7_Hex-7_NeuAc-1_Fuc-2	3139.14
HexNAc-7_Hex-6_NeuGc-1_Fuc-3	3139.14
HexNAc-4_Hex-7_NeuAc-1_NeuGc-2_Fuc-2	3144.08
HexNAc-4_Hex-6_NeuGc-3_Fuc-3	3144.08
HexNAc-6_Hex-10_NeuGc-1	3146.09
HexNAc-5_Hex-6_NeuAc-4	3152.1
HexNAc-5_Hex-6_NeuAc-3_Fuc-2	3153.12
HexNAc-5_Hex-5_NeuAc-2_NeuGc-1_Fuc-3	3153.12
HexNAc-7_Hex-7_NeuAc-1_NeuGc-1	3154.11
HexNAc-7_Hex-6_NeuGc-2_Fuc-1	3154.11
HexNAc-5_Hex-6_NeuAc-2_Fuc-4	3154.14
HexNAc-7_Hex-8_NeuAc-1_Fuc-1	3155.13
HexNAc-7_Hex-7_NeuGc-1_Fuc-2	3155.13
HexNAc-4_Hex-7_NeuGc-3_Fuc-2	3160.07
HexNAc-2_Hex-17	3161.06
HexNAc-10_Hex-7	3165.16
HexNAc-5_Hex-6_NeuAc-3_NeuGc-1	3168.09
HexNAc-5_Hex-7_NeuAc-3_Fuc-1	3169.11
HexNAc-5_Hex-6_NeuAc-2_NeuGc-1_Fuc-2	3169.11
HexNAc-5_Hex-5_NeuAc-1_NeuGc-2_Fuc-3	3169.11
HexNAc-7_Hex-7_NeuGc-2	3170.11
HexNAc-5_Hex-7_NeuAc-2_Fuc-3	3170.13
HexNAc-5_Hex-6_NeuAc-1_NeuGc-1_Fuc-4	3170.13
HexNAc-7_Hex-9_NeuAc-1	3171.13
HexNAc-7_Hex-8_NeuGc-1_Fuc-1	3171.13
HexNAc-7_Hex-9_Fuc-2	3172.15
HexNAc-6_Hex-4_NeuAc-2_Fuc-5	3179.17
HexNAc-5_Hex-6_NeuAc-2_NeuGc-2	3184.09
HexNAc-5_Hex-7_NeuAc-2_NeuGc-1_Fuc-1	3185.11
HexNAc-5_Hex-6_NeuAc-1_NeuGc-2_Fuc-2	3185.11
HexNAc-5_Hex-5_NeuGc-3_Fuc-3	3185.11
HexNAc-5_Hex-7_NeuAc-1_NeuGc-1_Fuc-3	3186.13
HexNAc-5_Hex-6_NeuGc-2_Fuc-4	3186.13
HexNAc-7_Hex-9_NeuGc-1	3187.12
HexNAc-7_Hex-10_Fuc-1	3188.14
HexNAc-6_Hex-5_NeuAc-2_Fuc-4	3195.16
HexNAc-6_Hex-4_NeuAc-1_NeuGc-1_Fuc-5	3195.16
HexNAc-5_Hex-6_NeuAc-1_NeuGc-3	3200.08
HexNAc-5_Hex-7_NeuAc-1_NeuGc-2_Fuc-1	3201.1
HexNAc-5_Hex-6_NeuGc-3_Fuc-2	3201.1
HexNAc-5_Hex-7_NeuGc-2_Fuc-3	3202.12
HexNAc-7_Hex-11	3204.14
HexNAc-11_Hex-6	3206.19
HexNAc-6_Hex-6_NeuAc-3_Fuc-1	3210.14
HexNAc-6_Hex-6_NeuAc-2_Fuc-3	3211.16
HexNAc-6_Hex-5_NeuAc-1_NeuGc-1_Fuc-4	3211.16
HexNAc-6_Hex-4_NeuGc-2_Fuc-5	3211.16
HexNAc-8_Hex-8_NeuAc-1	3212.15
HexNAc-6_Hex-6_NeuAc-1_Fuc-5	3212.18
HexNAc-8_Hex-8_Fuc-2	3213.17
HexNAc-5_Hex-6_NeuGc-4	3216.08
HexNAc-5_Hex-7_NeuGc-3_Fuc-1	3217.1
HexNAc-6_Hex-6_NeuAc-2_NeuGc-1_Fuc-1	3226.13
HexNAc-6_Hex-7_NeuAc-2_Fuc-2	3227.15
HexNAc-6_Hex-6_NeuAc-1_NeuGc-1_Fuc-3	3227.15
HexNAc-6_Hex-5_NeuGc-2_Fuc-4	3227.15
HexNAc-8_Hex-8_NeuGc-1	3228.15
HexNAc-6_Hex-7_NeuAc-1_Fuc-4	3228.17
HexNAc-6_Hex-6_NeuGc-1_Fuc-5	3228.17
HexNAc-6_Hex-7_Fuc-6	3229.19
HexNAc-7_Hex-4_NeuAc-2_Fuc-4	3236.19
HexNAc-6_Hex-7_NeuAc-2_NeuGc-1	3242.13
HexNAc-6_Hex-6_NeuAc-1_NeuGc-2_Fuc-1	3242.13
HexNAc-6_Hex-8_NeuAc-2_Fuc-1	3243.15
HexNAc-6_Hex-7_NeuAc-1_NeuGc-1_Fuc-2	3243.15
HexNAc-6_Hex-6_NeuGc-2_Fuc-3	3243.15
HexNAc-6_Hex-8_NeuAc-1_Fuc-3	3244.17
HexNAc-6_Hex-7_NeuGc-1_Fuc-4	3244.17
HexNAc-6_Hex-8_Fuc-5	3245.19
HexNAc-7_Hex-5_NeuAc-2_Fuc-3	3252.18
HexNAc-7_Hex-4_NeuAc-1_NeuGc-1_Fuc-4	3252.18
HexNAc-7_Hex-5_NeuAc-1_Fuc-5	3253.2
HexNAc-6_Hex-7_NeuAc-1_NeuGc-2	3258.12
HexNAc-6_Hex-6_NeuGc-3_Fuc-1	3258.12
HexNAc-6_Hex-9_NeuAc-2	3259.14
HexNAc-6_Hex-8_NeuAc-1_NeuGc-1_Fuc-1	3259.14
HexNAc-6_Hex-7_NeuGc-2_Fuc-2	3259.14
HexNAc-6_Hex-9_NeuAc-1_Fuc-2	3260.16
HexNAc-6_Hex-8_NeuGc-1_Fuc-3	3260.16
HexNAc-6_Hex-9_Fuc-4	3261.18
HexNAc-7_Hex-6_NeuAc-3	3267.16
HexNAc-7_Hex-6_NeuAc-2_Fuc-2	3268.18
HexNAc-7_Hex-5_NeuAc-1_NeuGc-1_Fuc-3	3268.18
HexNAc-7_Hex-4_NeuGc-2_Fuc-4	3268.18
HexNAc-7_Hex-6_NeuAc-1_Fuc-4	3269.2
HexNAc-7_Hex-5_NeuGc-1_Fuc-5	3269.2
HexNAc-9_Hex-8_Fuc-1	3270.19
HexNAc-7_Hex-6_Fuc-6	3270.22
HexNAc-6_Hex-7_NeuGc-3	3274.12
HexNAc-6_Hex-9_NeuAc-1_NeuGc-1	3275.14
HexNAc-6_Hex-8_NeuGc-2_Fuc-1	3275.14
HexNAc-6_Hex-10_NeuAc-1_Fuc-1	3276.16
HexNAc-6_Hex-9_NeuGc-1_Fuc-2	3276.16
HexNAc-6_Hex-10_Fuc-3	3277.18
HexNAc-7_Hex-6_NeuAc-2_NeuGc-1	3283.15
HexNAc-7_Hex-7_NeuAc-2_Fuc-1	3284.17
HexNAc-7_Hex-6_NeuAc-1_NeuGc-1_Fuc-2	3284.17
HexNAc-7_Hex-5_NeuGc-2_Fuc-3	3284.17
HexNAc-7_Hex-7_NeuAc-1_Fuc-3	3285.19
HexNAc-7_Hex-6_NeuGc-1_Fuc-4	3285.19
HexNAc-7_Hex-7_Fuc-5	3286.21
HexNAc-6_Hex-9_NeuGc-2	3291.13
HexNAc-6_Hex-10_NeuGc-1_Fuc-1	3292.15
HexNAc-5_Hex-6_NeuAc-4_Fuc-1	3298.15
HexNAc-7_Hex-6_NeuAc-1_NeuGc-2	3299.15
HexNAc-5_Hex-6_NeuAc-3_Fuc-3	3299.17
HexNAc-7_Hex-7_NeuAc-1_NeuGc-1_Fuc-1	3300.17
HexNAc-7_Hex-6_NeuGc-2_Fuc-2	3300.17
HexNAc-7_Hex-8_NeuAc-1_Fuc-2	3301.19
HexNAc-7_Hex-7_NeuGc-1_Fuc-3	3301.19
HexNAc-10_Hex-7_Fuc-1	3311.22
HexNAc-5_Hex-6_NeuAc-3_NeuGc-1_Fuc-1	3314.15
HexNAc-7_Hex-6_NeuGc-3	3315.14
HexNAc-5_Hex-7_NeuAc-3_Fuc-2	3315.17
HexNAc-5_Hex-6_NeuAc-2_NeuGc-1_Fuc-3	3315.17
HexNAc-7_Hex-8_NeuAc-1_NeuGc-1	3316.16
HexNAc-7_Hex-7_NeuGc-2_Fuc-1	3316.16
HexNAc-7_Hex-9_NeuAc-1_Fuc-1	3317.18
HexNAc-7_Hex-8_NeuGc-1_Fuc-2	3317.18
HexNAc-7_Hex-9_Fuc-3	3318.2
HexNAc-2_Hex-18	3323.11
HexNAc-5_Hex-6_NeuAc-2_NeuGc-2_Fuc-1	3330.14
HexNAc-5_Hex-7_NeuAc-2_NeuGc-1_Fuc-2	3331.16
HexNAc-5_Hex-6_NeuAc-1_NeuGc-2_Fuc-3	3331.16
HexNAc-7_Hex-8_NeuGc-2	3332.16
HexNAc-7_Hex-10_NeuAc-1	3333.18
HexNAc-7_Hex-9_NeuGc-1_Fuc-1	3333.18
HexNAc-7_Hex-10_Fuc-2	3334.2
HexNAc-6_Hex-5_NeuAc-2_Fuc-5	3341.22
HexNAc-5_Hex-6_NeuAc-1_NeuGc-3_Fuc-1	3346.14
HexNAc-5_Hex-7_NeuAc-1_NeuGc-2_Fuc-2	3347.16
HexNAc-5_Hex-6_NeuGc-3_Fuc-3	3347.16
HexNAc-7_Hex-10_NeuGc-1	3349.17
HexNAc-7_Hex-11_Fuc-1	3350.19
HexNAc-6_Hex-6_NeuAc-4	3355.17
HexNAc-6_Hex-6_NeuAc-3_Fuc-2	3356.2
HexNAc-6_Hex-6_NeuAc-2_Fuc-4	3357.22
HexNAc-6_Hex-5_NeuAc-1_NeuGc-1_Fuc-5	3357.22
HexNAc-8_Hex-8_NeuAc-1_Fuc-1	3358.21
HexNAc-8_Hex-8_Fuc-3	3359.23
HexNAc-5_Hex-6_NeuGc-4_Fuc-1	3362.13
HexNAc-5_Hex-7_NeuGc-3_Fuc-2	3363.15
HexNAc-7_Hex-12	3366.19
HexNAc-6_Hex-6_NeuAc-3_NeuGc-1	3371.17
HexNAc-6_Hex-7_NeuAc-3_Fuc-1	3372.19
HexNAc-6_Hex-6_NeuAc-2_NeuGc-1_Fuc-2	3372.19
HexNAc-6_Hex-7_NeuAc-2_Fuc-3	3373.21
HexNAc-6_Hex-6_NeuAc-1_NeuGc-1_Fuc-4	3373.21
HexNAc-6_Hex-5_NeuGc-2_Fuc-5	3373.21
HexNAc-8_Hex-8_NeuGc-1_Fuc-1	3374.21
HexNAc-6_Hex-7_NeuAc-1_Fuc-5	3374.23
HexNAc-8_Hex-9_Fuc-2	3375.23
HexNAc-7_Hex-4_NeuAc-2_Fuc-5	3382.25
HexNAc-6_Hex-6_NeuAc-2_NeuGc-2	3387.16
HexNAc-6_Hex-8_NeuAc-3	3388.19
HexNAc-6_Hex-7_NeuAc-2_NeuGc-1_Fuc-1	3388.19
HexNAc-6_Hex-6_NeuAc-1_NeuGc-2_Fuc-2	3388.19
HexNAc-6_Hex-8_NeuAc-2_Fuc-2	3389.21
HexNAc-6_Hex-7_NeuAc-1_NeuGc-1_Fuc-3	3389.21
HexNAc-6_Hex-6_NeuGc-2_Fuc-4	3389.21
HexNAc-8_Hex-9_NeuGc-1	3390.2
HexNAc-6_Hex-8_NeuAc-1_Fuc-4	3390.23
HexNAc-6_Hex-7_NeuGc-1_Fuc-5	3390.23
HexNAc-8_Hex-10_Fuc-1	3391.22
HexNAc-7_Hex-5_NeuAc-2_Fuc-4	3398.24
HexNAc-7_Hex-4_NeuAc-1_NeuGc-1_Fuc-5	3398.24
HexNAc-6_Hex-6_NeuAc-1_NeuGc-3	3403.16
HexNAc-6_Hex-8_NeuAc-2_NeuGc-1	3404.18
HexNAc-6_Hex-7_NeuAc-1_NeuGc-2_Fuc-1	3404.18
HexNAc-6_Hex-6_NeuGc-3_Fuc-2	3404.18
HexNAc-6_Hex-9_NeuAc-2_Fuc-1	3405.2
HexNAc-6_Hex-8_NeuAc-1_NeuGc-1_Fuc-2	3405.2
HexNAc-6_Hex-7_NeuGc-2_Fuc-3	3405.2
HexNAc-6_Hex-9_NeuAc-1_Fuc-3	3406.22
HexNAc-6_Hex-8_NeuGc-1_Fuc-4	3406.22
HexNAc-8_Hex-11	3407.22
HexNAc-7_Hex-6_NeuAc-3_Fuc-1	3413.22
HexNAc-7_Hex-6_NeuAc-2_Fuc-3	3414.24
HexNAc-7_Hex-5_NeuAc-1_NeuGc-1_Fuc-4	3414.24
HexNAc-7_Hex-4_NeuGc-2_Fuc-5	3414.24
HexNAc-7_Hex-6_NeuAc-1_Fuc-5	3415.26
HexNAc-6_Hex-6_NeuGc-4	3419.15
HexNAc-6_Hex-8_NeuAc-1_NeuGc-2	3420.17
HexNAc-6_Hex-7_NeuGc-3_Fuc-1	3420.17
HexNAc-6_Hex-9_NeuAc-1_NeuGc-1_Fuc-1	3421.2
HexNAc-6_Hex-8_NeuGc-2_Fuc-2	3421.2
HexNAc-6_Hex-10_NeuAc-1_Fuc-2	3422.22
HexNAc-6_Hex-9_NeuGc-1_Fuc-3	3422.22
HexNAc-6_Hex-10_Fuc-4	3423.24
HexNAc-7_Hex-7_NeuAc-3	3429.21
HexNAc-7_Hex-6_NeuAc-2_NeuGc-1_Fuc-1	3429.21
HexNAc-7_Hex-7_NeuAc-2_Fuc-2	3430.23
HexNAc-7_Hex-6_NeuAc-1_NeuGc-1_Fuc-3	3430.23
HexNAc-7_Hex-5_NeuGc-2_Fuc-4	3430.23
HexNAc-7_Hex-7_NeuAc-1_Fuc-4	3431.25
HexNAc-7_Hex-6_NeuGc-1_Fuc-5	3431.25
HexNAc-7_Hex-7_Fuc-6	3432.27
HexNAc-6_Hex-8_NeuGc-3	3436.17
HexNAc-6_Hex-9_NeuGc-2_Fuc-1	3437.19
HexNAc-6_Hex-10_NeuGc-1_Fuc-2	3438.21
HexNAc-5_Hex-6_NeuAc-5	3443.19
HexNAc-7_Hex-7_NeuAc-2_NeuGc-1	3445.21
HexNAc-7_Hex-6_NeuAc-1_NeuGc-2_Fuc-1	3445.21
HexNAc-5_Hex-6_NeuAc-3_Fuc-4	3445.23
HexNAc-7_Hex-8_NeuAc-2_Fuc-1	3446.23
HexNAc-7_Hex-7_NeuAc-1_NeuGc-1_Fuc-2	3446.23
HexNAc-7_Hex-6_NeuGc-2_Fuc-3	3446.23
HexNAc-7_Hex-8_NeuAc-1_Fuc-3	3447.25
HexNAc-7_Hex-7_NeuGc-1_Fuc-4	3447.25
HexNAc-5_Hex-6_NeuAc-4_NeuGc-1	3459.19
HexNAc-7_Hex-7_NeuAc-1_NeuGc-2	3461.2
HexNAc-7_Hex-6_NeuGc-3_Fuc-1	3461.2
HexNAc-5_Hex-6_NeuAc-2_NeuGc-1_Fuc-4	3461.23
HexNAc-7_Hex-9_NeuAc-2	3462.22
HexNAc-7_Hex-8_NeuAc-1_NeuGc-1_Fuc-1	3462.22
HexNAc-7_Hex-7_NeuGc-2_Fuc-2	3462.22
HexNAc-7_Hex-9_NeuAc-1_Fuc-2	3463.24
HexNAc-7_Hex-8_NeuGc-1_Fuc-3	3463.24
HexNAc-7_Hex-9_Fuc-4	3464.26
HexNAc-5_Hex-6_NeuAc-3_NeuGc-2	3475.18
HexNAc-7_Hex-7_NeuGc-3	3477.2
HexNAc-5_Hex-6_NeuAc-1_NeuGc-2_Fuc-4	3477.22
HexNAc-7_Hex-9_NeuAc-1_NeuGc-1	3478.22
HexNAc-7_Hex-8_NeuGc-2_Fuc-1	3478.22
HexNAc-7_Hex-10_NeuAc-1_Fuc-1	3479.24
HexNAc-7_Hex-9_NeuGc-1_Fuc-2	3479.24
HexNAc-7_Hex-10_Fuc-3	3480.26
HexNAc-2_Hex-19	3485.16
HexNAc-5_Hex-6_NeuAc-2_NeuGc-3	3491.18
HexNAc-5_Hex-6_NeuGc-3_Fuc-4	3493.22
HexNAc-7_Hex-9_NeuGc-2	3494.21
HexNAc-7_Hex-11_NeuAc-1	3495.23
HexNAc-7_Hex-10_NeuGc-1_Fuc-1	3495.23
HexNAc-7_Hex-11_Fuc-2	3496.25
HexNAc-6_Hex-6_NeuAc-4_Fuc-1	3501.23
HexNAc-6_Hex-6_NeuAc-3_Fuc-3	3502.25
HexNAc-6_Hex-6_NeuAc-2_Fuc-5	3503.27
HexNAc-8_Hex-8_NeuAc-1_Fuc-2	3504.27
HexNAc-8_Hex-8_Fuc-4	3505.29
HexNAc-5_Hex-6_NeuAc-1_NeuGc-4	3507.17
HexNAc-7_Hex-11_NeuGc-1	3511.23
HexNAc-6_Hex-6_NeuAc-3_NeuGc-1_Fuc-1	3517.23
HexNAc-6_Hex-7_NeuAc-3_Fuc-2	3518.25
HexNAc-6_Hex-6_NeuAc-2_NeuGc-1_Fuc-3	3518.25
HexNAc-8_Hex-8_NeuAc-1_NeuGc-1	3519.24
HexNAc-6_Hex-7_NeuAc-2_Fuc-4	3519.27
HexNAc-6_Hex-6_NeuAc-1_NeuGc-1_Fuc-5	3519.27
HexNAc-8_Hex-9_NeuAc-1_Fuc-1	3520.26
HexNAc-8_Hex-8_NeuGc-1_Fuc-2	3520.26
HexNAc-6_Hex-7_NeuAc-1_Fuc-6	3520.29
HexNAc-5_Hex-6_NeuGc-5	3523.17
HexNAc-6_Hex-7_NeuAc-3_NeuGc-1	3533.22
HexNAc-6_Hex-6_NeuAc-2_NeuGc-2_Fuc-1	3533.22
HexNAc-6_Hex-8_NeuAc-3_Fuc-1	3534.24
HexNAc-6_Hex-7_NeuAc-2_NeuGc-1_Fuc-2	3534.24
HexNAc-6_Hex-6_NeuAc-1_NeuGc-2_Fuc-3	3534.24
HexNAc-8_Hex-8_NeuGc-2	3535.24
HexNAc-6_Hex-8_NeuAc-2_Fuc-3	3535.26
HexNAc-6_Hex-7_NeuAc-1_NeuGc-1_Fuc-4	3535.26
HexNAc-6_Hex-6_NeuGc-2_Fuc-5	3535.26
HexNAc-8_Hex-10_NeuAc-1	3536.26
HexNAc-8_Hex-9_NeuGc-1_Fuc-1	3536.26
HexNAc-6_Hex-8_NeuAc-1_Fuc-5	3536.28
HexNAc-6_Hex-7_NeuGc-1_Fuc-6	3536.28
HexNAc-8_Hex-10_Fuc-2	3537.28
HexNAc-7_Hex-5_NeuAc-2_Fuc-5	3544.3
HexNAc-6_Hex-7_NeuAc-2_NeuGc-2	3549.22
HexNAc-6_Hex-6_NeuAc-1_NeuGc-3_Fuc-1	3549.22
HexNAc-6_Hex-9_NeuAc-3	3550.24
HexNAc-6_Hex-8_NeuAc-2_NeuGc-1_Fuc-1	3550.24
HexNAc-6_Hex-7_NeuAc-1_NeuGc-2_Fuc-2	3550.24
HexNAc-6_Hex-6_NeuGc-3_Fuc-3	3550.24
HexNAc-6_Hex-9_NeuAc-2_Fuc-2	3551.26
HexNAc-6_Hex-8_NeuAc-1_NeuGc-1_Fuc-3	3551.26
HexNAc-6_Hex-7_NeuGc-2_Fuc-4	3551.26
HexNAc-8_Hex-10_NeuGc-1	3552.25
HexNAc-6_Hex-9_NeuAc-1_Fuc-4	3552.28
HexNAc-6_Hex-8_NeuGc-1_Fuc-5	3552.28
HexNAc-8_Hex-11_Fuc-1	3553.27
HexNAc-7_Hex-6_NeuAc-4	3558.25
HexNAc-7_Hex-6_NeuAc-3_Fuc-2	3559.27
HexNAc-7_Hex-6_NeuAc-2_Fuc-4	3560.29
HexNAc-7_Hex-5_NeuAc-1_NeuGc-1_Fuc-5	3560.29
HexNAc-6_Hex-7_NeuAc-1_NeuGc-3	3565.21
HexNAc-6_Hex-6_NeuGc-4_Fuc-1	3565.21
HexNAc-6_Hex-9_NeuAc-2_NeuGc-1	3566.23
HexNAc-6_Hex-8_NeuAc-1_NeuGc-2_Fuc-1	3566.23
HexNAc-6_Hex-7_NeuGc-3_Fuc-2	3566.23
HexNAc-6_Hex-9_NeuAc-1_NeuGc-1_Fuc-2	3567.25
HexNAc-6_Hex-8_NeuGc-2_Fuc-3	3567.25
HexNAc-6_Hex-10_NeuAc-1_Fuc-3	3568.27
HexNAc-6_Hex-9_NeuGc-1_Fuc-4	3568.27
HexNAc-6_Hex-10_Fuc-5	3569.29
HexNAc-7_Hex-6_NeuAc-3_NeuGc-1	3574.25
HexNAc-7_Hex-7_NeuAc-3_Fuc-1	3575.27
HexNAc-7_Hex-6_NeuAc-2_NeuGc-1_Fuc-2	3575.27
HexNAc-7_Hex-7_NeuAc-2_Fuc-3	3576.29
HexNAc-7_Hex-6_NeuAc-1_NeuGc-1_Fuc-4	3576.29
HexNAc-7_Hex-5_NeuGc-2_Fuc-5	3576.29
HexNAc-7_Hex-7_NeuAc-1_Fuc-5	3577.31
HexNAc-6_Hex-7_NeuGc-4	3581.21
HexNAc-6_Hex-9_NeuAc-1_NeuGc-2	3582.23
HexNAc-6_Hex-8_NeuGc-3_Fuc-1	3582.23
HexNAc-6_Hex-9_NeuGc-2_Fuc-2	3583.25
HexNAc-6_Hex-10_NeuGc-1_Fuc-3	3584.27
HexNAc-7_Hex-6_NeuAc-2_NeuGc-2	3590.24
HexNAc-7_Hex-7_NeuAc-2_NeuGc-1_Fuc-1	3591.26
HexNAc-7_Hex-6_NeuAc-1_NeuGc-2_Fuc-2	3591.26
HexNAc-7_Hex-8_NeuAc-2_Fuc-2	3592.28
HexNAc-7_Hex-7_NeuAc-1_NeuGc-1_Fuc-3	3592.28
HexNAc-7_Hex-6_NeuGc-2_Fuc-4	3592.28
HexNAc-7_Hex-8_NeuAc-1_Fuc-4	3593.31
HexNAc-7_Hex-7_NeuGc-1_Fuc-5	3593.31
HexNAc-6_Hex-9_NeuGc-3	3598.22
HexNAc-7_Hex-6_NeuAc-1_NeuGc-3	3606.24
HexNAc-7_Hex-8_NeuAc-2_NeuGc-1	3607.26
HexNAc-7_Hex-7_NeuAc-1_NeuGc-2_Fuc-1	3607.26
HexNAc-7_Hex-6_NeuGc-3_Fuc-2	3607.26
HexNAc-7_Hex-9_NeuAc-2_Fuc-1	3608.28
HexNAc-7_Hex-8_NeuAc-1_NeuGc-1_Fuc-2	3608.28
HexNAc-7_Hex-7_NeuGc-2_Fuc-3	3608.28
HexNAc-7_Hex-9_NeuAc-1_Fuc-3	3609.3
HexNAc-7_Hex-8_NeuGc-1_Fuc-4	3609.3
HexNAc-9_Hex-11	3610.3
HexNAc-7_Hex-6_NeuGc-4	3622.23
HexNAc-7_Hex-8_NeuAc-1_NeuGc-2	3623.25
HexNAc-7_Hex-7_NeuGc-3_Fuc-1	3623.25
HexNAc-7_Hex-10_NeuAc-2	3624.27
HexNAc-7_Hex-9_NeuAc-1_NeuGc-1_Fuc-1	3624.27
HexNAc-7_Hex-8_NeuGc-2_Fuc-2	3624.27
HexNAc-7_Hex-10_NeuAc-1_Fuc-2	3625.3
HexNAc-7_Hex-9_NeuGc-1_Fuc-3	3625.3
HexNAc-7_Hex-10_Fuc-4	3626.32
HexNAc-7_Hex-8_NeuGc-3	3639.25
HexNAc-7_Hex-10_NeuAc-1_NeuGc-1	3640.27
HexNAc-7_Hex-9_NeuGc-2_Fuc-1	3640.27
HexNAc-7_Hex-11_NeuAc-1_Fuc-1	3641.29
HexNAc-7_Hex-10_NeuGc-1_Fuc-2	3641.29
HexNAc-7_Hex-11_Fuc-3	3642.31
HexNAc-6_Hex-6_NeuAc-3_Fuc-4	3648.31
HexNAc-8_Hex-8_NeuAc-2_Fuc-1	3649.31
HexNAc-8_Hex-8_NeuAc-1_Fuc-3	3650.33
HexNAc-8_Hex-8_Fuc-5	3651.35
HexNAc-7_Hex-10_NeuGc-2	3656.26
HexNAc-7_Hex-12_NeuAc-1	3657.28
HexNAc-7_Hex-11_NeuGc-1_Fuc-1	3657.28
HexNAc-6_Hex-7_NeuAc-4_Fuc-1	3663.29
HexNAc-6_Hex-7_NeuAc-3_Fuc-3	3664.31
HexNAc-6_Hex-6_NeuAc-2_NeuGc-1_Fuc-4	3664.31
HexNAc-8_Hex-8_NeuAc-1_NeuGc-1_Fuc-1	3665.3
HexNAc-6_Hex-7_NeuAc-2_Fuc-5	3665.33
HexNAc-8_Hex-9_NeuAc-1_Fuc-2	3666.32
HexNAc-8_Hex-8_NeuGc-1_Fuc-3	3666.32
HexNAc-7_Hex-12_NeuGc-1	3673.28
HexNAc-6_Hex-7_NeuAc-3_NeuGc-1_Fuc-1	3679.28
HexNAc-6_Hex-8_NeuAc-3_Fuc-2	3680.3
HexNAc-6_Hex-7_NeuAc-2_NeuGc-1_Fuc-3	3680.3
HexNAc-6_Hex-6_NeuAc-1_NeuGc-2_Fuc-4	3680.3
HexNAc-8_Hex-9_NeuAc-1_NeuGc-1	3681.3
HexNAc-8_Hex-8_NeuGc-2_Fuc-1	3681.3
HexNAc-6_Hex-8_NeuAc-2_Fuc-4	3681.32
HexNAc-6_Hex-7_NeuAc-1_NeuGc-1_Fuc-5	3681.32
HexNAc-8_Hex-10_NeuAc-1_Fuc-1	3682.32
HexNAc-8_Hex-9_NeuGc-1_Fuc-2	3682.32
HexNAc-8_Hex-10_Fuc-3	3683.34
HexNAc-6_Hex-7_NeuAc-2_NeuGc-2_Fuc-1	3695.28
HexNAc-6_Hex-9_NeuAc-3_Fuc-1	3696.3
HexNAc-6_Hex-8_NeuAc-2_NeuGc-1_Fuc-2	3696.3
HexNAc-6_Hex-7_NeuAc-1_NeuGc-2_Fuc-3	3696.3
HexNAc-6_Hex-6_NeuGc-3_Fuc-4	3696.3
HexNAc-8_Hex-9_NeuGc-2	3697.29
HexNAc-6_Hex-9_NeuAc-2_Fuc-3	3697.32
HexNAc-6_Hex-8_NeuAc-1_NeuGc-1_Fuc-4	3697.32
HexNAc-6_Hex-7_NeuGc-2_Fuc-5	3697.32
HexNAc-8_Hex-11_NeuAc-1	3698.31
HexNAc-8_Hex-10_NeuGc-1_Fuc-1	3698.31
HexNAc-6_Hex-9_NeuAc-1_Fuc-5	3698.34
HexNAc-8_Hex-11_Fuc-2	3699.33
HexNAc-7_Hex-6_NeuAc-4_Fuc-1	3704.31
HexNAc-7_Hex-6_NeuAc-3_Fuc-3	3705.33
HexNAc-7_Hex-6_NeuAc-2_Fuc-5	3706.35
HexNAc-6_Hex-7_NeuAc-1_NeuGc-3_Fuc-1	3711.27
HexNAc-6_Hex-9_NeuAc-2_NeuGc-1_Fuc-1	3712.29
HexNAc-6_Hex-8_NeuAc-1_NeuGc-2_Fuc-2	3712.29
HexNAc-6_Hex-7_NeuGc-3_Fuc-3	3712.29
HexNAc-6_Hex-9_NeuAc-1_NeuGc-1_Fuc-3	3713.31
HexNAc-6_Hex-8_NeuGc-2_Fuc-4	3713.31
HexNAc-8_Hex-11_NeuGc-1	3714.31
HexNAc-6_Hex-9_NeuGc-1_Fuc-5	3714.33
HexNAc-7_Hex-6_NeuAc-3_NeuGc-1_Fuc-1	3720.31
HexNAc-7_Hex-7_NeuAc-3_Fuc-2	3721.33
HexNAc-7_Hex-6_NeuAc-2_NeuGc-1_Fuc-3	3721.33
HexNAc-7_Hex-7_NeuAc-2_Fuc-4	3722.35
HexNAc-7_Hex-6_NeuAc-1_NeuGc-1_Fuc-5	3722.35
HexNAc-7_Hex-7_NeuAc-1_Fuc-6	3723.37
HexNAc-6_Hex-7_NeuGc-4_Fuc-1	3727.27
HexNAc-6_Hex-9_NeuAc-1_NeuGc-2_Fuc-1	3728.29
HexNAc-6_Hex-8_NeuGc-3_Fuc-2	3728.29
HexNAc-6_Hex-9_NeuGc-2_Fuc-3	3729.31
HexNAc-7_Hex-7_NeuAc-3_NeuGc-1	3736.3
HexNAc-7_Hex-6_NeuAc-2_NeuGc-2_Fuc-1	3736.3
HexNAc-7_Hex-8_NeuAc-3_Fuc-1	3737.32
HexNAc-7_Hex-7_NeuAc-2_NeuGc-1_Fuc-2	3737.32
HexNAc-7_Hex-6_NeuAc-1_NeuGc-2_Fuc-3	3737.32
HexNAc-7_Hex-8_NeuAc-2_Fuc-3	3738.34
HexNAc-7_Hex-7_NeuAc-1_NeuGc-1_Fuc-4	3738.34
HexNAc-7_Hex-6_NeuGc-2_Fuc-5	3738.34
HexNAc-7_Hex-8_NeuAc-1_Fuc-5	3739.36
HexNAc-7_Hex-7_NeuGc-1_Fuc-6	3739.36
HexNAc-6_Hex-9_NeuGc-3_Fuc-1	3744.28
HexNAc-7_Hex-7_NeuAc-2_NeuGc-2	3752.3
HexNAc-7_Hex-6_NeuAc-1_NeuGc-3_Fuc-1	3752.3
HexNAc-7_Hex-9_NeuAc-3	3753.32
HexNAc-7_Hex-8_NeuAc-2_NeuGc-1_Fuc-1	3753.32
HexNAc-7_Hex-7_NeuAc-1_NeuGc-2_Fuc-2	3753.32
HexNAc-7_Hex-6_NeuGc-3_Fuc-3	3753.32
HexNAc-7_Hex-9_NeuAc-2_Fuc-2	3754.34
HexNAc-7_Hex-8_NeuAc-1_NeuGc-1_Fuc-3	3754.34
HexNAc-7_Hex-7_NeuGc-2_Fuc-4	3754.34
HexNAc-7_Hex-9_NeuAc-1_Fuc-4	3755.36
HexNAc-7_Hex-8_NeuGc-1_Fuc-5	3755.36
HexNAc-9_Hex-11_Fuc-1	3756.35
HexNAc-7_Hex-7_NeuAc-1_NeuGc-3	3768.29
HexNAc-7_Hex-6_NeuGc-4_Fuc-1	3768.29
HexNAc-7_Hex-9_NeuAc-2_NeuGc-1	3769.31
HexNAc-7_Hex-8_NeuAc-1_NeuGc-2_Fuc-1	3769.31
HexNAc-7_Hex-7_NeuGc-3_Fuc-2	3769.31
HexNAc-7_Hex-10_NeuAc-2_Fuc-1	3770.33
HexNAc-7_Hex-9_NeuAc-1_NeuGc-1_Fuc-2	3770.33
HexNAc-7_Hex-8_NeuGc-2_Fuc-3	3770.33
HexNAc-7_Hex-10_NeuAc-1_Fuc-3	3771.35
HexNAc-7_Hex-9_NeuGc-1_Fuc-4	3771.35
HexNAc-7_Hex-10_Fuc-5	3772.37
HexNAc-7_Hex-7_NeuGc-4	3784.29
HexNAc-7_Hex-9_NeuAc-1_NeuGc-2	3785.31
HexNAc-7_Hex-8_NeuGc-3_Fuc-1	3785.31
HexNAc-7_Hex-11_NeuAc-2	3786.33
HexNAc-7_Hex-10_NeuAc-1_NeuGc-1_Fuc-1	3786.33
HexNAc-7_Hex-9_NeuGc-2_Fuc-2	3786.33
HexNAc-7_Hex-11_NeuAc-1_Fuc-2	3787.35
HexNAc-7_Hex-10_NeuGc-1_Fuc-3	3787.35
HexNAc-8_Hex-8_NeuAc-3	3794.34
HexNAc-6_Hex-6_NeuAc-3_Fuc-5	3794.37
HexNAc-8_Hex-8_NeuAc-2_Fuc-2	3795.36
HexNAc-8_Hex-8_NeuAc-1_Fuc-4	3796.38
HexNAc-10_Hex-10_Fuc-1	3797.38
HexNAc-7_Hex-9_NeuGc-3	3801.3
HexNAc-7_Hex-11_NeuAc-1_NeuGc-1	3802.32
HexNAc-7_Hex-10_NeuGc-2_Fuc-1	3802.32
HexNAc-7_Hex-11_NeuGc-1_Fuc-2	3803.34
HexNAc-6_Hex-7_NeuAc-5	3808.32
HexNAc-2_Hex-21	3809.27
HexNAc-6_Hex-7_NeuAc-4_Fuc-2	3809.34
HexNAc-8_Hex-8_NeuAc-2_NeuGc-1	3810.34
HexNAc-6_Hex-7_NeuAc-3_Fuc-4	3810.36
HexNAc-6_Hex-6_NeuAc-2_NeuGc-1_Fuc-5	3810.36
HexNAc-8_Hex-9_NeuAc-2_Fuc-1	3811.36
HexNAc-8_Hex-8_NeuAc-1_NeuGc-1_Fuc-2	3811.36
HexNAc-8_Hex-9_NeuAc-1_Fuc-3	3812.38
HexNAc-8_Hex-8_NeuGc-1_Fuc-4	3812.38
HexNAc-7_Hex-11_NeuGc-2	3818.32
HexNAc-6_Hex-7_NeuAc-4_NeuGc-1	3824.32
HexNAc-6_Hex-7_NeuAc-3_NeuGc-1_Fuc-2	3825.34
HexNAc-8_Hex-8_NeuAc-1_NeuGc-2	3826.33
HexNAc-6_Hex-8_NeuAc-3_Fuc-3	3826.36
HexNAc-6_Hex-7_NeuAc-2_NeuGc-1_Fuc-4	3826.36
HexNAc-6_Hex-6_NeuAc-1_NeuGc-2_Fuc-5	3826.36
HexNAc-8_Hex-9_NeuAc-1_NeuGc-1_Fuc-1	3827.35
HexNAc-8_Hex-8_NeuGc-2_Fuc-2	3827.35
HexNAc-6_Hex-8_NeuAc-2_Fuc-5	3827.38
HexNAc-8_Hex-10_NeuAc-1_Fuc-2	3828.37
HexNAc-8_Hex-9_NeuGc-1_Fuc-3	3828.37
HexNAc-8_Hex-10_Fuc-4	3829.39
HexNAc-11_Hex-9_Fuc-1	3838.41
HexNAc-6_Hex-7_NeuAc-3_NeuGc-2	3840.31
HexNAc-6_Hex-7_NeuAc-2_NeuGc-2_Fuc-2	3841.33
HexNAc-8_Hex-8_NeuGc-3	3842.33
HexNAc-6_Hex-9_NeuAc-3_Fuc-2	3842.35
HexNAc-6_Hex-8_NeuAc-2_NeuGc-1_Fuc-3	3842.35
HexNAc-6_Hex-7_NeuAc-1_NeuGc-2_Fuc-4	3842.35
HexNAc-6_Hex-6_NeuGc-3_Fuc-5	3842.35
HexNAc-8_Hex-10_NeuAc-1_NeuGc-1	3843.35
HexNAc-8_Hex-9_NeuGc-2_Fuc-1	3843.35
HexNAc-6_Hex-9_NeuAc-2_Fuc-4	3843.37
HexNAc-6_Hex-8_NeuAc-1_NeuGc-1_Fuc-5	3843.37
HexNAc-8_Hex-11_NeuAc-1_Fuc-1	3844.37
HexNAc-8_Hex-10_NeuGc-1_Fuc-2	3844.37
HexNAc-8_Hex-11_Fuc-3	3845.39
HexNAc-7_Hex-6_NeuAc-3_Fuc-4	3851.39
HexNAc-6_Hex-7_NeuAc-2_NeuGc-3	3856.31
HexNAc-6_Hex-7_NeuAc-1_NeuGc-3_Fuc-2	3857.33
HexNAc-6_Hex-9_NeuAc-2_NeuGc-1_Fuc-2	3858.35
HexNAc-6_Hex-8_NeuAc-1_NeuGc-2_Fuc-3	3858.35
HexNAc-6_Hex-7_NeuGc-3_Fuc-4	3858.35
HexNAc-8_Hex-10_NeuGc-2	3859.34
HexNAc-6_Hex-9_NeuAc-1_NeuGc-1_Fuc-4	3859.37
HexNAc-6_Hex-8_NeuGc-2_Fuc-5	3859.37
HexNAc-8_Hex-11_NeuGc-1_Fuc-1	3860.36
HexNAc-7_Hex-7_NeuAc-4_Fuc-1	3866.36
HexNAc-7_Hex-7_NeuAc-3_Fuc-3	3867.39
HexNAc-7_Hex-6_NeuAc-2_NeuGc-1_Fuc-4	3867.39
HexNAc-7_Hex-7_NeuAc-2_Fuc-5	3868.41
HexNAc-6_Hex-7_NeuAc-1_NeuGc-4	3872.3
HexNAc-6_Hex-7_NeuGc-4_Fuc-2	3873.32
HexNAc-6_Hex-9_NeuAc-1_NeuGc-2_Fuc-2	3874.34
HexNAc-6_Hex-8_NeuGc-3_Fuc-3	3874.34
HexNAc-6_Hex-9_NeuGc-2_Fuc-4	3875.36
HexNAc-7_Hex-7_NeuAc-3_NeuGc-1_Fuc-1	3882.36
HexNAc-7_Hex-8_NeuAc-3_Fuc-2	3883.38
HexNAc-7_Hex-7_NeuAc-2_NeuGc-1_Fuc-3	3883.38
HexNAc-7_Hex-6_NeuAc-1_NeuGc-2_Fuc-4	3883.38
HexNAc-7_Hex-8_NeuAc-2_Fuc-4	3884.4
HexNAc-7_Hex-7_NeuAc-1_NeuGc-1_Fuc-5	3884.4
HexNAc-7_Hex-8_NeuAc-1_Fuc-6	3885.42
HexNAc-6_Hex-7_NeuGc-5	3888.3
HexNAc-6_Hex-9_NeuGc-3_Fuc-2	3890.34
HexNAc-7_Hex-8_NeuAc-3_NeuGc-1	3898.35
HexNAc-7_Hex-7_NeuAc-2_NeuGc-2_Fuc-1	3898.35
HexNAc-7_Hex-9_NeuAc-3_Fuc-1	3899.38
HexNAc-7_Hex-8_NeuAc-2_NeuGc-1_Fuc-2	3899.38
HexNAc-7_Hex-7_NeuAc-1_NeuGc-2_Fuc-3	3899.38
HexNAc-7_Hex-6_NeuGc-3_Fuc-4	3899.38
HexNAc-7_Hex-9_NeuAc-2_Fuc-3	3900.4
HexNAc-7_Hex-8_NeuAc-1_NeuGc-1_Fuc-4	3900.4
HexNAc-7_Hex-7_NeuGc-2_Fuc-5	3900.4
HexNAc-7_Hex-9_NeuAc-1_Fuc-5	3901.42
HexNAc-7_Hex-8_NeuGc-1_Fuc-6	3901.42
HexNAc-7_Hex-8_NeuAc-2_NeuGc-2	3914.35
HexNAc-7_Hex-7_NeuAc-1_NeuGc-3_Fuc-1	3914.35
HexNAc-7_Hex-9_NeuAc-2_NeuGc-1_Fuc-1	3915.37
HexNAc-7_Hex-8_NeuAc-1_NeuGc-2_Fuc-2	3915.37
HexNAc-7_Hex-7_NeuGc-3_Fuc-3	3915.37
HexNAc-7_Hex-9_NeuAc-1_NeuGc-1_Fuc-3	3916.39
HexNAc-7_Hex-8_NeuGc-2_Fuc-4	3916.39
HexNAc-7_Hex-10_NeuAc-1_Fuc-4	3917.41
HexNAc-7_Hex-9_NeuGc-1_Fuc-5	3917.41
HexNAc-7_Hex-8_NeuAc-1_NeuGc-3	3930.34
HexNAc-7_Hex-7_NeuGc-4_Fuc-1	3930.34
HexNAc-7_Hex-9_NeuAc-1_NeuGc-2_Fuc-1	3931.36
HexNAc-7_Hex-8_NeuGc-3_Fuc-2	3931.36
HexNAc-7_Hex-11_NeuAc-2_Fuc-1	3932.39
HexNAc-7_Hex-9_NeuGc-2_Fuc-3	3932.39
HexNAc-7_Hex-11_NeuAc-1_Fuc-3	3933.41
HexNAc-7_Hex-10_NeuGc-1_Fuc-4	3933.41
HexNAc-8_Hex-8_NeuAc-3_Fuc-1	3940.4
HexNAc-8_Hex-8_NeuAc-2_Fuc-3	3941.42
HexNAc-8_Hex-8_NeuAc-1_Fuc-5	3942.44
HexNAc-7_Hex-8_NeuGc-4	3946.34
HexNAc-7_Hex-9_NeuGc-3_Fuc-1	3947.36
HexNAc-7_Hex-11_NeuAc-1_NeuGc-1_Fuc-1	3948.38
HexNAc-7_Hex-11_NeuGc-1_Fuc-3	3949.4
HexNAc-6_Hex-7_NeuAc-5_Fuc-1	3954.38
HexNAc-6_Hex-7_NeuAc-4_Fuc-3	3955.4
HexNAc-8_Hex-9_NeuAc-3	3956.4
HexNAc-8_Hex-8_NeuAc-2_NeuGc-1_Fuc-1	3956.4
HexNAc-6_Hex-7_NeuAc-3_Fuc-5	3956.42
HexNAc-8_Hex-9_NeuAc-2_Fuc-2	3957.42
HexNAc-8_Hex-8_NeuAc-1_NeuGc-1_Fuc-3	3957.42
HexNAc-8_Hex-9_NeuAc-1_Fuc-4	3958.44
HexNAc-8_Hex-8_NeuGc-1_Fuc-5	3958.44
HexNAc-7_Hex-11_NeuGc-2_Fuc-1	3964.38
HexNAc-6_Hex-7_NeuAc-4_NeuGc-1_Fuc-1	3970.38
HexNAc-2_Hex-22	3971.32
HexNAc-6_Hex-8_NeuAc-4_Fuc-2	3971.4
HexNAc-6_Hex-7_NeuAc-3_NeuGc-1_Fuc-3	3971.4
HexNAc-8_Hex-9_NeuAc-2_NeuGc-1	3972.39
HexNAc-8_Hex-8_NeuAc-1_NeuGc-2_Fuc-1	3972.39
HexNAc-6_Hex-7_NeuAc-2_NeuGc-1_Fuc-5	3972.42
HexNAc-8_Hex-10_NeuAc-2_Fuc-1	3973.41
HexNAc-8_Hex-9_NeuAc-1_NeuGc-1_Fuc-2	3973.41
HexNAc-8_Hex-8_NeuGc-2_Fuc-3	3973.41
HexNAc-8_Hex-10_NeuAc-1_Fuc-3	3974.43
HexNAc-8_Hex-9_NeuGc-1_Fuc-4	3974.43
HexNAc-8_Hex-10_Fuc-5	3975.45
HexNAc-14_Hex-7	3977.48
HexNAc-6_Hex-7_NeuAc-3_NeuGc-2_Fuc-1	3986.37
HexNAc-6_Hex-8_NeuAc-3_NeuGc-1_Fuc-2	3987.39
HexNAc-6_Hex-7_NeuAc-2_NeuGc-2_Fuc-3	3987.39
HexNAc-8_Hex-9_NeuAc-1_NeuGc-2	3988.39
HexNAc-8_Hex-8_NeuGc-3_Fuc-1	3988.39
HexNAc-6_Hex-9_NeuAc-3_Fuc-3	3988.41
HexNAc-6_Hex-7_NeuAc-1_NeuGc-2_Fuc-5	3988.41
HexNAc-8_Hex-11_NeuAc-2	3989.41
HexNAc-8_Hex-10_NeuAc-1_NeuGc-1_Fuc-1	3989.41
HexNAc-8_Hex-9_NeuGc-2_Fuc-2	3989.41
HexNAc-6_Hex-9_NeuAc-2_Fuc-5	3989.43
HexNAc-8_Hex-11_NeuAc-1_Fuc-2	3990.43
HexNAc-8_Hex-10_NeuGc-1_Fuc-3	3990.43
HexNAc-7_Hex-6_NeuAc-3_Fuc-5	3997.45
HexNAc-6_Hex-7_NeuAc-2_NeuGc-3_Fuc-1	4002.37
HexNAc-6_Hex-8_NeuAc-2_NeuGc-2_Fuc-2	4003.39
HexNAc-6_Hex-7_NeuAc-1_NeuGc-3_Fuc-3	4003.39
HexNAc-8_Hex-9_NeuGc-3	4004.38
HexNAc-6_Hex-9_NeuAc-2_NeuGc-1_Fuc-3	4004.41
HexNAc-6_Hex-7_NeuGc-3_Fuc-5	4004.41
HexNAc-8_Hex-11_NeuAc-1_NeuGc-1	4005.4
HexNAc-8_Hex-10_NeuGc-2_Fuc-1	4005.4
HexNAc-6_Hex-9_NeuAc-1_NeuGc-1_Fuc-5	4005.43
HexNAc-8_Hex-11_NeuGc-1_Fuc-2	4006.42
HexNAc-7_Hex-7_NeuAc-5	4011.4
HexNAc-7_Hex-7_NeuAc-4_Fuc-2	4012.42
HexNAc-7_Hex-7_NeuAc-3_Fuc-4	4013.44
HexNAc-7_Hex-6_NeuAc-2_NeuGc-1_Fuc-5	4013.44
HexNAc-6_Hex-7_NeuAc-1_NeuGc-4_Fuc-1	4018.36
HexNAc-6_Hex-8_NeuAc-1_NeuGc-3_Fuc-2	4019.38
HexNAc-6_Hex-7_NeuGc-4_Fuc-3	4019.38
HexNAc-6_Hex-9_NeuAc-1_NeuGc-2_Fuc-3	4020.4
HexNAc-8_Hex-11_NeuGc-2	4021.4
HexNAc-6_Hex-9_NeuGc-2_Fuc-5	4021.42
HexNAc-7_Hex-7_NeuAc-4_NeuGc-1	4027.4
HexNAc-7_Hex-8_NeuAc-4_Fuc-1	4028.42
HexNAc-7_Hex-7_NeuAc-3_NeuGc-1_Fuc-2	4028.42
HexNAc-7_Hex-8_NeuAc-3_Fuc-3	4029.44
HexNAc-7_Hex-7_NeuAc-2_NeuGc-1_Fuc-4	4029.44
HexNAc-7_Hex-6_NeuAc-1_NeuGc-2_Fuc-5	4029.44
HexNAc-7_Hex-8_NeuAc-2_Fuc-5	4030.46
HexNAc-6_Hex-7_NeuGc-5_Fuc-1	4034.36
HexNAc-6_Hex-8_NeuGc-4_Fuc-2	4035.38
HexNAc-6_Hex-9_NeuGc-3_Fuc-3	4036.4
HexNAc-7_Hex-7_NeuAc-3_NeuGc-2	4043.39
HexNAc-7_Hex-9_NeuAc-4	4044.41
HexNAc-7_Hex-8_NeuAc-3_NeuGc-1_Fuc-1	4044.41
HexNAc-7_Hex-7_NeuAc-2_NeuGc-2_Fuc-2	4044.41
HexNAc-7_Hex-9_NeuAc-3_Fuc-2	4045.43
HexNAc-7_Hex-8_NeuAc-2_NeuGc-1_Fuc-3	4045.43
HexNAc-7_Hex-7_NeuAc-1_NeuGc-2_Fuc-4	4045.43
HexNAc-7_Hex-6_NeuGc-3_Fuc-5	4045.43
HexNAc-7_Hex-9_NeuAc-2_Fuc-4	4046.45
HexNAc-7_Hex-8_NeuAc-1_NeuGc-1_Fuc-5	4046.45
HexNAc-7_Hex-7_NeuAc-2_NeuGc-3	4059.39
HexNAc-7_Hex-9_NeuAc-3_NeuGc-1	4060.41
HexNAc-7_Hex-8_NeuAc-2_NeuGc-2_Fuc-1	4060.41
HexNAc-7_Hex-7_NeuAc-1_NeuGc-3_Fuc-2	4060.41
HexNAc-7_Hex-9_NeuAc-2_NeuGc-1_Fuc-2	4061.43
HexNAc-7_Hex-8_NeuAc-1_NeuGc-2_Fuc-3	4061.43
HexNAc-7_Hex-7_NeuGc-3_Fuc-4	4061.43
HexNAc-7_Hex-9_NeuAc-1_NeuGc-1_Fuc-4	4062.45
HexNAc-7_Hex-8_NeuGc-2_Fuc-5	4062.45
HexNAc-7_Hex-7_NeuAc-1_NeuGc-4	4075.38
HexNAc-7_Hex-9_NeuAc-2_NeuGc-2	4076.4
HexNAc-7_Hex-8_NeuAc-1_NeuGc-3_Fuc-1	4076.4
HexNAc-7_Hex-7_NeuGc-4_Fuc-2	4076.4
HexNAc-7_Hex-9_NeuAc-1_NeuGc-2_Fuc-2	4077.42
HexNAc-7_Hex-8_NeuGc-3_Fuc-3	4077.42
HexNAc-7_Hex-9_NeuGc-2_Fuc-4	4078.44
HexNAc-8_Hex-8_NeuAc-4	4085.44
HexNAc-8_Hex-8_NeuAc-3_Fuc-2	4086.46
HexNAc-8_Hex-8_NeuAc-1_Fuc-6	4088.5
HexNAc-7_Hex-7_NeuGc-5	4091.38
HexNAc-7_Hex-9_NeuAc-1_NeuGc-3	4092.4
HexNAc-7_Hex-8_NeuGc-4_Fuc-1	4092.4
HexNAc-7_Hex-9_NeuGc-3_Fuc-2	4093.42
HexNAc-6_Hex-7_NeuAc-5_Fuc-2	4100.44
HexNAc-8_Hex-8_NeuAc-3_NeuGc-1	4101.43
HexNAc-6_Hex-7_NeuAc-4_Fuc-4	4101.46
HexNAc-8_Hex-9_NeuAc-3_Fuc-1	4102.45
HexNAc-8_Hex-8_NeuAc-2_NeuGc-1_Fuc-2	4102.45
HexNAc-6_Hex-7_NeuAc-3_Fuc-6	4102.48
HexNAc-8_Hex-9_NeuAc-1_Fuc-5	4104.5
HexNAc-8_Hex-8_NeuGc-1_Fuc-6	4104.5
HexNAc-7_Hex-9_NeuGc-4	4108.39
HexNAc-6_Hex-8_NeuAc-5_Fuc-1	4116.43
HexNAc-6_Hex-7_NeuAc-4_NeuGc-1_Fuc-2	4116.43
HexNAc-8_Hex-8_NeuAc-2_NeuGc-2	4117.43
HexNAc-6_Hex-8_NeuAc-4_Fuc-3	4117.45
HexNAc-6_Hex-7_NeuAc-3_NeuGc-1_Fuc-4	4117.45
HexNAc-8_Hex-9_NeuAc-2_NeuGc-1_Fuc-1	4118.45
HexNAc-8_Hex-8_NeuAc-1_NeuGc-2_Fuc-2	4118.45
HexNAc-6_Hex-7_NeuAc-2_NeuGc-1_Fuc-6	4118.47
HexNAc-8_Hex-10_NeuAc-1_Fuc-4	4120.49
HexNAc-8_Hex-9_NeuGc-1_Fuc-5	4120.49
HexNAc-6_Hex-8_NeuAc-4_NeuGc-1_Fuc-1	4132.43
HexNAc-6_Hex-7_NeuAc-3_NeuGc-2_Fuc-2	4132.43
HexNAc-2_Hex-23	4133.37
HexNAc-8_Hex-8_NeuAc-1_NeuGc-3	4133.42
HexNAc-6_Hex-8_NeuAc-3_NeuGc-1_Fuc-3	4133.45
HexNAc-6_Hex-7_NeuAc-2_NeuGc-2_Fuc-4	4133.45
HexNAc-8_Hex-9_NeuAc-1_NeuGc-2_Fuc-1	4134.44
HexNAc-8_Hex-8_NeuGc-3_Fuc-2	4134.44
HexNAc-6_Hex-9_NeuAc-3_Fuc-4	4134.47
HexNAc-6_Hex-7_NeuAc-1_NeuGc-2_Fuc-6	4134.47
HexNAc-8_Hex-11_NeuAc-2_Fuc-1	4135.46
HexNAc-8_Hex-11_NeuAc-1_Fuc-3	4136.49
HexNAc-8_Hex-10_NeuGc-1_Fuc-4	4136.49
HexNAc-6_Hex-8_NeuAc-3_NeuGc-2_Fuc-1	4148.42
HexNAc-6_Hex-7_NeuAc-2_NeuGc-3_Fuc-2	4148.42
HexNAc-8_Hex-8_NeuGc-4	4149.42
HexNAc-6_Hex-8_NeuAc-2_NeuGc-2_Fuc-3	4149.44
HexNAc-6_Hex-7_NeuAc-1_NeuGc-3_Fuc-4	4149.44
HexNAc-8_Hex-9_NeuGc-3_Fuc-1	4150.44
HexNAc-6_Hex-9_NeuAc-2_NeuGc-1_Fuc-4	4150.46
HexNAc-6_Hex-7_NeuGc-3_Fuc-6	4150.46
HexNAc-8_Hex-11_NeuAc-1_NeuGc-1_Fuc-1	4151.46
HexNAc-8_Hex-11_NeuGc-1_Fuc-3	4152.48
HexNAc-7_Hex-7_NeuAc-5_Fuc-1	4157.46
HexNAc-7_Hex-7_NeuAc-4_Fuc-3	4158.48
HexNAc-7_Hex-7_NeuAc-3_Fuc-5	4159.5
HexNAc-6_Hex-8_NeuAc-2_NeuGc-3_Fuc-1	4164.42
HexNAc-6_Hex-7_NeuAc-1_NeuGc-4_Fuc-2	4164.42
HexNAc-6_Hex-8_NeuAc-1_NeuGc-3_Fuc-3	4165.44
HexNAc-6_Hex-7_NeuGc-4_Fuc-4	4165.44
HexNAc-6_Hex-9_NeuAc-1_NeuGc-2_Fuc-4	4166.46
HexNAc-8_Hex-11_NeuGc-2_Fuc-1	4167.45
HexNAc-7_Hex-8_NeuAc-5	4173.46
HexNAc-7_Hex-7_NeuAc-4_NeuGc-1_Fuc-1	4173.46
HexNAc-7_Hex-8_NeuAc-4_Fuc-2	4174.48
HexNAc-7_Hex-7_NeuAc-3_NeuGc-1_Fuc-3	4174.48
HexNAc-7_Hex-8_NeuAc-3_Fuc-4	4175.5
HexNAc-7_Hex-7_NeuAc-2_NeuGc-1_Fuc-5	4175.5
HexNAc-7_Hex-8_NeuAc-2_Fuc-6	4176.52
HexNAc-6_Hex-8_NeuAc-1_NeuGc-4_Fuc-1	4180.41
HexNAc-6_Hex-7_NeuGc-5_Fuc-2	4180.41
HexNAc-6_Hex-8_NeuGc-4_Fuc-3	4181.43
HexNAc-6_Hex-9_NeuGc-3_Fuc-4	4182.45
HexNAc-7_Hex-8_NeuAc-4_NeuGc-1	4189.45
HexNAc-7_Hex-7_NeuAc-3_NeuGc-2_Fuc-1	4189.45
HexNAc-7_Hex-9_NeuAc-4_Fuc-1	4190.47
HexNAc-7_Hex-8_NeuAc-3_NeuGc-1_Fuc-2	4190.47
HexNAc-7_Hex-7_NeuAc-2_NeuGc-2_Fuc-3	4190.47
HexNAc-7_Hex-9_NeuAc-3_Fuc-3	4191.49
HexNAc-7_Hex-8_NeuAc-2_NeuGc-1_Fuc-4	4191.49
HexNAc-7_Hex-7_NeuAc-1_NeuGc-2_Fuc-5	4191.49
HexNAc-7_Hex-9_NeuAc-2_Fuc-5	4192.51
HexNAc-7_Hex-8_NeuAc-1_NeuGc-1_Fuc-6	4192.51
HexNAc-6_Hex-8_NeuGc-5_Fuc-1	4196.41
HexNAc-7_Hex-8_NeuAc-3_NeuGc-2	4205.45
HexNAc-7_Hex-7_NeuAc-2_NeuGc-3_Fuc-1	4205.45
HexNAc-7_Hex-9_NeuAc-3_NeuGc-1_Fuc-1	4206.47
HexNAc-7_Hex-8_NeuAc-2_NeuGc-2_Fuc-2	4206.47
HexNAc-7_Hex-7_NeuAc-1_NeuGc-3_Fuc-3	4206.47
HexNAc-7_Hex-9_NeuAc-2_NeuGc-1_Fuc-3	4207.49
HexNAc-7_Hex-8_NeuAc-1_NeuGc-2_Fuc-4	4207.49
HexNAc-7_Hex-7_NeuGc-3_Fuc-5	4207.49
HexNAc-7_Hex-9_NeuAc-1_NeuGc-1_Fuc-5	4208.51
HexNAc-7_Hex-8_NeuGc-2_Fuc-6	4208.51
HexNAc-7_Hex-8_NeuAc-2_NeuGc-3	4221.44
HexNAc-7_Hex-7_NeuAc-1_NeuGc-4_Fuc-1	4221.44
HexNAc-7_Hex-9_NeuAc-2_NeuGc-2_Fuc-1	4222.46
HexNAc-7_Hex-8_NeuAc-1_NeuGc-3_Fuc-2	4222.46
HexNAc-7_Hex-7_NeuGc-4_Fuc-3	4222.46
HexNAc-7_Hex-9_NeuAc-1_NeuGc-2_Fuc-3	4223.48
HexNAc-7_Hex-8_NeuGc-3_Fuc-4	4223.48
HexNAc-7_Hex-9_NeuGc-2_Fuc-5	4224.5
HexNAc-8_Hex-8_NeuAc-4_Fuc-1	4231.5
HexNAc-8_Hex-8_NeuAc-3_Fuc-3	4232.52
HexNAc-8_Hex-8_NeuAc-2_Fuc-5	4233.54
HexNAc-7_Hex-8_NeuAc-1_NeuGc-4	4237.43
HexNAc-7_Hex-7_NeuGc-5_Fuc-1	4237.43
HexNAc-7_Hex-9_NeuAc-1_NeuGc-3_Fuc-1	4238.46
HexNAc-7_Hex-8_NeuGc-4_Fuc-2	4238.46
HexNAc-7_Hex-9_NeuGc-3_Fuc-3	4239.48
HexNAc-6_Hex-7_NeuAc-5_Fuc-3	4246.5
HexNAc-8_Hex-9_NeuAc-4	4247.49
HexNAc-8_Hex-8_NeuAc-3_NeuGc-1_Fuc-1	4247.49
HexNAc-6_Hex-7_NeuAc-4_Fuc-5	4247.52
HexNAc-8_Hex-8_NeuAc-2_NeuGc-1_Fuc-3	4248.51
HexNAc-8_Hex-9_NeuAc-2_Fuc-4	4249.53
HexNAc-8_Hex-8_NeuAc-1_NeuGc-1_Fuc-5	4249.53
HexNAc-7_Hex-8_NeuGc-5	4253.43
HexNAc-7_Hex-9_NeuGc-4_Fuc-1	4254.45
HexNAc-6_Hex-8_NeuAc-5_Fuc-2	4262.49
HexNAc-6_Hex-7_NeuAc-4_NeuGc-1_Fuc-3	4262.49
HexNAc-8_Hex-9_NeuAc-3_NeuGc-1	4263.49
HexNAc-8_Hex-8_NeuAc-2_NeuGc-2_Fuc-1	4263.49
HexNAc-6_Hex-8_NeuAc-4_Fuc-4	4263.51
HexNAc-6_Hex-7_NeuAc-3_NeuGc-1_Fuc-5	4263.51
HexNAc-8_Hex-8_NeuAc-1_NeuGc-2_Fuc-3	4264.51
HexNAc-8_Hex-9_NeuAc-1_NeuGc-1_Fuc-4	4265.53
HexNAc-8_Hex-8_NeuGc-2_Fuc-5	4265.53
HexNAc-6_Hex-8_NeuAc-4_NeuGc-1_Fuc-2	4278.49
HexNAc-6_Hex-7_NeuAc-3_NeuGc-2_Fuc-3	4278.49
HexNAc-8_Hex-9_NeuAc-2_NeuGc-2	4279.48
HexNAc-8_Hex-8_NeuAc-1_NeuGc-3_Fuc-1	4279.48
HexNAc-6_Hex-8_NeuAc-3_NeuGc-1_Fuc-4	4279.51
HexNAc-6_Hex-7_NeuAc-2_NeuGc-2_Fuc-5	4279.51
HexNAc-8_Hex-8_NeuGc-3_Fuc-3	4280.5
HexNAc-8_Hex-9_NeuGc-2_Fuc-4	4281.52
HexNAc-6_Hex-8_NeuAc-3_NeuGc-2_Fuc-2	4294.48
HexNAc-6_Hex-7_NeuAc-2_NeuGc-3_Fuc-3	4294.48
HexNAc-8_Hex-9_NeuAc-1_NeuGc-3	4295.48
HexNAc-8_Hex-8_NeuGc-4_Fuc-1	4295.48
HexNAc-6_Hex-8_NeuAc-2_NeuGc-2_Fuc-4	4295.5
HexNAc-6_Hex-7_NeuAc-1_NeuGc-3_Fuc-5	4295.5
HexNAc-7_Hex-7_NeuAc-5_Fuc-2	4303.52
HexNAc-7_Hex-7_NeuAc-4_Fuc-4	4304.54
HexNAc-7_Hex-7_NeuAc-3_Fuc-6	4305.56
HexNAc-6_Hex-8_NeuAc-2_NeuGc-3_Fuc-2	4310.48
HexNAc-6_Hex-7_NeuAc-1_NeuGc-4_Fuc-3	4310.48
HexNAc-8_Hex-9_NeuGc-4	4311.47
HexNAc-6_Hex-8_NeuAc-1_NeuGc-3_Fuc-4	4311.5
HexNAc-6_Hex-7_NeuGc-4_Fuc-5	4311.5
HexNAc-7_Hex-8_NeuAc-5_Fuc-1	4319.51
HexNAc-7_Hex-7_NeuAc-4_NeuGc-1_Fuc-2	4319.51
HexNAc-7_Hex-8_NeuAc-4_Fuc-3	4320.53
HexNAc-7_Hex-7_NeuAc-3_NeuGc-1_Fuc-4	4320.53
HexNAc-7_Hex-7_NeuAc-2_NeuGc-1_Fuc-6	4321.55
HexNAc-11_Hex-11_NeuGc-1	4323.54
HexNAc-11_Hex-12_Fuc-1	4324.56
HexNAc-6_Hex-8_NeuAc-1_NeuGc-4_Fuc-2	4326.47
HexNAc-6_Hex-7_NeuGc-5_Fuc-3	4326.47
HexNAc-6_Hex-8_NeuGc-4_Fuc-4	4327.49
HexNAc-7_Hex-8_NeuAc-4_NeuGc-1_Fuc-1	4335.51
HexNAc-7_Hex-7_NeuAc-3_NeuGc-2_Fuc-2	4335.51
HexNAc-7_Hex-9_NeuAc-4_Fuc-2	4336.53
HexNAc-7_Hex-8_NeuAc-3_NeuGc-1_Fuc-3	4336.53
HexNAc-7_Hex-7_NeuAc-2_NeuGc-2_Fuc-4	4336.53
HexNAc-7_Hex-9_NeuAc-3_Fuc-4	4337.55
HexNAc-7_Hex-7_NeuAc-1_NeuGc-2_Fuc-6	4337.55
HexNAc-6_Hex-8_NeuGc-5_Fuc-2	4342.47
HexNAc-7_Hex-8_NeuAc-3_NeuGc-2_Fuc-1	4351.5
HexNAc-7_Hex-7_NeuAc-2_NeuGc-3_Fuc-2	4351.5
HexNAc-7_Hex-9_NeuAc-3_NeuGc-1_Fuc-2	4352.52
HexNAc-7_Hex-8_NeuAc-2_NeuGc-2_Fuc-3	4352.52
HexNAc-7_Hex-7_NeuAc-1_NeuGc-3_Fuc-4	4352.52
HexNAc-7_Hex-9_NeuAc-2_NeuGc-1_Fuc-4	4353.54
HexNAc-7_Hex-7_NeuGc-3_Fuc-6	4353.54
HexNAc-7_Hex-8_NeuAc-2_NeuGc-3_Fuc-1	4367.5
HexNAc-7_Hex-7_NeuAc-1_NeuGc-4_Fuc-2	4367.5
HexNAc-7_Hex-9_NeuAc-2_NeuGc-2_Fuc-2	4368.52
HexNAc-7_Hex-8_NeuAc-1_NeuGc-3_Fuc-3	4368.52
HexNAc-7_Hex-7_NeuGc-4_Fuc-4	4368.52
HexNAc-7_Hex-9_NeuAc-1_NeuGc-2_Fuc-4	4369.54
HexNAc-8_Hex-8_NeuAc-5	4376.53
HexNAc-8_Hex-8_NeuAc-4_Fuc-2	4377.56
HexNAc-8_Hex-8_NeuAc-3_Fuc-4	4378.58
HexNAc-8_Hex-8_NeuAc-2_Fuc-6	4379.6
HexNAc-7_Hex-8_NeuAc-1_NeuGc-4_Fuc-1	4383.49
HexNAc-7_Hex-7_NeuGc-5_Fuc-2	4383.49
HexNAc-7_Hex-9_NeuAc-1_NeuGc-3_Fuc-2	4384.51
HexNAc-7_Hex-8_NeuGc-4_Fuc-3	4384.51
HexNAc-7_Hex-9_NeuGc-3_Fuc-4	4385.53
HexNAc-8_Hex-8_NeuAc-4_NeuGc-1	4392.53
HexNAc-8_Hex-9_NeuAc-4_Fuc-1	4393.55
HexNAc-8_Hex-8_NeuAc-3_NeuGc-1_Fuc-2	4393.55
HexNAc-8_Hex-8_NeuAc-2_NeuGc-1_Fuc-4	4394.57
HexNAc-8_Hex-9_NeuAc-2_Fuc-5	4395.59
HexNAc-8_Hex-8_NeuAc-1_NeuGc-1_Fuc-6	4395.59
HexNAc-7_Hex-8_NeuGc-5_Fuc-1	4399.49
HexNAc-7_Hex-9_NeuGc-4_Fuc-2	4400.51
HexNAc-8_Hex-8_NeuAc-3_NeuGc-2	4408.52
HexNAc-8_Hex-9_NeuAc-3_NeuGc-1_Fuc-1	4409.54
HexNAc-8_Hex-8_NeuAc-2_NeuGc-2_Fuc-2	4409.54
HexNAc-8_Hex-8_NeuAc-1_NeuGc-2_Fuc-4	4410.57
HexNAc-8_Hex-9_NeuAc-1_NeuGc-1_Fuc-5	4411.59
HexNAc-8_Hex-8_NeuGc-2_Fuc-6	4411.59
HexNAc-8_Hex-8_NeuAc-2_NeuGc-3	4424.52
HexNAc-8_Hex-9_NeuAc-2_NeuGc-2_Fuc-1	4425.54
HexNAc-8_Hex-8_NeuAc-1_NeuGc-3_Fuc-2	4425.54
HexNAc-8_Hex-8_NeuGc-3_Fuc-4	4426.56
HexNAc-8_Hex-9_NeuGc-2_Fuc-5	4427.58
HexNAc-8_Hex-8_NeuAc-1_NeuGc-4	4440.51
HexNAc-8_Hex-9_NeuAc-1_NeuGc-3_Fuc-1	4441.53
HexNAc-8_Hex-8_NeuGc-4_Fuc-2	4441.53
HexNAc-7_Hex-7_NeuAc-5_Fuc-3	4449.58
HexNAc-7_Hex-7_NeuAc-4_Fuc-5	4450.6
HexNAc-8_Hex-8_NeuGc-5	4456.51
HexNAc-8_Hex-9_NeuGc-4_Fuc-1	4457.53
HexNAc-7_Hex-8_NeuAc-5_Fuc-2	4465.57
HexNAc-7_Hex-7_NeuAc-4_NeuGc-1_Fuc-3	4465.57
HexNAc-7_Hex-8_NeuAc-4_Fuc-4	4466.59
HexNAc-7_Hex-7_NeuAc-3_NeuGc-1_Fuc-5	4466.59
HexNAc-7_Hex-8_NeuAc-4_NeuGc-1_Fuc-2	4481.57
HexNAc-7_Hex-7_NeuAc-3_NeuGc-2_Fuc-3	4481.57
HexNAc-7_Hex-9_NeuAc-4_Fuc-3	4482.59
HexNAc-7_Hex-8_NeuAc-3_NeuGc-1_Fuc-4	4482.59
HexNAc-7_Hex-7_NeuAc-2_NeuGc-2_Fuc-5	4482.59
HexNAc-7_Hex-8_NeuAc-3_NeuGc-2_Fuc-2	4497.56
HexNAc-7_Hex-7_NeuAc-2_NeuGc-3_Fuc-3	4497.56
HexNAc-7_Hex-9_NeuAc-3_NeuGc-1_Fuc-3	4498.58
HexNAc-7_Hex-8_NeuAc-2_NeuGc-2_Fuc-4	4498.58
HexNAc-7_Hex-7_NeuAc-1_NeuGc-3_Fuc-5	4498.58
HexNAc-7_Hex-8_NeuAc-2_NeuGc-3_Fuc-2	4513.56
HexNAc-7_Hex-7_NeuAc-1_NeuGc-4_Fuc-3	4513.56
HexNAc-7_Hex-9_NeuAc-2_NeuGc-2_Fuc-3	4514.58
HexNAc-7_Hex-8_NeuAc-1_NeuGc-3_Fuc-4	4514.58
HexNAc-7_Hex-7_NeuGc-4_Fuc-5	4514.58
HexNAc-8_Hex-8_NeuAc-5_Fuc-1	4522.59
HexNAc-8_Hex-8_NeuAc-4_Fuc-3	4523.61
HexNAc-7_Hex-8_NeuAc-1_NeuGc-4_Fuc-2	4529.55
HexNAc-7_Hex-7_NeuGc-5_Fuc-3	4529.55
HexNAc-7_Hex-9_NeuAc-1_NeuGc-3_Fuc-3	4530.57
HexNAc-7_Hex-8_NeuGc-4_Fuc-4	4530.57
HexNAc-8_Hex-8_NeuAc-4_NeuGc-1_Fuc-1	4538.59
HexNAc-8_Hex-9_NeuAc-4_Fuc-2	4539.61
HexNAc-8_Hex-8_NeuAc-3_NeuGc-1_Fuc-3	4539.61
HexNAc-7_Hex-8_NeuGc-5_Fuc-2	4545.55
HexNAc-7_Hex-9_NeuGc-4_Fuc-3	4546.57
HexNAc-8_Hex-8_NeuAc-3_NeuGc-2_Fuc-1	4554.58
HexNAc-8_Hex-9_NeuAc-3_NeuGc-1_Fuc-2	4555.6
HexNAc-8_Hex-8_NeuAc-2_NeuGc-2_Fuc-3	4555.6
HexNAc-8_Hex-8_NeuAc-2_NeuGc-3_Fuc-1	4570.58
HexNAc-8_Hex-9_NeuAc-2_NeuGc-2_Fuc-2	4571.6
HexNAc-8_Hex-8_NeuAc-1_NeuGc-3_Fuc-3	4571.6
HexNAc-8_Hex-8_NeuAc-1_NeuGc-4_Fuc-1	4586.57
HexNAc-8_Hex-9_NeuAc-1_NeuGc-3_Fuc-2	4587.59
HexNAc-8_Hex-8_NeuGc-4_Fuc-3	4587.59
HexNAc-8_Hex-8_NeuGc-5_Fuc-1	4602.57
HexNAc-8_Hex-9_NeuGc-4_Fuc-2	4603.59
HexNAc-8_Hex-8_NeuAc-4_Fuc-4	4669.67
HexNAc-8_Hex-9_NeuAc-4_Fuc-3	4685.67
HexNAc-8_Hex-8_NeuAc-3_NeuGc-1_Fuc-4	4685.67
HexNAc-8_Hex-9_NeuAc-3_NeuGc-1_Fuc-3	4701.66
HexNAc-8_Hex-8_NeuAc-2_NeuGc-2_Fuc-4	4701.66
HexNAc-8_Hex-9_NeuAc-2_NeuGc-2_Fuc-3	4717.66
HexNAc-8_Hex-8_NeuAc-1_NeuGc-3_Fuc-4	4717.66
HexNAc-8_Hex-9_NeuAc-1_NeuGc-3_Fuc-3	4733.65
HexNAc-8_Hex-8_NeuGc-4_Fuc-4	4733.65
HexNAc-8_Hex-9_NeuGc-4_Fuc-3	4749.65
HexNAc-7_Hex-8_NeuAc-5_Fuc-4	4757.69
HexNAc-9_Hex-10_NeuAc-4_Fuc-1	4758.68
HexNAc-14_Hex-11_Fuc-1	4771.75
HexNAc-7_Hex-8_NeuAc-4_NeuGc-1_Fuc-4	4773.68
HexNAc-9_Hex-10_NeuAc-3_NeuGc-1_Fuc-1	4774.68
HexNAc-7_Hex-8_NeuAc-3_NeuGc-2_Fuc-4	4789.68
HexNAc-9_Hex-10_NeuAc-2_NeuGc-2_Fuc-1	4790.67
HexNAc-7_Hex-8_NeuAc-2_NeuGc-3_Fuc-4	4805.67
HexNAc-9_Hex-10_NeuAc-1_NeuGc-3_Fuc-1	4806.67
HexNAc-7_Hex-8_NeuAc-1_NeuGc-4_Fuc-4	4821.67
HexNAc-9_Hex-10_NeuGc-4_Fuc-1	4822.66
HexNAc-7_Hex-8_NeuGc-5_Fuc-4	4837.66
HexNAc-7_Hex-8_NeuAc-5_Fuc-5	4903.74
HexNAc-7_Hex-8_NeuAc-4_NeuGc-1_Fuc-5	4919.74
HexNAc-7_Hex-8_NeuAc-3_NeuGc-2_Fuc-5	4935.73
HexNAc-7_Hex-8_NeuAc-2_NeuGc-3_Fuc-5	4951.73
HexNAc-8_Hex-8_NeuAc-5_Fuc-4	4960.77
HexNAc-7_Hex-8_NeuAc-1_NeuGc-4_Fuc-5	4967.72
HexNAc-8_Hex-8_NeuAc-4_NeuGc-1_Fuc-4	4976.76
HexNAc-7_Hex-8_NeuGc-5_Fuc-5	4983.72
HexNAc-8_Hex-8_NeuAc-3_NeuGc-2_Fuc-4	4992.76
HexNAc-8_Hex-8_NeuAc-2_NeuGc-3_Fuc-4	5008.75
HexNAc-8_Hex-8_NeuAc-1_NeuGc-4_Fuc-4	5024.75
HexNAc-8_Hex-8_NeuGc-5_Fuc-4	5040.74
HexNAc-8_Hex-8_NeuAc-5_Fuc-5	5106.82
HexNAc-8_Hex-8_NeuAc-4_NeuGc-1_Fuc-5	5122.82
HexNAc-8_Hex-8_NeuAc-3_NeuGc-2_Fuc-5	5138.81
HexNAc-8_Hex-8_NeuAc-2_NeuGc-3_Fuc-5	5154.81
HexNAc-8_Hex-8_NeuAc-1_NeuGc-4_Fuc-5	5170.8
HexNAc-8_Hex-8_NeuGc-5_Fuc-5	5186.8
HexNAc-14_Hex-15_Fuc-1	5419.96
HexNAc-14_Hex-15_NeuAc-1_Fuc-6	6441.35
HexNAc-14_Hex-15_NeuGc-1_Fuc-6	6457.34
HexNAc-14_Hex-15_NeuAc-2_Fuc-5	6586.38
HexNAc-14_Hex-15_NeuAc-1_NeuGc-1_Fuc-5	6602.38
HexNAc-14_Hex-15_NeuGc-2_Fuc-5	6618.37
HexNAc-14_Hex-15_NeuAc-2_Fuc-6	6732.44
HexNAc-14_Hex-15_NeuAc-1_NeuGc-1_Fuc-6	6748.44
HexNAc-14_Hex-15_NeuGc-2_Fuc-6	6764.43
HexNAc-2_Hex-3_Phospho-1	972.284
HexNAc-2_Hex-3_Phospho-2	1052.25
HexNAc-2_Hex-4_Phospho-1	1134.34
HexNAc-2_Hex-3_Fuc-2	1184.43
HexNAc-2_Hex-4_Phospho-2	1214.3
HexNAc-2_Hex-5_Phospho-1	1296.39
HexNAc-2_Hex-5_Phospho-2	1376.36
HexNAc-2_Hex-6_Phospho-2	1538.41
HexNAc-2_Hex-7_Phospho-1	1620.49
HexNAc-3_Hex-6_Phospho-1	1661.52
HexNAc-2_Hex-7_Phospho-2	1700.46
HexNAc-3_Hex-4_Fuc-1_NeuGc-1	1710.6
HexNAc-2_Hex-8_Phospho-1	1782.55
HexNAc-3_Hex-7_Phospho-1	1823.57
HexNAc-2_Hex-8_Phospho-2	1862.51
HexNAc-4_Hex-6_Phospho-1	1864.6
HexNAc-4_Hex-4_Fuc-1_NeuGc-1	1913.68
HexNAc-3_Hex-6_NeuAc-1_Phospho-1	1952.62
HexNAc-5_Hex-3_Fuc-1_NeuGc-1	1954.7
HexNAc-4_Hex-7_Phospho-1	2026.65
HexNAc-3_Hex-6_Fuc-1_NeuGc-1	2034.7
HexNAc-4_Hex-4_Fuc-2_NeuGc-1	2059.73
HexNAc-4_Hex-5_Fuc-1_NeuGc-1	2075.73
HexNAc-3_Hex-7_NeuAc-1_Phospho-1	2114.67
HexNAc-5_Hex-4_Fuc-1_NeuGc-1	2116.76
HexNAc-4_Hex-6_NeuAc-1_Phospho-1	2155.7
HexNAc-6_Hex-3_Fuc-1_NeuGc-1	2157.78
HexNAc-4_Hex-5_Fuc-2_NeuGc-1	2221.79
HexNAc-4_Hex-6_Fuc-1_NeuGc-1	2237.78
HexNAc-5_Hex-4_Fuc-2_NeuGc-1	2262.81
HexNAc-5_Hex-5_Fuc-1_NeuGc-1	2278.81
HexNAc-6_Hex-3_Fuc-2_NeuGc-1	2303.84
HexNAc-4_Hex-7_NeuAc-1_Phospho-1	2317.75
HexNAc-4_Hex-5_Fuc-1_NeuAc-1_NeuGc-1	2366.83
HexNAc-4_Hex-5_Fuc-1_NeuGc-2	2382.82
HexNAc-5_Hex-4_Fuc-1_NeuAc-1_NeuGc-1	2407.85
HexNAc-5_Hex-4_Fuc-1_NeuGc-2	2423.85
HexNAc-5_Hex-6_Fuc-1_NeuGc-1	2440.86
HexNAc-6_Hex-3_Fuc-1_NeuAc-1_NeuGc-1	2448.88
HexNAc-6_Hex-3_Fuc-1_NeuGc-2	2464.87
HexNAc-5_Hex-5_Fuc-1_NeuAc-1_NeuGc-1	2569.9
HexNAc-5_Hex-5_Fuc-1_NeuGc-2	2585.9
HexNAc-5_Hex-6_Fuc-2_NeuGc-1	2586.92
HexNAc-4_Hex-5_Fuc-3_NeuAc-1_NeuGc-1	2658.94
HexNAc-4_Hex-5_Fuc-3_NeuGc-2	2674.94
HexNAc-5_Hex-6_Fuc-1_NeuAc-1_NeuGc-1	2731.96
HexNAc-5_Hex-6_Fuc-3_NeuGc-1	2732.98
HexNAc-5_Hex-6_Fuc-1_NeuGc-2	2747.95
HexNAc-6_Hex-5_Fuc-1_NeuAc-1_NeuGc-1	2772.98
HexNAc-6_Hex-7_Fuc-1_NeuGc-1	2805.99
HexNAc-5_Hex-7_Fuc-1_NeuAc-1_NeuGc-1	2894.01
HexNAc-5_Hex-7_Fuc-1_NeuGc-2	2910.01
HexNAc-6_Hex-6_Fuc-1_NeuAc-1_NeuGc-1	2935.04
HexNAc-6_Hex-6_Fuc-1_NeuGc-2	2951.03
HexNAc-5_Hex-6_Fuc-1_NeuAc-2_NeuGc-1	3023.05
HexNAc-5_Hex-6_Fuc-1_NeuAc-1_NeuGc-2	3039.05
HexNAc-5_Hex-6_Fuc-1_NeuGc-3	3055.04
HexNAc-6_Hex-5_Fuc-1_NeuAc-2_NeuGc-1	3064.08
HexNAc-6_Hex-5_Fuc-1_NeuAc-1_NeuGc-2	3080.07
HexNAc-6_Hex-5_Fuc-1_NeuGc-3	3096.07
HexNAc-6_Hex-6_Fuc-1_NeuAc-2_NeuGc-1	3226.13
HexNAc-6_Hex-6_Fuc-1_NeuAc-1_NeuGc-2	3242.13
HexNAc-6_Hex-7_Fuc-4_NeuGc-1	3244.17
HexNAc-6_Hex-6_Fuc-1_NeuGc-3	3258.12
HexNAc-6_Hex-10_Fuc-1_NeuAc-1	3276.16
HexNAc-6_Hex-10_Fuc-1_NeuGc-1	3292.15
HexNAc-6_Hex-9_Fuc-1_NeuAc-1_NeuGc-1	3421.2
HexNAc-7_Hex-8_Fuc-1_NeuAc-2	3446.23
HexNAc-7_Hex-8_Fuc-1_NeuAc-1_NeuGc-1	3462.22
HexNAc-7_Hex-8_Fuc-1_NeuGc-2	3478.22
HexNAc-7_Hex-7_Fuc-1_NeuAc-2_NeuGc-1	3591.26
HexNAc-7_Hex-7_Fuc-1_NeuAc-1_NeuGc-2	3607.26
HexNAc-6_Hex-7_Fuc-1_NeuAc-3_NeuGc-1	3679.28
HexNAc-7_Hex-6_Fuc-1_NeuAc-3_NeuGc-1	3720.31
HexNAc-7_Hex-8_Fuc-1_NeuAc-3	3737.32
HexNAc-7_Hex-8_Fuc-1_NeuAc-2_NeuGc-1	3753.32
HexNAc-7_Hex-8_Fuc-1_NeuAc-1_NeuGc-2	3769.31
HexNAc-7_Hex-8_Fuc-1_NeuGc-3	3785.31
HexNAc-8_Hex-9_Fuc-1_NeuAc-3	4102.45
HexNAc-8_Hex-9_Fuc-1_NeuAc-2_NeuGc-1	4118.45
HexNAc-8_Hex-9_Fuc-1_NeuAc-1_NeuGc-2	4134.44
HexNAc-9_Hex-10_Fuc-1_NeuAc-4	4758.68
